# Supplementary material for: Escherichia coli high-risk clone ST410 harboring blaNDM-13 isolated from hospital wastewater in China
Source: Environ Sci Pollut Res Int. 2023 Jul 21;30(39):91487–91. doi: 10.1007/s11356-023-28193-6 (PMC10439849; doi:10.1007/s11356-023-28193-6)
Supplement: Supplementary file 1 — Supplementary file1 (XLSX 204 KB) [file 11356_2023_28193_MOESM1_ESM.xlsx]

## Sheet: Sheet1
asm_acc	asm_level	asm_stats_contig_n50	asm_stats_length_bp	asm_stats_n_contig	assembly_method	attribute_package	bioproject_acc	bioproject_center	biosample_acc	isolate_identifiers	collected_by	collection_date	epi_type	fullasm_id	geo_loc_name	host	host_disease	isolation_source	lat_lon	ontological_term	outbreak	sample_name	scientific_name	serovar	source_type	species_taxid	sra_center	sra_release_date	strain	sequenced_by	project_name	target_acc	target_creation_date	taxid	wgs_acc_prefix	wgs_master_acc	minsame	mindiff	computed_types	number_drugs_resistant	number_drugs_intermediate	number_drugs_susceptible	number_drugs_tested	number_amr_genes	number_core_amr_genes	AST_phenotypes	AMR_genotypes	AMR_genotypes_core	number_stress_genes
GCA_001462715.1	Contig	162646	5145622	110	iMetAMOS-SPAdes v. 1.5rc3	Pathogen: clinical or host-associated	PRJNA295003	Norwegian National Advisory Unit on Detection of Antimicrobial Resistance	SAMN04158281	K71-77,"SRS1120700"	Norwegian National Advisory Unit on Detection of Antimicrobial Resistance	2010	clinical	2717608	Norway	Homo sapiens	NULL	blood	NULL	NULL	NULL	K71-77	Escherichia coli	NULL	NULL	562	NULL	NULL	K71-77	NULL	NULL	PDT000097035.1	2015-12-09	562	LNGY	LNGY00000000.1	NULL	NULL	NULL	0	0	0	0	17	14	NULL	aac(3)-IId,aac(6')-Ib3,acrF,blaCMY-6,blaEC,blaNDM-1,blaOXA-1,ble,catB3=PARTIAL,glpT_E448K=POINT,gyrA_D87N=POINT,gyrA_S83L=POINT,mdtM,parC_S80I=POINT,parE_S458A=POINT,rmtC,sul1	aac(3)-IId,aac(6')-Ib3,blaCMY-6,blaNDM-1,blaOXA-1,ble,catB3=PARTIAL,glpT_E448K=POINT,gyrA_D87N=POINT,gyrA_S83L=POINT,parC_S80I=POINT,parE_S458A=POINT,rmtC,sul1	18
GCA_001894125.1	Scaffold	106436	5293815	150	CLC NGS Cell v. 9.0	Microbe	PRJNA349231	College of Veterinary Medicine,China Agricultural University	SAMN05928989	713	Beijing Advanced Innovation Center for Food Nutrition and Human Health, College of Veterinary Medicine, China Agricultural University	2015-02-01	NULL	3772708	China: Shandong	NULL	NULL	chicken legs and breast from supermarket	NULL	NULL	NULL	713	Escherichia coli	NULL	NULL	562	NULL	NULL	713	NULL	NULL	PDT000168847.1	2016-12-08	562	MOKE	MOKE00000000.1	NULL	NULL	NULL	0	0	0	0	27	24	NULL	aac(3)-IId,aadA2,aadA5,acrF,aph(3'')-Ib,aph(3')-Ia,aph(6)-Id,blaCTX-M-55,blaCTX-M-65,blaEC,blaNDM-1,blaTEM-1,ble,dfrA12,dfrA17,fosA3,glpT_E448K=POINT,gyrA_D87N=POINT,gyrA_S83L=POINT,mdtM,mph(A),parC_S80I=POINT,parE_S458A=POINT,pmrB_Y358N=POINT,sul1,sul2,tet(A)	aac(3)-IId,aadA2,aadA5,aph(3'')-Ib,aph(3')-Ia,aph(6)-Id,blaCTX-M-55,blaCTX-M-65,blaNDM-1,blaTEM-1,ble,dfrA12,dfrA17,fosA3,glpT_E448K=POINT,gyrA_D87N=POINT,gyrA_S83L=POINT,mph(A),parC_S80I=POINT,parE_S458A=POINT,pmrB_Y358N=POINT,sul1,sul2,tet(A)	18
GCA_002164865.2	Complete Genome	4686461	4958942	8	Unicycler v. 0.4.7	Microbe	PRJNA418674	West China Hospital, Sichuan University	SAMN06909180	Escherichia coli strain WCHEC32,"SRS3125401","WCHEC020032"	NULL	2016-08-01	clinical	8330878	China: Sichuan	Homo sapiens	NULL	NULL	NULL	NULL	NULL	Escherichia coli strain WCHEC32	Escherichia coli	NULL	NULL	562	NULL	NULL	WCHEC020032	NULL	NULL	PDT000215973.2	2019-01-22	562	NULL	NULL	NULL	NULL	NULL	0	0	0	0	21	18	NULL	aac(3)-IId,aadA5,acrF,blaCMY-42,blaCTX-M-3,blaEC,blaNDM-5,blaTEM=PARTIAL,ble,dfrA17,erm(B),ftsI_I336IKYRI=POINT,glpT_E448K=POINT,gyrA_D87N=POINT,gyrA_S83L=POINT,mdtM,mph(A),parC_S80I=POINT,parE_S458A=POINT,pmrB_Y358N=POINT,sul1	aac(3)-IId,aadA5,blaCMY-42,blaCTX-M-3,blaNDM-5,blaTEM=PARTIAL,ble,dfrA17,erm(B),ftsI_I336IKYRI=POINT,glpT_E448K=POINT,gyrA_D87N=POINT,gyrA_S83L=POINT,mph(A),parC_S80I=POINT,parE_S458A=POINT,pmrB_Y358N=POINT,sul1	18
GCA_002164975.2	Complete Genome	4763166	4913909	5	Unicycler v. 0.4.7	Microbe	PRJNA418674	West China Hospital, Sichuan University	SAMN06909178	Escherichia coli strain WCHEC26,"SCEC020026","SRS3125395"	NULL	2016-09-01	clinical	8330858	China: Sichuan	Homo sapiens	NULL	NULL	NULL	NULL	NULL	Escherichia coli strain WCHEC26	Escherichia coli	NULL	NULL	562	NULL	NULL	SCEC020026	NULL	NULL	PDT000215977.2	2019-01-22	562	NULL	NULL	NULL	NULL	NULL	0	0	0	0	27	24	NULL	aac(3)-IId,aac(6')-Ib-cr5,aadA5,acrF,aph(3'')-Ib,aph(6)-Id,blaCMY-2,blaCTX-M-15,blaEC,blaNDM-5,blaOXA-1,blaTEM-1,ble,catB3=PARTIAL,dfrA17,ftsI_N337NYRIN=POINT,glpT_E448K=POINT,gyrA_D87N=POINT,gyrA_S83L=POINT,mdtM,mph(A),parC_S80I=POINT,parE_S458A=POINT,pmrB_Y358N=POINT,sul1,sul2,tet(B)	aac(3)-IId,aac(6')-Ib-cr5,aadA5,aph(3'')-Ib,aph(6)-Id,blaCMY-2,blaCTX-M-15,blaNDM-5,blaOXA-1,blaTEM-1,ble,catB3=PARTIAL,dfrA17,ftsI_N337NYRIN=POINT,glpT_E448K=POINT,gyrA_D87N=POINT,gyrA_S83L=POINT,mph(A),parC_S80I=POINT,parE_S458A=POINT,pmrB_Y358N=POINT,sul1,sul2,tet(B)	18
GCA_002165115.2	Complete Genome	4908742	5052208	7	Unicycler v. 0.4.6	Microbe	PRJNA418674	West China Hospital, Sichuan University	SAMN06909172	Escherichia coli strain WCHEC1,"SCEC020001","SRS3125393"	NULL	2016-06-01	clinical	7497808	China: Sichuan	Homo sapiens	NULL	NULL	NULL	NULL	NULL	Escherichia coli strain WCHEC1	Escherichia coli	NULL	NULL	562	NULL	NULL	SCEC020001	NULL	NULL	PDT000215984.2	2018-09-25	562	NULL	NULL	NULL	NULL	NULL	0	0	0	0	17	14	NULL	aac(6')-Ib-cr5,acrF,blaEC,blaNDM-5,blaOXA-1,ble,ble=PARTIAL_END_OF_CONTIG,catB3=PARTIAL,ftsI_I336IKYRI=POINT,glpT_E448K=POINT,gyrA_D87N=POINT,gyrA_S83L=POINT,mdtM,parC_S80I=POINT,parE_S458A=POINT,pmrB_Y358N=POINT,tet(A)	aac(6')-Ib-cr5,blaNDM-5,blaOXA-1,ble,ble=PARTIAL_END_OF_CONTIG,catB3=PARTIAL,ftsI_I336IKYRI=POINT,glpT_E448K=POINT,gyrA_D87N=POINT,gyrA_S83L=POINT,parC_S80I=POINT,parE_S458A=POINT,pmrB_Y358N=POINT,tet(A)	17
GCA_002589795.1	Complete Genome	4711093	5121856	11	SMRT v. 2.3.0, HGAP v. 3, SPAdes v. 3.6.0	Pathogen: clinical or host-associated	PRJNA231221	US Food and Drug Administration	SAMN07312477	FDA:FDAARGOS_433,"FDAARGOS_433","SRS2397396"	BC Centre for Disease Control	2015-12-01	clinical	5409378	Canada:BC	Homo sapiens	Screening	rectal	NULL	NULL	NULL	FDAARGOS_433	Escherichia coli	NULL	NULL	562	NULL	NULL	FDAARGOS_433	NULL	NULL	PDT000253680.1	2017-10-18	562	NULL	NULL	NULL	NULL	NULL	0	0	0	0	26	23	NULL	aac(6')-Ib-cr5,aadA2,acrF,blaCMY-42,blaCTX-M-15,blaEC,blaNDM-5,blaOXA-1,blaOXA-181,blaTEM-1,ble,catB3=PARTIAL,dfrA12,ftsI_I336IKYRI=POINT,glpT_E448K=POINT,gyrA_D87N=POINT,gyrA_S83L=POINT,mdtM,mph(A),parC_S80I=POINT,parE_S458A=POINT,pmrB_Y358N=POINT,qnrS1,rmtB1,sul1,tet(A)	aac(6')-Ib-cr5,aadA2,blaCMY-42,blaCTX-M-15,blaNDM-5,blaOXA-1,blaOXA-181,blaTEM-1,ble,catB3=PARTIAL,dfrA12,ftsI_I336IKYRI=POINT,glpT_E448K=POINT,gyrA_D87N=POINT,gyrA_S83L=POINT,mph(A),parC_S80I=POINT,parE_S458A=POINT,pmrB_Y358N=POINT,qnrS1,rmtB1,sul1,tet(A)	18
GCA_002803905.1	Complete Genome	4767526	4936673	6	other v. October-2017	Pathogen: clinical or host-associated	PRJNA417244	Statens Serum Institut	SAMN07983336	AMA1167	Statens Serum Institut	2015	clinical	5697128	Denmark	Homo sapiens	NULL	liver	NULL	NULL	NULL	AMA1167	Escherichia coli	NULL	NULL	562	NULL	NULL	AMA1167	NULL	NULL	PDT000270173.1	2017-12-04	562	NULL	NULL	NULL	NULL	NULL	0	0	0	0	31	28	NULL	aac(3)-IId,aac(6')-Ib-cr5,aadA2,aadA5,acrF,aph(3'')-Ib,aph(6)-Id,blaCMY-2,blaCTX-M-15,blaEC,blaNDM-5,blaOXA-1,blaOXA-181,blaTEM-1,ble,catB3=PARTIAL,dfrA12,dfrA17,ftsI_N337NYRIN=POINT,glpT_E448K=POINT,gyrA_D87N=POINT,gyrA_S83L=POINT,mdtM,mph(A),parC_S80I=POINT,parE_S458A=POINT,pmrB_Y358N=POINT,qnrS1,sul1,sul2,tet(B)	aac(3)-IId,aac(6')-Ib-cr5,aadA2,aadA5,aph(3'')-Ib,aph(6)-Id,blaCMY-2,blaCTX-M-15,blaNDM-5,blaOXA-1,blaOXA-181,blaTEM-1,ble,catB3=PARTIAL,dfrA12,dfrA17,ftsI_N337NYRIN=POINT,glpT_E448K=POINT,gyrA_D87N=POINT,gyrA_S83L=POINT,mph(A),parC_S80I=POINT,parE_S458A=POINT,pmrB_Y358N=POINT,qnrS1,sul1,sul2,tet(B)	17
GCA_002811555.3	Complete Genome	4817293	5351201	7	Unicycler v. 0.4.4	Microbe	PRJNA418674	West China Hospital, Sichuan University	SAMN07510673	SRS2809128,"The sample of Escherichia coli strain WCHEC1943","WCHEC025943"	NULL	2017-04-01	NULL	7531308	China: Sichuan, Chengdu	NULL	NULL	Sewage	NULL	NULL	NULL	The sample of Escherichia coli strain WCHEC1943	Escherichia coli	NULL	NULL	562	NULL	NULL	WCHEC025943	NULL	NULL	PDT000270533.3	2018-10-04	562	NULL	NULL	NULL	NULL	NULL	0	0	0	0	40	37	NULL	aac(3)-IId,aac(3)-IVa,aac(6')-Ib-cr5,aadA16,aadA22,acrF,aph(3'')-Ib,aph(3')-Ia,aph(4)-Ia,aph(6)-Id,arr-3,blaCMY-2,blaCTX-M-65,blaEC,blaNDM-5,blaTEM-1,ble,bleO,dfrA14,dfrA27,floR,ftsI_N337NYRIN=POINT,glpT_E448K=POINT,gyrA_D87N=POINT,gyrA_S83L=POINT,lnu(F),mcr-1.1,mcr-3.5,mdtM,mph(A),oqxA,oqxB,parC_S80I=POINT,parE_S458A=POINT,pmrB_Y358N=POINT,rmtB1,sul1,sul2,tet(A),tet(M)	aac(3)-IId,aac(3)-IVa,aac(6')-Ib-cr5,aadA16,aadA22,aph(3'')-Ib,aph(3')-Ia,aph(4)-Ia,aph(6)-Id,arr-3,blaCMY-2,blaCTX-M-65,blaNDM-5,blaTEM-1,ble,bleO,dfrA14,dfrA27,floR,ftsI_N337NYRIN=POINT,glpT_E448K=POINT,gyrA_D87N=POINT,gyrA_S83L=POINT,lnu(F),mcr-1.1,mcr-3.5,mph(A),oqxA,oqxB,parC_S80I=POINT,parE_S458A=POINT,pmrB_Y358N=POINT,rmtB1,sul1,sul2,tet(A),tet(M)	22
GCA_002953455.1	Complete Genome	4840855	5104264	4	SMRT Analysis v. 2.3.0	MIGS Cultured Bacterial/Archaeal	PRJNA430286	Kyungpook National University School of Medicine	SAMN08369073	Escherichia coli KBN10P04869,"KBN10P04869","SRS2866573"	NULL	2017-03-28	clinical	6100528	South Korea: Daegu	Homo sapiens	NULL	blood	35.86 N 128.60 E	NULL	NULL	Escherichia coli KBN10P04869	Escherichia coli	NULL	NULL	562	NULL	NULL	KBN10P04869	NULL	NULL	PDT000291270.1	2018-02-27	562	NULL	NULL	NULL	NULL	NULL	0	0	0	0	31	28	NULL	aac(3)-IId,aac(6')-Ib-cr5,aadA2,aadA5,acrF,aph(3'')-Ib,aph(6)-Id,blaCMY-2,blaCTX-M-15,blaEC,blaNDM-5,blaOXA-1,blaOXA-181,blaTEM-1,ble,catB3=PARTIAL,dfrA12,dfrA17,ftsI_N337NYRIN=POINT,glpT_E448K=POINT,gyrA_D87N=POINT,gyrA_S83L=POINT,mdtM,mph(A),parC_S80I=POINT,parE_S458A=POINT,pmrB_Y358N=POINT,qnrS1,sul1,sul2,tet(B)	aac(3)-IId,aac(6')-Ib-cr5,aadA2,aadA5,aph(3'')-Ib,aph(6)-Id,blaCMY-2,blaCTX-M-15,blaNDM-5,blaOXA-1,blaOXA-181,blaTEM-1,ble,catB3=PARTIAL,dfrA12,dfrA17,ftsI_N337NYRIN=POINT,glpT_E448K=POINT,gyrA_D87N=POINT,gyrA_S83L=POINT,mph(A),parC_S80I=POINT,parE_S458A=POINT,pmrB_Y358N=POINT,qnrS1,sul1,sul2,tet(B)	17
GCA_003008025.1	Contig	132964	5117819	164	SPAdes v. v5.0.0.0	Pathogen: clinical or host-associated	PRJNA437039	Christian Medical College	SAMN08637770	B12243	Christian Medical College, Vellore	2016	clinical	6251388	India: Vellore	Homo sapiens	Blood stream infection	blood	12.91 N 79.13 E	NULL	NULL	B12243	Escherichia coli	NULL	NULL	562	NULL	NULL	B12243	NULL	NULL	PDT000297993.1	2018-03-18	562	PVPL	PVPL00000000.1	NULL	NULL	NULL	0	0	0	0	29	26	NULL	aac(6')-Ib-cr5,aadA2,aadA5,acrF,blaCMY-2,blaCTX-M-15,blaEC,blaNDM-5,blaOXA-1,blaOXA-181,blaTEM-1,ble,catB3=PARTIAL_END_OF_CONTIG,dfrA12,dfrA17,erm(B),ftsI_N337NYRIN=POINT,glpT_E448K=POINT,gyrA_D87N=POINT,gyrA_S83L=POINT,mdtM,mph(A),parC_S80I=POINT,parE_S458A=POINT,pmrB_Y358N=POINT,qnrS1,rmtB1,sul1,tet(B)	aac(6')-Ib-cr5,aadA2,aadA5,blaCMY-2,blaCTX-M-15,blaNDM-5,blaOXA-1,blaOXA-181,blaTEM-1,ble,catB3=PARTIAL_END_OF_CONTIG,dfrA12,dfrA17,erm(B),ftsI_N337NYRIN=POINT,glpT_E448K=POINT,gyrA_D87N=POINT,gyrA_S83L=POINT,mph(A),parC_S80I=POINT,parE_S458A=POINT,pmrB_Y358N=POINT,qnrS1,rmtB1,sul1,tet(B)	18
GCA_003008085.1	Contig	113011	5000895	153	SPAdes v. v5.0.0.0	Pathogen: clinical or host-associated	PRJNA437039	Christian Medical College	SAMN08637772	BV643	Christian Medical College, Vellore	2016	clinical	6251458	India: Vellore	Homo sapiens	Blood stream infection	blood	12.91 N 79.13 E	NULL	NULL	BV643	Escherichia coli	NULL	NULL	562	NULL	NULL	BV643	NULL	NULL	PDT000297996.1	2018-03-18	562	PVPJ	PVPJ00000000.1	NULL	NULL	NULL	0	0	0	0	19	16	NULL	aadA2,acrF,blaCTX-M-15,blaEC,blaNDM-5,blaTEM-1,ble,dfrA12,ftsI_I336IKYRI=POINT,glpT_E448K=POINT,gyrA_D87N=POINT,gyrA_S83L=POINT,mdtM,mph(A),parC_S80I=POINT,parE_S458A=POINT,pmrB_Y358N=POINT,rmtB1,sul1	aadA2,blaCTX-M-15,blaNDM-5,blaTEM-1,ble,dfrA12,ftsI_I336IKYRI=POINT,glpT_E448K=POINT,gyrA_D87N=POINT,gyrA_S83L=POINT,mph(A),parC_S80I=POINT,parE_S458A=POINT,pmrB_Y358N=POINT,rmtB1,sul1	18
GCA_003008275.1	Contig	132760	4837436	123	SPAdes v. v5.0.0.0	Pathogen: clinical or host-associated	PRJNA437039	Christian Medical College	SAMN08637773	B32065	Christian Medical College, Vellore	2015	clinical	6251628	India: Vellore	Homo sapiens	Blood stream infection	blood	12.91 N 79.13 E	NULL	NULL	B32065	Escherichia coli	NULL	NULL	562	NULL	NULL	B32065	NULL	NULL	PDT000298005.1	2018-03-18	562	PVPI	PVPI00000000.1	NULL	NULL	NULL	0	0	0	0	28	25	NULL		aac(3)-IId,aac(6')-Ib-cr5,aadA2,aadA5,aph(3'')-Ib,aph(6)-Id,blaCTX-M-15,blaNDM-5,blaOXA-1,blaTEM-1,ble,catB3=PARTIAL_END_OF_CONTIG,dfrA12,dfrA17,ftsI_N337NYRIN=POINT,glpT_E448K=POINT,gyrA_D87N=POINT,gyrA_S83L=POINT,parC_S80I=POINT,parE_S458A=POINT,pmrB_Y358N=POINT,rmtB1,sul1,sul2,tet(B)	18
GCA_003303125.1	Scaffold	128064	5113184	158	SPAdes v. 3.9.0	Microbe	PRJNA400107	China Agricultural University	SAMN07556529	A40	NULL	2016-07-01	clinical	6805058	China	Homo sapiens	NULL	feces	NULL	NULL	NULL	A40	Escherichia coli	NULL	NULL	562	NULL	NULL	A40	NULL	NULL	PDT000346889.1	2018-07-09	562	NRZJ	NRZJ00000000.1	NULL	NULL	NULL	0	0	0	0	35	32	NULL	aac(3)-IVa,aadA1,aadA2,acrF,aph(3'')-Ib,aph(3')-Ia,aph(4)-Ia,aph(6)-Id,blaCMY-2,blaCTX-M-14,blaEC,blaNDM-5,blaTEM-1,ble,bleO,cmlA1,dfrA1,floR,fosA3,ftsI_N337NYRIN=POINT,glpT_E448K=POINT,gyrA_D87N=POINT,gyrA_S83L=POINT,mcr-1.1,mdtM,mph(A),oqxA,oqxB,parC_S80I=POINT,parE_S458A=POINT,pmrB_Y358N=POINT,sul1,sul2,sul3,tet(A)	aac(3)-IVa,aadA1,aadA2,aph(3'')-Ib,aph(3')-Ia,aph(4)-Ia,aph(6)-Id,blaCMY-2,blaCTX-M-14,blaNDM-5,blaTEM-1,ble,bleO,cmlA1,dfrA1,floR,fosA3,ftsI_N337NYRIN=POINT,glpT_E448K=POINT,gyrA_D87N=POINT,gyrA_S83L=POINT,mcr-1.1,mph(A),oqxA,oqxB,parC_S80I=POINT,parE_S458A=POINT,pmrB_Y358N=POINT,sul1,sul2,sul3,tet(A)	26
GCA_003351385.1	Complete Genome	4800614	5086148	5	miniasm v. 0.2-r168-dirty; racon correction (3 iterations) v. 1.3.1; racon correction with Illumina reads v. 1.3.1	Pathogen: clinical or host-associated	PRJNA482002	Public Health England	SAMN09693981	Es_ST410_NW1_NDM_09_2017	Hospital in North West England	2017-09-28	clinical	6970988	United Kingdom	Homo sapiens	screen	rectal swab	53.41 N 2.96 W	NULL	NULL	Es_ST410_NW1_NDM_09_2017	Escherichia coli	NULL	NULL	562	NULL	NULL	Es_ST410_NW1_NDM_09_2017	NULL	NULL	PDT000356853.1	2018-08-01	562	NULL	NULL	NULL	NULL	NULL	0	0	0	0	24	21	NULL	aadA5,acrF,aph(3'')-Ib,aph(6)-Id,armA,blaCTX-M-3,blaEC,blaNDM-1,ble,dfrA17,glpT_E448K=POINT,gyrA_D87N=POINT,gyrA_S83L=POINT,mdtM,mph(A),mph(E),msr(E),parC_S80I=POINT,parE_S458A=POINT,pmrB_Y358N=POINT,qepA1,sul1,sul2,tet(A)	aadA5,aph(3'')-Ib,aph(6)-Id,armA,blaCTX-M-3,blaNDM-1,ble,dfrA17,glpT_E448K=POINT,gyrA_D87N=POINT,gyrA_S83L=POINT,mph(A),mph(E),msr(E),parC_S80I=POINT,parE_S458A=POINT,pmrB_Y358N=POINT,qepA1,sul1,sul2,tet(A)	19
GCA_003367575.1	Chromosome	4689476	4938383	2	HGAP v. 3	Pathogen: clinical or host-associated	PRJNA473419	Tokyo Medical and Dental University	SAMN09273490	EC2189,"ST410"	Tamale Teaching Hospital	2015-06-01	clinical	7036358	Ghana: Tamale	Homo sapiens	Urinary tract infection	urine	9.3930083 N 0.8234811 W	NULL	NULL	EC2189	Escherichia coli	NULL	NULL	562	NULL	NULL	ST410	NULL	NULL	PDT000360974.1	2018-08-08	562	NULL	NULL	NULL	NULL	NULL	0	0	0	0	20	17	NULL	aac(6')-Ib',aadA1,aadA2,acrF,blaCTX-M-15,blaEC,blaNDM-1,blaOXA-9,blaTEM-1,ble,cmlA1,dfrA12,glpT_E448K=POINT,gyrA_D87N=POINT,gyrA_S83L=POINT,mdtM,parC_S80I=POINT,parE_S458A=POINT,pmrB_Y358N=POINT,sul3	aac(6')-Ib',aadA1,aadA2,blaCTX-M-15,blaNDM-1,blaOXA-9,blaTEM-1,ble,cmlA1,dfrA12,glpT_E448K=POINT,gyrA_D87N=POINT,gyrA_S83L=POINT,parC_S80I=POINT,parE_S458A=POINT,pmrB_Y358N=POINT,sul3	23
GCA_003413625.1	Complete Genome	4869482	5114849	6	Unicycler v. v4.1	Pathogen: clinical or host-associated	PRJNA473397	University of Oxford	SAMN09829654	CARB35_NDM5,"UK_Dog_Liverpool"	Axiom Veterinary Laboratories Ltd, Newton Abbott, UK	2016-12-06	clinical	7121718	United Kingdom: Greater London	dog	foot lacerations, dog bite wounds and urinary tract infections	foreleg infected wound	51.4309 N 0.0936 W	NULL	NULL	CARB35_NDM5	Escherichia coli	NULL	NULL	562	NULL	NULL	UK_Dog_Liverpool	NULL	NULL	PDT000368895.1	2018-08-22	562	NULL	NULL	NULL	NULL	NULL	0	0	0	0	18	15	NULL	aadA2,acrF,blaCMY-42,blaEC,blaNDM-5,blaTEM-190,ble,dfrA12,ftsI_I336IPYRI=POINT,glpT_E448K=POINT,gyrA_D87N=POINT,gyrA_S83L=POINT,mdtM,mph(A),parC_S80I=POINT,parE_S458A=POINT,pmrB_Y358N=POINT,sul1	aadA2,blaCMY-42,blaNDM-5,blaTEM-190,ble,dfrA12,ftsI_I336IPYRI=POINT,glpT_E448K=POINT,gyrA_D87N=POINT,gyrA_S83L=POINT,mph(A),parC_S80I=POINT,parE_S458A=POINT,pmrB_Y358N=POINT,sul1	18
GCA_003546095.1	Contig	191509	4986259	99	A5-miseq v. 20160825	Microbe	PRJNA489683	USDA-ARS-USNPRC-RRC	SAMN09985625	Escherichia coli HR167,"HR167"	NULL	2016	NULL	7413828	Egypt:Mansoura	NULL	NULL	Dog Environment	NULL	NULL	NULL	Escherichia coli HR167	Escherichia coli	NULL	NULL	562	NULL	NULL	HR167	NULL	NULL	PDT000375419.1	2018-09-11	562	QXNR	QXNR00000000.1	NULL	NULL	NULL	0	0	0	0	31	28	NULL	aac(3)-IId,aac(6')-Ib-cr5,aadA2,aadA5,acrF,aph(3'')-Ib,aph(6)-Id,blaCMY-2,blaCTX-M-15,blaEC,blaNDM-5,blaOXA-1,blaOXA-181,blaTEM-1,ble,catB3=PARTIAL,dfrA12,dfrA17,ftsI_N337NYRIN=POINT,glpT_E448K=POINT,gyrA_D87N=POINT,gyrA_S83L=POINT,mdtM,mph(A),parC_S80I=POINT,parE_S458A=POINT,pmrB_Y358N=POINT,qnrS1,sul1,sul2,tet(B)	aac(3)-IId,aac(6')-Ib-cr5,aadA2,aadA5,aph(3'')-Ib,aph(6)-Id,blaCMY-2,blaCTX-M-15,blaNDM-5,blaOXA-1,blaOXA-181,blaTEM-1,ble,catB3=PARTIAL,dfrA12,dfrA17,ftsI_N337NYRIN=POINT,glpT_E448K=POINT,gyrA_D87N=POINT,gyrA_S83L=POINT,mph(A),parC_S80I=POINT,parE_S458A=POINT,pmrB_Y358N=POINT,qnrS1,sul1,sul2,tet(B)	17
GCA_003546115.1	Contig	203512	4885369	95	A5-miseq v. 20160825	Microbe	PRJNA489683	USDA-ARS-USNPRC-RRC	SAMN09985624	Escherichia coli HR166,"HR166"	NULL	2016	NULL	7413848	Egypt:Mansoura	NULL	NULL	Dog Environment	NULL	NULL	NULL	Escherichia coli HR166	Escherichia coli	NULL	NULL	562	NULL	NULL	HR166	NULL	NULL	PDT000375420.1	2018-09-11	562	QXNS	QXNS00000000.1	NULL	NULL	NULL	0	0	0	0	31	28	NULL	aac(3)-IId,aac(6')-Ib-cr5,aadA2,aadA5,acrF,aph(3'')-Ib,aph(6)-Id,blaCMY-2,blaCTX-M-15,blaEC,blaNDM-5,blaOXA-1,blaOXA-181,blaTEM-1,ble,catB3=PARTIAL,dfrA12,dfrA17,ftsI_N337NYRIN=POINT,glpT_E448K=POINT,gyrA_D87N=POINT,gyrA_S83L=POINT,mdtM,mph(A),parC_S80I=POINT,parE_S458A=POINT,pmrB_Y358N=POINT,qnrS1,sul1,sul2,tet(B)	aac(3)-IId,aac(6')-Ib-cr5,aadA2,aadA5,aph(3'')-Ib,aph(6)-Id,blaCMY-2,blaCTX-M-15,blaNDM-5,blaOXA-1,blaOXA-181,blaTEM-1,ble,catB3=PARTIAL,dfrA12,dfrA17,ftsI_N337NYRIN=POINT,glpT_E448K=POINT,gyrA_D87N=POINT,gyrA_S83L=POINT,mph(A),parC_S80I=POINT,parE_S458A=POINT,pmrB_Y358N=POINT,qnrS1,sul1,sul2,tet(B)	17
GCA_003546145.1	Contig	206320	4985872	99	A5-miseq v. 20160825	Microbe	PRJNA489683	USDA-ARS-USNPRC-RRC	SAMN09985623	Escherichia coli HR165,"HR165"	NULL	2016	NULL	7413868	Egypt:Mansoura	NULL	NULL	Dog Environment	NULL	NULL	NULL	Escherichia coli HR165	Escherichia coli	NULL	NULL	562	NULL	NULL	HR165	NULL	NULL	PDT000375421.1	2018-09-11	562	QXNT	QXNT00000000.1	NULL	NULL	NULL	0	0	0	0	31	28	NULL	aac(3)-IId,aac(6')-Ib-cr5,aadA2,aadA5,acrF,aph(3'')-Ib,aph(6)-Id,blaCMY-2,blaCTX-M-15,blaEC,blaNDM-5,blaOXA-1,blaOXA-181,blaTEM,ble,catB3=PARTIAL,dfrA12,dfrA17,ftsI_N337NYRIN=POINT,glpT_E448K=POINT,gyrA_D87N=POINT,gyrA_S83L=POINT,mdtM,mph(A),parC_S80I=POINT,parE_S458A=POINT,pmrB_Y358N=POINT,qnrS1,sul1=PARTIAL,sul2,tet(B)	aac(3)-IId,aac(6')-Ib-cr5,aadA2,aadA5,aph(3'')-Ib,aph(6)-Id,blaCMY-2,blaCTX-M-15,blaNDM-5,blaOXA-1,blaOXA-181,blaTEM,ble,catB3=PARTIAL,dfrA12,dfrA17,ftsI_N337NYRIN=POINT,glpT_E448K=POINT,gyrA_D87N=POINT,gyrA_S83L=POINT,mph(A),parC_S80I=POINT,parE_S458A=POINT,pmrB_Y358N=POINT,qnrS1,sul1=PARTIAL,sul2,tet(B)	17
GCA_003546185.1	Contig	134020	4983728	95	A5-miseq v. 20160825	Microbe	PRJNA489683	USDA-ARS-USNPRC-RRC	SAMN09985627	Escherichia coli HR170,"HR170"	NULL	2016	NULL	7413908	Egypt:Mansoura	NULL	NULL	Dog Environment	NULL	NULL	NULL	Escherichia coli HR170	Escherichia coli	NULL	NULL	562	NULL	NULL	HR170	NULL	NULL	PDT000375423.1	2018-09-11	562	QXNP	QXNP00000000.1	NULL	NULL	NULL	0	0	0	0	31	28	NULL	aac(3)-IId,aac(6')-Ib-cr5,aadA2,aadA5,acrF,aph(3'')-Ib,aph(6)-Id,blaCMY,blaCTX-M-15,blaEC,blaNDM-5,blaOXA-1,blaOXA-181,blaTEM-1,ble,catB3=PARTIAL,dfrA12,dfrA17,ftsI_N337NYRIN=POINT,glpT_E448K=POINT,gyrA_D87N=POINT,gyrA_S83L=POINT,mdtM,mph(A),parC_S80I=POINT,parE_S458A=POINT,pmrB_Y358N=POINT,qnrS1,sul1,sul2,tet(B)	aac(3)-IId,aac(6')-Ib-cr5,aadA2,aadA5,aph(3'')-Ib,aph(6)-Id,blaCMY,blaCTX-M-15,blaNDM-5,blaOXA-1,blaOXA-181,blaTEM-1,ble,catB3=PARTIAL,dfrA12,dfrA17,ftsI_N337NYRIN=POINT,glpT_E448K=POINT,gyrA_D87N=POINT,gyrA_S83L=POINT,mph(A),parC_S80I=POINT,parE_S458A=POINT,pmrB_Y358N=POINT,qnrS1,sul1,sul2,tet(B)	17
GCA_003546205.1	Contig	191509	4886986	93	A5-miseq v. 20160825	Microbe	PRJNA489683	USDA-ARS-USNPRC-RRC	SAMN09985626	Escherichia coli HR169,"HR169"	NULL	2016	NULL	7413928	Egypt:Mansoura	NULL	NULL	Dog Environment	NULL	NULL	NULL	Escherichia coli HR169	Escherichia coli	NULL	NULL	562	NULL	NULL	HR169	NULL	NULL	PDT000375424.1	2018-09-11	562	QXNQ	QXNQ00000000.1	NULL	NULL	NULL	0	0	0	0	31	28	NULL	aac(3)-IId,aac(6')-Ib-cr5,aadA2,aadA5,acrF,aph(3'')-Ib,aph(6)-Id,blaCMY-2,blaCTX-M-15,blaEC,blaNDM-5,blaOXA-1,blaOXA-181,blaTEM-1,ble,catB3=PARTIAL,dfrA12,dfrA17,ftsI_N337NYRIN=POINT,glpT_E448K=POINT,gyrA_D87N=POINT,gyrA_S83L=POINT,mdtM,mph(A),parC_S80I=POINT,parE_S458A=POINT,pmrB_Y358N=POINT,qnrS1,sul1,sul2,tet(B)	aac(3)-IId,aac(6')-Ib-cr5,aadA2,aadA5,aph(3'')-Ib,aph(6)-Id,blaCMY-2,blaCTX-M-15,blaNDM-5,blaOXA-1,blaOXA-181,blaTEM-1,ble,catB3=PARTIAL,dfrA12,dfrA17,ftsI_N337NYRIN=POINT,glpT_E448K=POINT,gyrA_D87N=POINT,gyrA_S83L=POINT,mph(A),parC_S80I=POINT,parE_S458A=POINT,pmrB_Y358N=POINT,qnrS1,sul1,sul2,tet(B)	17
GCA_003546225.1	Contig	191509	4986028	108	A5-miseq v. 20160825	Microbe	PRJNA489683	USDA-ARS-USNPRC-RRC	SAMN09985622	Escherichia coli HR164,"HR164"	NULL	2016	NULL	7413958	Egypt:Mansoura	NULL	NULL	Dog Environment	NULL	NULL	NULL	Escherichia coli HR164	Escherichia coli	NULL	NULL	562	NULL	NULL	HR164	NULL	NULL	PDT000375425.1	2018-09-11	562	QXNU	QXNU00000000.1	NULL	NULL	NULL	0	0	0	0	31	28	NULL	aac(3)-IId,aac(6')-Ib-cr5,aadA2,aadA5,acrF,aph(3'')-Ib,aph(6)-Id,blaCMY-2,blaCTX-M-15,blaEC,blaNDM-5,blaOXA-1,blaOXA-181,blaTEM-1,ble,catB3=PARTIAL,dfrA12,dfrA17,ftsI_N337NYRIN=POINT,glpT_E448K=POINT,gyrA_D87N=POINT,gyrA_S83L=POINT,mdtM,mph(A),parC_S80I=POINT,parE_S458A=POINT,pmrB_Y358N=POINT,qnrS1,sul1,sul2,tet(B)	aac(3)-IId,aac(6')-Ib-cr5,aadA2,aadA5,aph(3'')-Ib,aph(6)-Id,blaCMY-2,blaCTX-M-15,blaNDM-5,blaOXA-1,blaOXA-181,blaTEM-1,ble,catB3=PARTIAL,dfrA12,dfrA17,ftsI_N337NYRIN=POINT,glpT_E448K=POINT,gyrA_D87N=POINT,gyrA_S83L=POINT,mph(A),parC_S80I=POINT,parE_S458A=POINT,pmrB_Y358N=POINT,qnrS1,sul1,sul2,tet(B)	17
GCA_003546245.1	Contig	174365	4981940	91	A5-miseq v. 20160825	Microbe	PRJNA489683	USDA-ARS-USNPRC-RRC	SAMN09985621	Escherichia coli HR163,"HR163"	NULL	2016	NULL	7413988	Egypt:Mansoura	NULL	NULL	Dog Environment	NULL	NULL	NULL	Escherichia coli HR163	Escherichia coli	NULL	NULL	562	NULL	NULL	HR163	NULL	NULL	PDT000375426.1	2018-09-11	562	QXNV	QXNV00000000.1	NULL	NULL	NULL	0	0	0	0	31	28	NULL	aac(3)-IId,aac(6')-Ib-cr5,aadA2,aadA5,acrF,aph(3'')-Ib,aph(6)-Id,blaCMY-2,blaCTX-M-15,blaEC,blaNDM-5,blaOXA-1,blaOXA-181,blaTEM-1,ble,catB3=PARTIAL,dfrA12,dfrA17,ftsI_N337NYRIN=POINT,glpT_E448K=POINT,gyrA_D87N=POINT,gyrA_S83L=POINT,mdtM,mph(A),parC_S80I=POINT,parE_S458A=POINT,pmrB_Y358N=POINT,qnrS1,sul1,sul2,tet(B)	aac(3)-IId,aac(6')-Ib-cr5,aadA2,aadA5,aph(3'')-Ib,aph(6)-Id,blaCMY-2,blaCTX-M-15,blaNDM-5,blaOXA-1,blaOXA-181,blaTEM-1,ble,catB3=PARTIAL,dfrA12,dfrA17,ftsI_N337NYRIN=POINT,glpT_E448K=POINT,gyrA_D87N=POINT,gyrA_S83L=POINT,mph(A),parC_S80I=POINT,parE_S458A=POINT,pmrB_Y358N=POINT,qnrS1,sul1,sul2,tet(B)	17
GCA_003711045.1	Complete Genome	4750764	4894762	5	Unicycler v. 0.4.7	Microbe	PRJNA418674	West China Hospital, Sichuan University	SAMN08932733	SRS3188854,"The Microbe sample of Escherichia coli strain WCHEC020031","WCHEC020031"	NULL	2016	clinical	7729088	China: Chengdu, Sichuan	Homo sapiens	NULL	NULL	NULL	NULL	NULL	The Microbe sample of Escherichia coli strain WCHEC020031	Escherichia coli	NULL	NULL	562	NULL	NULL	WCHEC020031	NULL	NULL	PDT000403584.1	2018-11-05	562	NULL	NULL	NULL	NULL	NULL	0	0	0	0	26	23	NULL	aac(3)-IId,aac(6')-Ib-cr5,aadA5,acrF,aph(3'')-Ib,aph(6)-Id,blaCMY-2,blaEC,blaNDM-5,blaOXA-1,blaTEM-1,ble,catB3=PARTIAL,dfrA17,ftsI_N337NYRIN=POINT,glpT_E448K=POINT,gyrA_D87N=POINT,gyrA_S83L=POINT,mdtM,mph(A),parC_S80I=POINT,parE_S458A=POINT,pmrB_Y358N=POINT,sul1,sul2,tet(B)	aac(3)-IId,aac(6')-Ib-cr5,aadA5,aph(3'')-Ib,aph(6)-Id,blaCMY-2,blaNDM-5,blaOXA-1,blaTEM-1,ble,catB3=PARTIAL,dfrA17,ftsI_N337NYRIN=POINT,glpT_E448K=POINT,gyrA_D87N=POINT,gyrA_S83L=POINT,mph(A),parC_S80I=POINT,parE_S458A=POINT,pmrB_Y358N=POINT,sul1,sul2,tet(B)	18
GCA_004024375.1	Scaffold	114486	5028531	160	SPAdes v. 3.11	Microbe	PRJNA472583	The Ohio State University	SAMN09289738	GEO_20_Down_C	NULL	2017	NULL	8247088	USA	NULL	NULL	water	NULL	NULL	NULL	GEO_20_Down_C	Escherichia coli	NULL	NULL	562	NULL	NULL	GEO_20_Down_C	NULL	NULL	PDT000441344.1	2019-01-15	562	QKPK	QKPK00000000.1	NULL	NULL	NULL	0	0	0	0	20	17	NULL	aac(3)-IIe,aac(6')-Ib-cr5,acrF,blaCTX-M-15,blaEC,blaNDM-1,blaOXA-1,ble,catB3=PARTIAL,ftsI_I336IKYRI=POINT,glpT_E448K=POINT,gyrA_D87N=POINT,gyrA_S83L=POINT,mdtM,mph(A),ompF_G141D=POINT,parC_S80I=POINT,parE_S458A=POINT,pmrB_Y358N=POINT,sul2	aac(3)-IIe,aac(6')-Ib-cr5,blaCTX-M-15,blaNDM-1,blaOXA-1,ble,catB3=PARTIAL,ftsI_I336IKYRI=POINT,glpT_E448K=POINT,gyrA_D87N=POINT,gyrA_S83L=POINT,mph(A),ompF_G141D=POINT,parC_S80I=POINT,parE_S458A=POINT,pmrB_Y358N=POINT,sul2	24
GCA_004088295.1	Complete Genome	4782653	5069694	6	Unicycler v. 0.4.7	Pathogen: clinical or host-associated	PRJNA515159	Sir Run Run Shaw Hospital, School of Medicine, Zhejiang University	SAMN10743440	EC25	Fang He	2017-08-17	clinical	8316618	China: Hangzhou	Homo sapiens	Pulmonary infection	urine	NULL	NULL	NULL	EC25	Escherichia coli	NULL	NULL	562	NULL	NULL	EC25	NULL	NULL	PDT000448179.1	2019-01-21	562	NULL	NULL	NULL	NULL	NULL	0	0	0	0	31	28	NULL	aac(3)-IId,aac(6')-Ib-cr5,aadA16,aadA5,acrF,aph(3'')-Ib,aph(6)-Id,arr-3,blaCTX-M-3,blaEC,blaNDM-7,blaOXA-1,blaTEM-1,ble,catB3=PARTIAL,dfrA17,dfrA27,ftsI_I336IKYRI=POINT,glpT_E448K=POINT,gyrA_D87N=POINT,gyrA_S83L=POINT,mdtM,mph(A),parC_S80I=POINT,parE_S458A=POINT,pmrB_Y358N=POINT,qnrB91,qnrS1,sul1,sul2,tet(A)	aac(3)-IId,aac(6')-Ib-cr5,aadA16,aadA5,aph(3'')-Ib,aph(6)-Id,arr-3,blaCTX-M-3,blaNDM-7,blaOXA-1,blaTEM-1,ble,catB3=PARTIAL,dfrA17,dfrA27,ftsI_I336IKYRI=POINT,glpT_E448K=POINT,gyrA_D87N=POINT,gyrA_S83L=POINT,mph(A),parC_S80I=POINT,parE_S458A=POINT,pmrB_Y358N=POINT,qnrB91,qnrS1,sul1,sul2,tet(A)	18
GCA_004122445.1	Contig	146125	5070807	109	Velvet v. 1.2.10	Pathogen: clinical or host-associated	PRJNA495097	Zhejiang University	SAMN10219246	L412	Tao Lv	2016-11-23	clinical	8377688	China: Hangzhou	Homo sapiens	NULL	feces	30.3 N 120.2 E	NULL	NULL	L412	Escherichia coli	NULL	NULL	562	NULL	NULL	L412	NULL	NULL	PDT000459431.1	2019-01-30	562	RIZX	RIZX00000000.1	NULL	NULL	NULL	0	0	0	0	29	26	NULL	aac(3)-IVa,aac(6')-Ib-cr5,aadA5,acrF,aph(4)-Ia,arr-3,blaEC,blaNDM-1,blaOXA-1,blaTEM-1,ble,bleO,catB3,dfrA14,dfrA17,floR,glpT_E448K=POINT,gyrA_D87N=POINT,gyrA_S83L=POINT,mdtM,oqxA,oqxB,parC_S80I=POINT,parE_S458A=POINT,pmrB_Y358N=POINT,qnrS1,sul1,sul2,tet(A)	aac(3)-IVa,aac(6')-Ib-cr5,aadA5,aph(4)-Ia,arr-3,blaNDM-1,blaOXA-1,blaTEM-1,ble,bleO,catB3,dfrA14,dfrA17,floR,glpT_E448K=POINT,gyrA_D87N=POINT,gyrA_S83L=POINT,oqxA,oqxB,parC_S80I=POINT,parE_S458A=POINT,pmrB_Y358N=POINT,qnrS1,sul1,sul2,tet(A)	28
GCA_004831015.1	Contig	127577	5073754	118	SPAdes v. 3.13	Pathogen: clinical or host-associated	PRJNA532291	JCVI	SAMN11399363	18_biosam,"SIEC017","SRS4636889"	NULL	2017-11-24	clinical	9402558	Thailand	Homo sapiens	NULL	stool	13.7572 N 100.4849 E	NULL	NULL	NULL	Escherichia coli K-12	NULL	NULL	562	NULL	NULL	SIEC017	NULL	NULL	PDT000495525.1	2019-04-23	83333	SSYX	SSYX00000000.1	NULL	NULL	NULL	0	0	0	0	29	26	NULL	aac(3)-IId,aac(6')-Ib-cr5,aadA2,aadA5,acrF,aph(3'')-Ib,aph(6)-Id,blaCMY-2,blaCTX-M-15,blaEC,blaNDM-5,blaOXA-1,blaTEM-1,ble,catB3=PARTIAL_END_OF_CONTIG,dfrA12,dfrA17,erm(42),ftsI_N337NYRIN=POINT,gyrA_D87N=POINT,gyrA_S83L=POINT,mdtM,mph(A),parC_S80I=POINT,parE_S458A=POINT,pmrB_Y358N=POINT,sul1,sul2,tet(B)	aac(3)-IId,aac(6')-Ib-cr5,aadA2,aadA5,aph(3'')-Ib,aph(6)-Id,blaCMY-2,blaCTX-M-15,blaNDM-5,blaOXA-1,blaTEM-1,ble,catB3=PARTIAL_END_OF_CONTIG,dfrA12,dfrA17,erm(42),ftsI_N337NYRIN=POINT,gyrA_D87N=POINT,gyrA_S83L=POINT,mph(A),parC_S80I=POINT,parE_S458A=POINT,pmrB_Y358N=POINT,sul1,sul2,tet(B)	24
GCA_004832725.1	Contig	115121	4831324	116	SPAdes v. 3.13	Pathogen: clinical or host-associated	PRJNA532291	JCVI	SAMN11399743	N33_biosam,"SIEC197","SRS4639608"	NULL	2018-08-10	clinical	9404278	Thailand	Homo sapiens	NULL	blood	13.7572 N 100.4849 E	NULL	NULL	NULL	Escherichia coli K-12	NULL	NULL	562	NULL	NULL	SIEC197	NULL	NULL	PDT000495528.1	2019-04-24	83333	STEB	STEB00000000.1	NULL	NULL	NULL	0	0	0	0	27	24	NULL	aac(3)-IId,aac(6')-Ib-cr5,aadA2,aadA5,acrF,aph(3'')-Ib,aph(6)-Id,blaCMY-2,blaEC,blaNDM-5,blaOXA-1,blaTEM-1,ble,dfrA12,dfrA17,ftsI_N337NYRIN=POINT,glpT_E448K=POINT,gyrA_D87N=POINT,gyrA_S83L=POINT,mdtM,mph(A),parC_S80I=POINT,parE_S458A=POINT,pmrB_Y358N=POINT,sul1,sul2,tet(B)	aac(3)-IId,aac(6')-Ib-cr5,aadA2,aadA5,aph(3'')-Ib,aph(6)-Id,blaCMY-2,blaNDM-5,blaOXA-1,blaTEM-1,ble,dfrA12,dfrA17,ftsI_N337NYRIN=POINT,glpT_E448K=POINT,gyrA_D87N=POINT,gyrA_S83L=POINT,mph(A),parC_S80I=POINT,parE_S458A=POINT,pmrB_Y358N=POINT,sul1,sul2,tet(B)	17
GCA_005145995.1	Contig	134208	5070072	118	SPAdes v. 3.13	Pathogen: clinical or host-associated	PRJNA532291	JCVI	SAMN11399361	19_biosam,"SIEC018","SRS4636892"	NULL	2017-11-24	clinical	9748878	Thailand	Homo sapiens	NULL	stool	13.7572 N 100.4849 E	NULL	NULL	NULL	Escherichia coli	NULL	NULL	562	NULL	NULL	SIEC018	NULL	NULL	PDT000499079.1	2019-05-05	562	SWMG	SWMG00000000.1	NULL	NULL	NULL	0	0	0	0	29	26	NULL	aac(3)-IId,aac(6')-Ib-cr5,aadA2,aadA5,acrF,aph(3'')-Ib,aph(6)-Id,blaCMY-2,blaCTX-M-15,blaEC,blaNDM-5,blaOXA-1,blaTEM-1,ble,catB3=PARTIAL_END_OF_CONTIG,dfrA12,dfrA17,erm(42),ftsI_N337NYRIN=POINT,gyrA_D87N=POINT,gyrA_S83L=POINT,mdtM,mph(A),parC_S80I=POINT,parE_S458A=POINT,pmrB_Y358N=POINT,sul1,sul2,tet(B)	aac(3)-IId,aac(6')-Ib-cr5,aadA2,aadA5,aph(3'')-Ib,aph(6)-Id,blaCMY-2,blaCTX-M-15,blaNDM-5,blaOXA-1,blaTEM-1,ble,catB3=PARTIAL_END_OF_CONTIG,dfrA12,dfrA17,erm(42),ftsI_N337NYRIN=POINT,gyrA_D87N=POINT,gyrA_S83L=POINT,mph(A),parC_S80I=POINT,parE_S458A=POINT,pmrB_Y358N=POINT,sul1,sul2,tet(B)	24
GCA_005146175.1	Contig	134208	5073983	118	SPAdes v. 3.13	Pathogen: clinical or host-associated	PRJNA532291	JCVI	SAMN11399414	92_biosam,"SIEC084","SRS4637037"	NULL	2017-11-23	clinical	9749058	Thailand	Homo sapiens	NULL	urine	13.7572 N 100.4849 E	NULL	NULL	NULL	Escherichia coli	NULL	NULL	562	NULL	NULL	SIEC084	NULL	NULL	PDT000499083.1	2019-05-05	562	SWML	SWML00000000.1	NULL	NULL	NULL	0	0	0	0	29	26	NULL	aac(3)-IId,aac(6')-Ib-cr5,aadA2,aadA5,acrF,aph(3'')-Ib,aph(6)-Id,blaCMY-2,blaCTX-M-15,blaEC,blaNDM-5,blaOXA-1,blaTEM-1,ble,catB3=PARTIAL_END_OF_CONTIG,dfrA12,dfrA17,erm(42),ftsI_N337NYRIN=POINT,gyrA_D87N=POINT,gyrA_S83L=POINT,mdtM,mph(A),parC_S80I=POINT,parE_S458A=POINT,pmrB_Y358N=POINT,sul1,sul2,tet(B)	aac(3)-IId,aac(6')-Ib-cr5,aadA2,aadA5,aph(3'')-Ib,aph(6)-Id,blaCMY-2,blaCTX-M-15,blaNDM-5,blaOXA-1,blaTEM-1,ble,catB3=PARTIAL_END_OF_CONTIG,dfrA12,dfrA17,erm(42),ftsI_N337NYRIN=POINT,gyrA_D87N=POINT,gyrA_S83L=POINT,mph(A),parC_S80I=POINT,parE_S458A=POINT,pmrB_Y358N=POINT,sul1,sul2,tet(B)	24
GCA_005869925.1	Contig	65955	4948472	546	Velvet v. MAY-2018	Microbe	PRJNA543405	Jinhua Central Hospital	SAMN11665607	SRS4787547,"jhyyecs5"	NULL	2018-11-12	clinical	10722618	China: Jinhua	Homo sapiens	NULL	urine	NULL	NULL	NULL	jhyyecs5	Escherichia coli	NULL	NULL	562	NULL	NULL	jhyyecs5	NULL	NULL	PDT000509599.1	2019-05-28	562	VCAV	VCAV00000000.1	NULL	NULL	NULL	0	0	0	0	17	14	NULL	aadA5,acrF,blaEC,blaNDM-5,ble,dfrA17,ftsI_I336IKYRI=POINT,glpT_E448K=POINT,gyrA_D87N=POINT,gyrA_S83L=POINT,mdtM,mph(A),parC_S80I=POINT,parE_S458A=POINT,pmrB_Y358N=POINT,sul1,tet(A)=PARTIAL_END_OF_CONTIG	aadA5,blaNDM-5,ble,dfrA17,ftsI_I336IKYRI=POINT,glpT_E448K=POINT,gyrA_D87N=POINT,gyrA_S83L=POINT,mph(A),parC_S80I=POINT,parE_S458A=POINT,pmrB_Y358N=POINT,sul1,tet(A)=PARTIAL_END_OF_CONTIG	18
GCA_005869945.1	Contig	72604	4935145	353	Velvet v. MAY-2018	Microbe	PRJNA542948	Jinhua Central Hospital	SAMN11649487	jhyyecs9	Jinhua Central Hospital	2017-12-11	clinical	10722628	China: Jinhua	Homo sapiens	cerebral hemorrhage	NULL	NULL	NULL	NULL	jhyyecs9	Escherichia coli	NULL	NULL	562	NULL	NULL	jhyyecs9	NULL	NULL	PDT000509600.1	2019-05-28	562	VBWG	VBWG00000000.1	NULL	NULL	NULL	0	0	0	0	27	24	NULL	aac(3)-IId,aac(6')-Ib-cr5,aadA5,acrF,aph(3'')-Ib,aph(6)-Id,blaCMY-2,blaCTX-M-15,blaEC,blaNDM-5,blaOXA-1,blaTEM-1,ble,catB3=PARTIAL,dfrA17,ftsI_N337NYRIN=POINT,glpT_E448K=POINT,gyrA_D87N=POINT,gyrA_S83L=POINT,mdtM,mph(A),parC_S80I=POINT,parE_S458A=POINT,pmrB_Y358N=POINT,sul1,sul2,tet(B)	aac(3)-IId,aac(6')-Ib-cr5,aadA5,aph(3'')-Ib,aph(6)-Id,blaCMY-2,blaCTX-M-15,blaNDM-5,blaOXA-1,blaTEM-1,ble,catB3=PARTIAL,dfrA17,ftsI_N337NYRIN=POINT,glpT_E448K=POINT,gyrA_D87N=POINT,gyrA_S83L=POINT,mph(A),parC_S80I=POINT,parE_S458A=POINT,pmrB_Y358N=POINT,sul1,sul2,tet(B)	18
GCA_005930685.1	Contig	72604	4935145	353	Velvet v. 1.2.10	Microbe	PRJNA541767	Jinhua Central Hospital	SAMN11602614	ECS9,"Whole genome sequence of an Escherichia coli ST410"	Jinhua Central Hospital	2018-10-11	clinical	10792198	China: Jinhua	Homo sapiens	cerebral hemorrhage	NULL	NULL	NULL	NULL	Whole genome sequence of an Escherichia coli ST410	Escherichia coli	NULL	NULL	562	NULL	NULL	ECS9	NULL	NULL	PDT000517889.1	2019-06-03	562	VBQE	VBQE00000000.1	NULL	NULL	NULL	0	0	0	0	27	24	NULL	aac(3)-IId,aac(6')-Ib-cr5,aadA5,acrF,aph(3'')-Ib,aph(6)-Id,blaCMY-2,blaCTX-M-15,blaEC,blaNDM-5,blaOXA-1,blaTEM-1,ble,catB3=PARTIAL,dfrA17,ftsI_N337NYRIN=POINT,glpT_E448K=POINT,gyrA_D87N=POINT,gyrA_S83L=POINT,mdtM,mph(A),parC_S80I=POINT,parE_S458A=POINT,pmrB_Y358N=POINT,sul1,sul2,tet(B)	aac(3)-IId,aac(6')-Ib-cr5,aadA5,aph(3'')-Ib,aph(6)-Id,blaCMY-2,blaCTX-M-15,blaNDM-5,blaOXA-1,blaTEM-1,ble,catB3=PARTIAL,dfrA17,ftsI_N337NYRIN=POINT,glpT_E448K=POINT,gyrA_D87N=POINT,gyrA_S83L=POINT,mph(A),parC_S80I=POINT,parE_S458A=POINT,pmrB_Y358N=POINT,sul1,sul2,tet(B)	18
GCA_006337025.1	Complete Genome	4934660	5197522	3	HGAP v. v3	Pathogen: clinical or host-associated	PRJNA547487	Norwegian National Advisory Unit on Detection of Antimicrobial Resistance	SAMN04158281	K71-77,"SRS1120700"	Norwegian National Advisory Unit on Detection of Antimicrobial Resistance	2010	clinical	11215678	Norway	Homo sapiens	NULL	blood	NULL	NULL	NULL	K71-77	Escherichia coli	NULL	NULL	562	NULL	NULL	K71-77	NULL	NULL	PDT000522793.1	2019-06-13	562	NULL	NULL	NULL	NULL	NULL	0	0	0	0	19	16	NULL	aac(3)-IId,aac(6')-Ib-cr5,aac(6')-Ib3,acrF,blaCMY-6,blaEC,blaNDM-1,blaOXA-1,ble,catB3=PARTIAL,glpT_E448K=POINT,gyrA_D87N=POINT,gyrA_S83L=POINT,mdtM,parC_S80I=POINT,parE_S458A=POINT,pmrB_Y358N=POINT,rmtC,sul1	aac(3)-IId,aac(6')-Ib-cr5,aac(6')-Ib3,blaCMY-6,blaNDM-1,blaOXA-1,ble,catB3=PARTIAL,glpT_E448K=POINT,gyrA_D87N=POINT,gyrA_S83L=POINT,parC_S80I=POINT,parE_S458A=POINT,pmrB_Y358N=POINT,rmtC,sul1	18
GCA_007655295.1	Contig	128960	4864484	87	SPAdes v. JULY-2019	Microbe	PRJNA543602	Jinhua Central Hospital	SAMN11773853	jhzxyyecs5	NULL	2018-11-12	clinical	12790668	China:Jinhua	Homo sapiens	NULL	urine	NULL	NULL	NULL	jhzxyyecs5	Escherichia coli	NULL	NULL	562	NULL	NULL	jhzxyyecs5	NULL	NULL	PDT000555537.1	2019-07-30	562	VMHS	VMHS00000000.1	NULL	NULL	NULL	0	0	0	0	17	14	NULL	aadA5,acrF,blaEC,blaNDM-5,ble,dfrA17,ftsI_I336IKYRI=POINT,glpT_E448K=POINT,gyrA_D87N=POINT,gyrA_S83L=POINT,mdtM,mph(A),parC_S80I=POINT,parE_S458A=POINT,pmrB_Y358N=POINT,sul1,tet(A)	aadA5,blaNDM-5,ble,dfrA17,ftsI_I336IKYRI=POINT,glpT_E448K=POINT,gyrA_D87N=POINT,gyrA_S83L=POINT,mph(A),parC_S80I=POINT,parE_S458A=POINT,pmrB_Y358N=POINT,sul1,tet(A)	18
GCA_008312855.1	Contig	72604	4878638	151	Velvet v. MAY-2018	Microbe	PRJNA541588	Jinhua Central Hospital	SAMN11601932	Carbapenemase-producing Escherichia coli,"SRS4737324","jhyys9"	NULL	2018-10-10	clinical	13648528	China: Jinhua	Homo sapiens	cerebral hemorrhage	blood	NULL	NULL	NULL	Carbapenemase-producing Escherichia coli	Escherichia coli	NULL	NULL	562	NULL	NULL	jhyys9	NULL	NULL	PDT000583476.1	2019-09-06	562	VSJL	VSJL00000000.1	NULL	NULL	NULL	0	0	0	0	27	24	NULL	aac(3)-IId,aac(6')-Ib-cr5,aadA5,acrF,aph(3'')-Ib,aph(6)-Id,blaCMY-2,blaCTX-M-15,blaEC,blaNDM-5,blaOXA-1,blaTEM-1,ble,catB3=PARTIAL,dfrA17,ftsI_N337NYRIN=POINT,glpT_E448K=POINT,gyrA_D87N=POINT,gyrA_S83L=POINT,mdtM,mph(A),parC_S80I=POINT,parE_S458A=POINT,pmrB_Y358N=POINT,sul1,sul2,tet(B)	aac(3)-IId,aac(6')-Ib-cr5,aadA5,aph(3'')-Ib,aph(6)-Id,blaCMY-2,blaCTX-M-15,blaNDM-5,blaOXA-1,blaTEM-1,ble,catB3=PARTIAL,dfrA17,ftsI_N337NYRIN=POINT,glpT_E448K=POINT,gyrA_D87N=POINT,gyrA_S83L=POINT,mph(A),parC_S80I=POINT,parE_S458A=POINT,pmrB_Y358N=POINT,sul1,sul2,tet(B)	18
GCA_010365545.1	Complete Genome	4738863	4827947	3	unicycler v. 0.4.8	Microbe	PRJNA604100	University of Zurich	SAMN13951915	38,"SRS6117399"	NULL	2019	NULL	16508328	Switzerland	NULL	NULL	environment	NULL	NULL	NULL	38	Escherichia coli	NULL	NULL	562	NULL	NULL	38	NULL	NULL	PDT000682325.1	2020-02-09	562	NULL	NULL	NULL	NULL	NULL	0	0	0	0	23	20	NULL	aac(6')-Ib-cr5,aadA2=PARTIAL,aadA5,acrF,blaCMY-2,blaCTX-M-15,blaEC,blaNDM-5,blaOXA-1,ble,catB3=PARTIAL,dfrA12=MISTRANSLATION,dfrA17,ftsI_N337NYRIN=POINT,glpT_E448K=POINT,gyrA_D87N=POINT,gyrA_S83L=POINT,mdtM,parC_S80I=POINT,parE_S458A=POINT,pmrB_Y358N=POINT,sul1,tet(B)	aac(6')-Ib-cr5,aadA2=PARTIAL,aadA5,blaCMY-2,blaCTX-M-15,blaNDM-5,blaOXA-1,ble,catB3=PARTIAL,dfrA12=MISTRANSLATION,dfrA17,ftsI_N337NYRIN=POINT,glpT_E448K=POINT,gyrA_D87N=POINT,gyrA_S83L=POINT,parC_S80I=POINT,parE_S458A=POINT,pmrB_Y358N=POINT,sul1,tet(B)	17
GCA_011291795.1	Scaffold	4748049	4860866	3	HGAP v. v.3.0	Microbe	PRJNA610945	Animal and Plant Quarantine Agency	SAMN14329458	K19CRE38	Seoul Livestock and Veterinary Service	2019-03-27	NULL	17622478	South Korea:Seoul	dog	NULL	NULL	37.4646038 N 127.0301117 E	NULL	NULL	K19CRE38	Escherichia coli	NULL	NULL	562	NULL	NULL	K19CRE38	NULL	NULL	PDT000709809.1	2020-03-15	562	JAANTD	JAANTD000000000.1	NULL	NULL	NULL	0	0	0	0	17	14	NULL	aadA5,acrF,blaCMY-2,blaEC,blaNDM-5,ble,dfrA17,ftsI_N337NYRIN=POINT,glpT_E448K=POINT,gyrA_D87N=POINT,gyrA_S83L=POINT,mdtM,parC_S80I=POINT,parE_S458A=POINT,pmrB_Y358N=POINT,sul1,tet(B)	aadA5,blaCMY-2,blaNDM-5,ble,dfrA17,ftsI_N337NYRIN=POINT,glpT_E448K=POINT,gyrA_D87N=POINT,gyrA_S83L=POINT,parC_S80I=POINT,parE_S458A=POINT,pmrB_Y358N=POINT,sul1,tet(B)	18
GCA_012117995.1	Contig	77788	4907641	171	SKESA v. 2.2	Pathogen: clinical or host-associated	PRJNA218110	CDC	SAMN10661754	PNUSAE021251,"SRS4194988"	CDC	NULL	clinical	18496758	USA	NULL	NULL	NULL	NULL	NULL	NULL	NULL	Escherichia coli	NULL	NULL	562	EDLB-CDC	2018-12-28	PNUSAE021251	NULL	NULL	PDT000426885.1	2018-12-28	562	AARRLA	AARRLA000000000.1	NULL	NULL	NULL	0	0	0	0	15	12	NULL	aadA2,acrF,blaCMY-2,blaEC,blaNDM-5,ble,dfrA12,ftsI_N337NYRIN=POINT,glpT_E448K=POINT,gyrA_D87N=POINT,gyrA_S83L=POINT,mdtM,parC_S80I=POINT,parE_S458A=POINT,sul1	aadA2,blaCMY-2,blaNDM-5,ble,dfrA12,ftsI_N337NYRIN=POINT,glpT_E448K=POINT,gyrA_D87N=POINT,gyrA_S83L=POINT,parC_S80I=POINT,parE_S458A=POINT,sul1	18
GCA_012289645.1	Contig	112951	4896488	165	SKESA v. 2.2	MIGS Cultured Bacterial/Archaeal	PRJDB5126	Osaka University	SAMD00157554	F053B	NULL	2017-12-04	NULL	18678088	Myanmar:Yangon	NULL	NULL	NULL	16.866069 N 96.195132 E	NULL	NULL	NULL	Escherichia coli	NULL	NULL	562	OSAKA_RIMD	2019-04-22	F053B	NULL	Molecular epidemiology of carbapenem-resistant Enterobacteriaceae	PDT000523066.1	2019-06-14	562	DAAZEL	DAAZEL000000000.1	NULL	NULL	NULL	0	0	0	0	29	26	NULL	aac(3)-IId,aac(6')-Ib-cr5,aadA2,aadA5,acrF,aph(3'')-Ib,aph(6)-Id,blaCMY-2,blaCTX-M-15,blaEC,blaNDM=PARTIAL_END_OF_CONTIG,blaNDM-5,blaOXA-1,blaTEM-1,ble,catB3=PARTIAL_END_OF_CONTIG,dfrA12,dfrA17,ftsI_N337NYRIN=POINT,glpT_E448K=POINT,gyrA_D87N=POINT,gyrA_S83L=POINT,mdtM,mph(A),parC_S80I=POINT,parE_S458A=POINT,sul1,sul2,tet(B)	aac(3)-IId,aac(6')-Ib-cr5,aadA2,aadA5,aph(3'')-Ib,aph(6)-Id,blaCMY-2,blaCTX-M-15,blaNDM=PARTIAL_END_OF_CONTIG,blaNDM-5,blaOXA-1,blaTEM-1,ble,catB3=PARTIAL_END_OF_CONTIG,dfrA12,dfrA17,ftsI_N337NYRIN=POINT,glpT_E448K=POINT,gyrA_D87N=POINT,gyrA_S83L=POINT,mph(A),parC_S80I=POINT,parE_S458A=POINT,sul1,sul2,tet(B)	17
GCA_012290025.1	Contig	114965	4914668	162	SKESA v. 2.2	MIGS Cultured Bacterial/Archaeal	PRJDB5126	Osaka University	SAMD00157552	F025	NULL	2017-11-28	NULL	18678458	Myanmar:Yangon	NULL	NULL	NULL	16.866069 N 96.195132 E	NULL	NULL	NULL	Escherichia coli	NULL	NULL	562	OSAKA_RIMD	2019-04-22	F025	NULL	Molecular epidemiology of carbapenem-resistant Enterobacteriaceae	PDT000523064.1	2019-06-14	562	DAAZEM	DAAZEM000000000.1	NULL	NULL	NULL	0	0	0	0	28	25	NULL	aac(3)-IId,aac(6')-Ib-cr5,aadA2,aadA5,acrF,aph(3'')-Ib,aph(6)-Id,blaCMY-2,blaCTX-M-15,blaEC,blaNDM-5,blaOXA-1,blaTEM-1,ble,catB3=PARTIAL_END_OF_CONTIG,dfrA12,dfrA17,ftsI_N337NYRIN=POINT,glpT_E448K=POINT,gyrA_D87N=POINT,gyrA_S83L=POINT,mdtM,mph(A),parC_S80I=POINT,parE_S458A=POINT,sul1,sul2,tet(B)	aac(3)-IId,aac(6')-Ib-cr5,aadA2,aadA5,aph(3'')-Ib,aph(6)-Id,blaCMY-2,blaCTX-M-15,blaNDM-5,blaOXA-1,blaTEM-1,ble,catB3=PARTIAL_END_OF_CONTIG,dfrA12,dfrA17,ftsI_N337NYRIN=POINT,glpT_E448K=POINT,gyrA_D87N=POINT,gyrA_S83L=POINT,mph(A),parC_S80I=POINT,parE_S458A=POINT,sul1,sul2,tet(B)	17
GCA_012452165.1	Contig	82912	4974278	197	SKESA v. 2.2	Pathogen: clinical or host-associated	PRJNA529744	University of Melbourne	SAMN12342921	AUSMDU00026873,"SRS5140195"	NULL	2015	clinical	18843858	Australia	Homo sapiens	NULL	NULL	NULL	NULL	NULL	AUSMDU00026873	Escherichia coli	NULL	NULL	562	MICROBIOLOGICAL DIAGNOSTIC UNIT	2019-07-26	AUSMDU00026873	NULL	NULL	PDT000590005.1	2019-09-20	562	DAAZTK	DAAZTK000000000.1	NULL	NULL	NULL	0	0	0	0	25	22	NULL	aac(3)-IId,aac(6')-Ib-cr5,aadA5,acrF,aph(3'')-Ib,aph(6)-Id,blaCMY-2,blaCTX-M-15,blaEC,blaNDM-7,blaOXA-1,blaTEM-1,ble,catB3=PARTIAL_END_OF_CONTIG,dfrA17,ftsI_N337NYRIN=POINT,glpT_E448K=POINT,gyrA_D87N=POINT,gyrA_S83L=POINT,mdtM,parC_S80I=POINT,parE_S458A=POINT,sul1,sul2,tet(B)	aac(3)-IId,aac(6')-Ib-cr5,aadA5,aph(3'')-Ib,aph(6)-Id,blaCMY-2,blaCTX-M-15,blaNDM-7,blaOXA-1,blaTEM-1,ble,catB3=PARTIAL_END_OF_CONTIG,dfrA17,ftsI_N337NYRIN=POINT,glpT_E448K=POINT,gyrA_D87N=POINT,gyrA_S83L=POINT,parC_S80I=POINT,parE_S458A=POINT,sul1,sul2,tet(B)	18
GCA_012452965.1	Contig	127652	4913531	149	SKESA v. 2.2	Pathogen: clinical or host-associated	PRJNA529744	University of Melbourne	SAMN12343084	AUSMDU00005514,"SRS5140342"	NULL	2016	clinical	18844658	Australia	Homo sapiens	NULL	NULL	NULL	NULL	NULL	AUSMDU00005514	Escherichia coli	NULL	NULL	562	MICROBIOLOGICAL DIAGNOSTIC UNIT	2019-07-26	AUSMDU00005514	NULL	NULL	PDT000589859.1	2019-09-20	562	DAAZTA	DAAZTA000000000.1	NULL	NULL	NULL	0	0	0	0	31	28	NULL	aac(3)-IId,aac(6')-Ib-cr5,aadA2,aadA5,acrF,aph(3'')-Ib,aph(6)-Id,blaCMY-2,blaCTX-M-15,blaEC,blaNDM-5,blaOXA-1,blaOXA-181,blaTEM-1,ble,catB3=PARTIAL_END_OF_CONTIG,dfrA12,dfrA17,ftsI_N337NYRIN=POINT,glpT_E448K=POINT,gyrA_D87N=POINT,gyrA_S83L=POINT,mdtM,mph(A),parC_S80I=POINT,parE_S458A=POINT,qnrS1,rmtB1,sul1,sul2,tet(B)	aac(3)-IId,aac(6')-Ib-cr5,aadA2,aadA5,aph(3'')-Ib,aph(6)-Id,blaCMY-2,blaCTX-M-15,blaNDM-5,blaOXA-1,blaOXA-181,blaTEM-1,ble,catB3=PARTIAL_END_OF_CONTIG,dfrA12,dfrA17,ftsI_N337NYRIN=POINT,glpT_E448K=POINT,gyrA_D87N=POINT,gyrA_S83L=POINT,mph(A),parC_S80I=POINT,parE_S458A=POINT,qnrS1,rmtB1,sul1,sul2,tet(B)	18
GCA_012482135.1	Contig	118032	4972485	145	SKESA v. 2.2	Pathogen: clinical or host-associated	PRJNA529744	University of Melbourne	SAMN12343002	AUSMDU00026943,"SRS5140335"	NULL	2016	clinical	18873858	Australia	Homo sapiens	NULL	NULL	NULL	NULL	NULL	AUSMDU00026943	Escherichia coli	NULL	NULL	562	MICROBIOLOGICAL DIAGNOSTIC UNIT	2019-07-26	AUSMDU00026943	NULL	NULL	PDT000589866.1	2019-09-20	562	DABACL	DABACL000000000.1	NULL	NULL	NULL	0	0	0	0	28	25	NULL	aac(3)-IId,aac(6')-Ib-cr5,aadA2,aadA5,acrF,aph(3'')-Ib,aph(6)-Id,blaCMY-2,blaCTX-M-15,blaEC,blaNDM-5,blaOXA-1,blaTEM-1,ble,catB3=PARTIAL_END_OF_CONTIG,dfrA12,dfrA17,ftsI_N337NYRIN=POINT,glpT_E448K=POINT,gyrA_D87N=POINT,gyrA_S83L=POINT,mdtM,mph(A),parC_S80I=POINT,parE_S458A=POINT,sul1,sul2,tet(B)	aac(3)-IId,aac(6')-Ib-cr5,aadA2,aadA5,aph(3'')-Ib,aph(6)-Id,blaCMY-2,blaCTX-M-15,blaNDM-5,blaOXA-1,blaTEM-1,ble,catB3=PARTIAL_END_OF_CONTIG,dfrA12,dfrA17,ftsI_N337NYRIN=POINT,glpT_E448K=POINT,gyrA_D87N=POINT,gyrA_S83L=POINT,mph(A),parC_S80I=POINT,parE_S458A=POINT,sul1,sul2,tet(B)	17
GCA_012672685.1	Contig	139086	5079566	107	SKESA v. 2.2	Pathogen: clinical or host-associated	PRJNA306133	University of Oxford	SAMN04357704	HICF602,"SRS1221194","c02492_10"	Antimicrobial resistance and healthcare associated infections reference unit, Colindale, London	NULL	clinical	19081848	NULL	NULL	NULL	NULL	NULL	NULL	NULL	c02492_10	Escherichia coli	NULL	NULL	562	UNIVERSITY OF OXFORD	2016-01-05	HICF602	NULL	NULL	PDT000136074.2	2016-06-27	562	DABBZM	DABBZM000000000.1	NULL	NULL	NULL	0	0	0	0	30	27	NULL	aac(3)-IIe,aac(6')-Ib-cr5,aadA2,aadA5,acrF,aph(3'')-Ib,aph(3')-VI,aph(6)-Id,armA,blaCMY-4,blaCTX-M-15,blaEC,blaNDM-1,blaOXA-1,ble,catB3=PARTIAL_END_OF_CONTIG,dfrA12,dfrA17,ftsI_N337NYRIN=POINT,glpT_E448K=POINT,gyrA_D87N=POINT,gyrA_S83L=POINT,mdtM,mph(E),msr(E),parC_S80I=POINT,parE_S458A=POINT,sul1,sul2,tet(A)	aac(3)-IIe,aac(6')-Ib-cr5,aadA2,aadA5,aph(3'')-Ib,aph(3')-VI,aph(6)-Id,armA,blaCMY-4,blaCTX-M-15,blaNDM-1,blaOXA-1,ble,catB3=PARTIAL_END_OF_CONTIG,dfrA12,dfrA17,ftsI_N337NYRIN=POINT,glpT_E448K=POINT,gyrA_D87N=POINT,gyrA_S83L=POINT,mph(E),msr(E),parC_S80I=POINT,parE_S458A=POINT,sul1,sul2,tet(A)	19
GCA_012672745.1	Contig	139934	5168593	113	SKESA v. 2.2	Pathogen: clinical or host-associated	PRJNA306133	University of Oxford	SAMN04357708	HICF613,"SRS1220986","c02492_21"	Antimicrobial resistance and healthcare associated infections reference unit, Colindale, London	NULL	clinical	19081928	NULL	NULL	NULL	NULL	NULL	NULL	NULL	c02492_21	Escherichia coli	NULL	NULL	562	UNIVERSITY OF OXFORD	2016-01-05	HICF613	NULL	NULL	PDT000136078.2	2016-06-27	562	DABBZN	DABBZN000000000.1	NULL	NULL	NULL	0	0	0	0	25	22	NULL	aadA1,aadA5,acrF,armA,blaCMY=PARTIAL_END_OF_CONTIG,blaCMY-4,blaCMY-42,blaDHA=PARTIAL,blaEC,blaNDM-1,blaOXA-1,ble,catA1,dfrA17,ftsI_I336IPYRI=POINT,glpT_E448K=POINT,gyrA_D87N=POINT,gyrA_S83L=POINT,mdtM,mph(A),mph(E),msr(E),parC_S80I=POINT,parE_S458A=POINT,sul1	aadA1,aadA5,armA,blaCMY=PARTIAL_END_OF_CONTIG,blaCMY-4,blaCMY-42,blaDHA=PARTIAL,blaNDM-1,blaOXA-1,ble,catA1,dfrA17,ftsI_I336IPYRI=POINT,glpT_E448K=POINT,gyrA_D87N=POINT,gyrA_S83L=POINT,mph(A),mph(E),msr(E),parC_S80I=POINT,parE_S458A=POINT,sul1	20
GCA_013011745.1	Contig	208550	4983695	89	SKESA v. 2.2	MIGS Cultured Bacterial/Archaeal	PRJDB5126	Osaka University	SAMD00059749	M1-10,"M110"	NULL	2015-05-11	clinical	19482138	Myanmar:Yangon	Homo sapiens	NULL	NULL	16.7788 N 96.1490 E	NULL	NULL	NULL	Escherichia coli	NULL	NULL	562	OSAKA_RIMD	2018-09-06	M110	NULL	Molecular epidemiology of carbapenem-resistant Enterobacteriaceae	PDT000432058.1	2019-01-08	562	DABHNF	DABHNF000000000.1	NULL	NULL	NULL	0	0	0	0	27	24	NULL	aac(3)-IId,aac(6')-Ib-cr5,aadA5,acrF,aph(3'')-Ib,aph(6)-Id,blaCMY-2,blaCTX-M-15,blaEC,blaNDM-7,blaOXA-1,blaTEM-1,ble,catB3=PARTIAL_END_OF_CONTIG,dfrA17,ftsI_N337NYRIN=POINT,glpT_E448K=POINT,gyrA_D87N=POINT,gyrA_S83L=POINT,mdtM,parC_S80I=POINT,parE_S458A=POINT,qnrS1,sul1,sul2,tet(A),tet(B)	aac(3)-IId,aac(6')-Ib-cr5,aadA5,aph(3'')-Ib,aph(6)-Id,blaCMY-2,blaCTX-M-15,blaNDM-7,blaOXA-1,blaTEM-1,ble,catB3=PARTIAL_END_OF_CONTIG,dfrA17,ftsI_N337NYRIN=POINT,glpT_E448K=POINT,gyrA_D87N=POINT,gyrA_S83L=POINT,parC_S80I=POINT,parE_S458A=POINT,qnrS1,sul1,sul2,tet(A),tet(B)	18
GCA_013011785.1	Contig	221042	4950794	94	SKESA v. 2.2	MIGS Cultured Bacterial/Archaeal	PRJDB5126	Osaka University	SAMD00059747	M1-7,"M107"	NULL	2015-06-23	clinical	19482148	Myanmar:Yangon	Homo sapiens	NULL	NULL	16.7788 N 96.1490 E	NULL	NULL	NULL	Escherichia coli	NULL	NULL	562	OSAKA_RIMD	2018-09-06	M107	NULL	Molecular epidemiology of carbapenem-resistant Enterobacteriaceae	PDT000432056.1	2019-01-08	562	DABHNI	DABHNI000000000.1	NULL	NULL	NULL	0	0	0	0	30	27	NULL	aac(3)-IId,aac(6')-Ib-cr5,aadA2,aadA5,acrF,aph(3'')-Ib,aph(6)-Id,blaCMY-2,blaCTX-M-15,blaEC,blaNDM-5,blaOXA-1,blaTEM-1,ble,catB3=PARTIAL_END_OF_CONTIG,dfrA12,dfrA17,erm(B),ftsI_N337NYRIN=POINT,glpT_E448K=POINT,gyrA_D87N=POINT,gyrA_S83L=POINT,mdtM,mph(A),parC_S80I=POINT,parE_S458A=POINT,rmtB1,sul1,sul2,tet(B)	aac(3)-IId,aac(6')-Ib-cr5,aadA2,aadA5,aph(3'')-Ib,aph(6)-Id,blaCMY-2,blaCTX-M-15,blaNDM-5,blaOXA-1,blaTEM-1,ble,catB3=PARTIAL_END_OF_CONTIG,dfrA12,dfrA17,erm(B),ftsI_N337NYRIN=POINT,glpT_E448K=POINT,gyrA_D87N=POINT,gyrA_S83L=POINT,mph(A),parC_S80I=POINT,parE_S458A=POINT,rmtB1,sul1,sul2,tet(B)	18
GCA_013012145.1	Contig	191010	4971275	106	SKESA v. 2.2	MIGS Cultured Bacterial/Archaeal	PRJDB5126	Osaka University	SAMD00099799	M629-2	NULL	2016-12-14	clinical	19482508	Myanmar:Yangon	Homo sapiens	NULL	NULL	16.7788 N 96.1490 E	NULL	NULL	NULL	Escherichia coli	NULL	NULL	562	OSAKA_RIMD	2018-09-06	M629-2	NULL	Molecular epidemiology of carbapenem-resistant Enterobacteriaceae	PDT000431906.1	2019-01-08	562	DABHNY	DABHNY000000000.1	NULL	NULL	NULL	0	0	0	0	28	25	NULL	aac(3)-IId,aac(6')-Ib-cr5,aadA2,aadA5,acrF,aph(3'')-Ib,aph(6)-Id,blaCMY-2,blaCTX-M-15,blaEC,blaNDM-5,blaOXA-1,blaTEM-1,ble,catB3=PARTIAL_END_OF_CONTIG,dfrA12,dfrA17,ftsI_N337NYRIN=POINT,glpT_E448K=POINT,gyrA_D87N=POINT,gyrA_S83L=POINT,mdtM,mph(A),parC_S80I=POINT,parE_S458A=POINT,sul1,sul2,tet(B)	aac(3)-IId,aac(6')-Ib-cr5,aadA2,aadA5,aph(3'')-Ib,aph(6)-Id,blaCMY-2,blaCTX-M-15,blaNDM-5,blaOXA-1,blaTEM-1,ble,catB3=PARTIAL_END_OF_CONTIG,dfrA12,dfrA17,ftsI_N337NYRIN=POINT,glpT_E448K=POINT,gyrA_D87N=POINT,gyrA_S83L=POINT,mph(A),parC_S80I=POINT,parE_S458A=POINT,sul1,sul2,tet(B)	17
GCA_013012325.1	Contig	122760	4993639	144	SKESA v. 2.2	MIGS Cultured Bacterial/Archaeal	PRJDB5126	Osaka University	SAMD00099785	M518	NULL	2016-07-21	clinical	19482688	Myanmar:Yangon	Homo sapiens	NULL	NULL	16.7788 N 96.1490 E	NULL	NULL	NULL	Escherichia coli	NULL	NULL	562	OSAKA_RIMD	2018-09-06	M518	NULL	Molecular epidemiology of carbapenem-resistant Enterobacteriaceae	PDT000431892.1	2019-01-08	562	DABHOD	DABHOD000000000.1	NULL	NULL	NULL	0	0	0	0	22	19	NULL	aadA2,acrF,blaCMY-42,blaEC,blaNDM-5,blaOXA-181,blaTEM-1,ble,catA1,dfrA12,erm(B),gyrA_D87N=POINT,gyrA_S83L=POINT,mdtM,mph(A),parC_S80I=POINT,parE_S458A=POINT,qepA4,qnrS1,rmtB1,sul1,tet(B)	aadA2,blaCMY-42,blaNDM-5,blaOXA-181,blaTEM-1,ble,catA1,dfrA12,erm(B),gyrA_D87N=POINT,gyrA_S83L=POINT,mph(A),parC_S80I=POINT,parE_S458A=POINT,qepA4,qnrS1,rmtB1,sul1,tet(B)	18
GCA_013012545.1	Contig	205820	5000564	110	SKESA v. 2.2	MIGS Cultured Bacterial/Archaeal	PRJDB5126	Osaka University	SAMD00099763	M407	NULL	NULL	clinical	19482908	Myanmar:Yangon	Homo sapiens	NULL	NULL	16.7788 N 96.1490 E	NULL	NULL	NULL	Escherichia coli	NULL	NULL	562	OSAKA_RIMD	2018-09-06	M407	NULL	Molecular epidemiology of carbapenem-resistant Enterobacteriaceae	PDT000431870.1	2019-01-08	562	DABHOW	DABHOW000000000.1	NULL	NULL	NULL	0	0	0	0	30	27	NULL	aac(3)-IId,aac(3)-IIe,aac(6')-Ib-cr5,aadA2,aadA5,acrF,aph(3'')-Ib,aph(6)-Id,blaCMY-2,blaCTX-M-15,blaEC,blaNDM-4,blaOXA-1,blaTEM-1,ble,catB3=PARTIAL_END_OF_CONTIG,dfrA12,dfrA17,ftsI_N337NYRIN=POINT,glpT_E448K=POINT,gyrA_D87N=POINT,gyrA_S83L=POINT,mdtM,mph(A),parC_S80I=POINT,parE_S458A=POINT,rmtB1,sul1,sul2,tet(B)	aac(3)-IId,aac(3)-IIe,aac(6')-Ib-cr5,aadA2,aadA5,aph(3'')-Ib,aph(6)-Id,blaCMY-2,blaCTX-M-15,blaNDM-4,blaOXA-1,blaTEM-1,ble,catB3=PARTIAL_END_OF_CONTIG,dfrA12,dfrA17,ftsI_N337NYRIN=POINT,glpT_E448K=POINT,gyrA_D87N=POINT,gyrA_S83L=POINT,mph(A),parC_S80I=POINT,parE_S458A=POINT,rmtB1,sul1,sul2,tet(B)	18
GCA_013345065.1	Contig	191249	4884617	90	SPAdes v. 3.9.0	Pathogen: clinical or host-associated	PRJNA510171	Nanjing Drum Tower Hospital	SAMN10613778	NJSETYY11,"NJSETYY11-CR"	Xiaoli Cao	2015-06-13	clinical	20079868	China: Nanjing, Jiangsu	Homo sapiens	Neonatal pneumonia	sputum	32.03 N 118.46 E	NULL	NULL	NJSETYY11	Escherichia coli	NULL	NULL	562	NULL	NULL	NJSETYY11-CR	NULL	NULL	PDT000767313.1	2020-06-15	562	JABEWI	JABEWI000000000.1	NULL	NULL	NULL	0	0	0	0	20	17	NULL	aadA5,acrF,blaCMY-2,blaCTX-M-3,blaEC,blaNDM-5,blaTEM-1,ble,dfrA17,ftsI_N337NYRIN=POINT,glpT_E448K=POINT,gyrA_D87N=POINT,gyrA_S83L=POINT,mdtM,parC_S80I=POINT,parE_S458A=POINT,pmrB_Y358N=POINT,qnrS1,sul1,tet(B)	aadA5,blaCMY-2,blaCTX-M-3,blaNDM-5,blaTEM-1,ble,dfrA17,ftsI_N337NYRIN=POINT,glpT_E448K=POINT,gyrA_D87N=POINT,gyrA_S83L=POINT,parC_S80I=POINT,parE_S458A=POINT,pmrB_Y358N=POINT,qnrS1,sul1,tet(B)	18
GCA_013347035.1	Contig	171828	4998406	112	SPAdes v. 3.9.0	Pathogen: clinical or host-associated	PRJNA510171	Nanjing Drum Tower Hospital	SAMN10613779	NJSETYY14,"NJSETYY14-CR"	Xiaoli Cao	2015-06-26	clinical	20081878	China: Nanjing, Jiangsu	Homo sapiens	Neonatal pneumonia	sputum	32.03 N 118.46 E	NULL	NULL	NJSETYY14	Escherichia coli	NULL	NULL	562	NULL	NULL	NJSETYY14-CR	NULL	NULL	PDT000767319.1	2020-06-15	562	JABEWJ	JABEWJ000000000.1	NULL	NULL	NULL	0	0	0	0	19	16	NULL	aadA5,acrF,blaCMY-2,blaCTX-M-14,blaEC,blaNDM-1,ble,dfrA17,ftsI_N337NYRIN=POINT,glpT_E448K=POINT,gyrA_D87N=POINT,gyrA_S83L=POINT,mdtM,mph(A),parC_S80I=POINT,parE_S458A=POINT,pmrB_Y358N=POINT,sul1,tet(B)	aadA5,blaCMY-2,blaCTX-M-14,blaNDM-1,ble,dfrA17,ftsI_N337NYRIN=POINT,glpT_E448K=POINT,gyrA_D87N=POINT,gyrA_S83L=POINT,mph(A),parC_S80I=POINT,parE_S458A=POINT,pmrB_Y358N=POINT,sul1,tet(B)	18
GCA_013374255.1	Complete Genome	4847574	4955855	2	Canu v. 1.8	MIGS Cultured Bacterial/Archaeal	PRJDB5126	Osaka University	SAMD00157542	YJ1	NULL	2018-03-01	clinical	20164478	Myanmar:Yangon	Homo sapiens	NULL	NULL	16.866069 N 96.195132 E	NULL	NULL	NULL	Escherichia coli	NULL	NULL	562	NULL	NULL	YJ1	NULL	Molecular epidemiology of carbapenem-resistant Enterobacteriaceae	PDT000772897.2	2020-06-26	562	NULL	NULL	NULL	NULL	NULL	0	0	0	0	30	27	NULL	aac(3)-IId,aac(6')-Ib-cr5,aadA2,aadA5,acrF,aph(3'')-Ib,aph(6)-Id,blaCMY-2,blaCTX-M-15,blaEC,blaNDM-5,blaOXA-1,blaTEM=PARTIAL,blaTEM-1,ble,catB3=PARTIAL,dfrA12,dfrA17,ftsI_N337NYRIN=POINT,glpT_E448K=POINT,gyrA_D87N=POINT,gyrA_S83L=POINT,mdtM,mph(A),parC_S80I=POINT,parE_S458A=POINT,pmrB_Y358N=POINT,sul1,sul2,tet(B)	aac(3)-IId,aac(6')-Ib-cr5,aadA2,aadA5,aph(3'')-Ib,aph(6)-Id,blaCMY-2,blaCTX-M-15,blaNDM-5,blaOXA-1,blaTEM=PARTIAL,blaTEM-1,ble,catB3=PARTIAL,dfrA12,dfrA17,ftsI_N337NYRIN=POINT,glpT_E448K=POINT,gyrA_D87N=POINT,gyrA_S83L=POINT,mph(A),parC_S80I=POINT,parE_S458A=POINT,pmrB_Y358N=POINT,sul1,sul2,tet(B)	17
GCA_013374335.1	Complete Genome	4873850	4967499	2	Unicycler v. 0.4.7	MIGS Cultured Bacterial/Archaeal	PRJDB5126	Osaka University	SAMD00157562	F070	NULL	2017-12-11	NULL	20164618	Myanmar:Yangon	NULL	NULL	NULL	16.866069 N 96.195132 E	NULL	NULL	NULL	Escherichia coli	NULL	NULL	562	NULL	NULL	F070	NULL	Molecular epidemiology of carbapenem-resistant Enterobacteriaceae	PDT000772901.2	2020-06-26	562	NULL	NULL	NULL	NULL	NULL	0	0	0	0	26	23	NULL	aac(3)-IId,aac(6')-Ib-cr5,aadA2,aadA5,acrF,aph(3'')-Ib,aph(6)-Id,blaCMY-2,blaEC,blaNDM-5,blaTEM-1,ble,dfrA12,dfrA17,ftsI_N337NYRIN=POINT,glpT_E448K=POINT,gyrA_D87N=POINT,gyrA_S83L=POINT,mdtM,mph(A),parC_S80I=POINT,parE_S458A=POINT,pmrB_Y358N=POINT,sul1,sul2,tet(B)	aac(3)-IId,aac(6')-Ib-cr5,aadA2,aadA5,aph(3'')-Ib,aph(6)-Id,blaCMY-2,blaNDM-5,blaTEM-1,ble,dfrA12,dfrA17,ftsI_N337NYRIN=POINT,glpT_E448K=POINT,gyrA_D87N=POINT,gyrA_S83L=POINT,mph(A),parC_S80I=POINT,parE_S458A=POINT,pmrB_Y358N=POINT,sul1,sul2,tet(B)	17
GCA_013716305.1	Contig	105856	4978429	94	SKESA v. unknown	Pathogen: clinical or host-associated	PRJNA288601	Centers for Disease Control and Prevention. Division of Healthcare Quality Promotion	SAMN15226393	2019EP-00038,":H9","SRS6837048"	NULL	2019	clinical	20849348	USA	Homo sapiens	not provided	urine	not provided	NULL	NULL	2019EP-00038	Escherichia coli	NULL	NULL	562	DIVISION OF CONSOLIDATED LABORATORY SERVICES	2020-06-14	:H9	NULL	NULL	PDT000766470.1	2020-06-14	562	AAUJVV	AAUJVV000000000.1	NULL	NULL	NULL	0	0	0	0	19	16	NULL	aac(6')-Ib3,acrF,aph(3'')-Ib,aph(6)-Id,aph(6)-Id=PARTIAL_END_OF_CONTIG,blaCMY-6,blaEC,blaNDM-1,ble,floR,gyrA_D87N=POINT,gyrA_S83L=POINT,mdtM,parC_S80I=POINT,parE_S458A=POINT,rmtC,sul1,sul2,tet(A)	aac(6')-Ib3,aph(3'')-Ib,aph(6)-Id,aph(6)-Id=PARTIAL_END_OF_CONTIG,blaCMY-6,blaNDM-1,ble,floR,gyrA_D87N=POINT,gyrA_S83L=POINT,parC_S80I=POINT,parE_S458A=POINT,rmtC,sul1,sul2,tet(A)	18
GCA_014047945.1	Contig	147257	5098629	92	SKESA v. 2.2	Microbe	PRJNA288601	Centers for Disease Control and Prevention. Division of Healthcare Quality Promotion	SAMN15688129	2020LN-00032,"SRS7120275","whole organism"	NULL	2019	clinical	21385618	USA	Homo sapiens	NULL	urine	NULL	NULL	NULL	2020LN-00032	Escherichia coli	NULL	NULL	562	ARIZONA STATE PUBLIC HEALTH LABORATORY	2020-07-31	NULL	NULL	NULL	PDT000799986.1	2020-07-31	562	AAVFOC	AAVFOC000000000.1	NULL	NULL	NULL	0	0	0	0	16	13	NULL	aadA2,acrF,blaEC,blaNDM-5,blaOXA-181,blaSHV-12,ble,dfrA12,gyrA_D87N=POINT,gyrA_S83L=POINT,mdtM,parC_S80I=POINT,parE_S458A=POINT,qnrS1,sul1,sul2	aadA2,blaNDM-5,blaOXA-181,blaSHV-12,ble,dfrA12,gyrA_D87N=POINT,gyrA_S83L=POINT,parC_S80I=POINT,parE_S458A=POINT,qnrS1,sul1,sul2	18
GCA_014048065.1	Contig	191309	4996991	79	SKESA v. 2.2	Microbe	PRJNA288601	Centers for Disease Control and Prevention. Division of Healthcare Quality Promotion	SAMN15688133	2020LN-00043,"SRS7120279","whole organism"	NULL	2020	clinical	21385738	USA	Homo sapiens	NULL	urine	NULL	NULL	NULL	2020LN-00043	Escherichia coli	NULL	NULL	562	ARIZONA STATE PUBLIC HEALTH LABORATORY	2020-07-31	NULL	NULL	NULL	PDT000799983.1	2020-07-31	562	AAVFOE	AAVFOE000000000.1	NULL	NULL	NULL	0	0	0	0	18	15	NULL	aadA2,acrF,blaEC,blaNDM-5,blaOXA-181,blaSHV-12,blaTEM-1,ble,dfrA12,gyrA_D87N=POINT,gyrA_S83L=POINT,mdtM,mph(A),parC_S80I=POINT,parE_S458A=POINT,qnrS1,rmtB1,sul2	aadA2,blaNDM-5,blaOXA-181,blaSHV-12,blaTEM-1,ble,dfrA12,gyrA_D87N=POINT,gyrA_S83L=POINT,mph(A),parC_S80I=POINT,parE_S458A=POINT,qnrS1,rmtB1,sul2	17
GCA_014048105.1	Contig	159416	4971760	109	SKESA v. 2.2	Microbe	PRJNA288601	Centers for Disease Control and Prevention. Division of Healthcare Quality Promotion	SAMN15688132	2020LN-00040,"SRS7120278","whole organism"	NULL	2020	clinical	21385758	USA	Homo sapiens	NULL	urine	NULL	NULL	NULL	2020LN-00040	Escherichia coli	NULL	NULL	562	ARIZONA STATE PUBLIC HEALTH LABORATORY	2020-07-31	NULL	NULL	NULL	PDT000799984.1	2020-07-31	562	AAVFOB	AAVFOB000000000.1	NULL	NULL	NULL	0	0	0	0	19	16	NULL	aadA2,aadA5,acrF,blaCTX-M-15,blaEC,blaNDM-5,ble,dfrA12,dfrA17,ftsI_I336IKYRI=POINT,glpT_E448K=POINT,gyrA_D87N=POINT,gyrA_S83L=POINT,mdtM,mph(A),parC_S80I=POINT,parE_S458A=POINT,sul1,tet(A)	aadA2,aadA5,blaCTX-M-15,blaNDM-5,ble,dfrA12,dfrA17,ftsI_I336IKYRI=POINT,glpT_E448K=POINT,gyrA_D87N=POINT,gyrA_S83L=POINT,mph(A),parC_S80I=POINT,parE_S458A=POINT,sul1,tet(A)	18
GCA_014117635.2	Contig	4863183	5109841	6	Unicycler v. v0.4.8	Pathogen: clinical or host-associated	PRJNA525849	Faculty of Public Health	SAMN15498000	58967,"EC-58967"	Anusak Kerdsin	2018-11-01	clinical	29743838	Thailand: Phitsanulok	Homo sapiens	NULL	sputum	16.8211 N 100.2659 E	NULL	NULL	EC-58967	Escherichia coli	NULL	NULL	562	NULL	NULL	58967	NULL	NULL	PDT000807562.2	2021-10-25	562	JACGZO	JACGZO000000000.2	NULL	NULL	NULL	0	0	0	0	31	28	NULL	aac(3)-IId,aac(6')-Ib-cr5,aadA2,aadA5,acrF,aph(3'')-Ib,aph(6)-Id,blaCMY-2,blaCTX-M-15,blaEC,blaNDM-5,blaOXA-1,blaTEM-1,ble,catB3=PARTIAL,dfrA12,dfrA17,erm(42),ftsI_N337NYRIN=POINT,glpT_E448K=POINT,gyrA_D87N=POINT,gyrA_S83L=POINT,mcr-1.1,mdtM,mph(A),parC_S80I=POINT,parE_S458A=POINT,pmrB_Y358N=POINT,sul1,sul2,tet(B)	aac(3)-IId,aac(6')-Ib-cr5,aadA2,aadA5,aph(3'')-Ib,aph(6)-Id,blaCMY-2,blaCTX-M-15,blaNDM-5,blaOXA-1,blaTEM-1,ble,catB3=PARTIAL,dfrA12,dfrA17,erm(42),ftsI_N337NYRIN=POINT,glpT_E448K=POINT,gyrA_D87N=POINT,gyrA_S83L=POINT,mcr-1.1,mph(A),parC_S80I=POINT,parE_S458A=POINT,pmrB_Y358N=POINT,sul1,sul2,tet(B)	24
GCA_014117655.2	Contig	4906650	5295463	6	Unicycler v. v0.4.8	Pathogen: clinical or host-associated	PRJNA525849	Faculty of Public Health	SAMN15498001	62122,"EC-62122"	Anusak Kerdsin	2018-12-01	clinical	29743878	Thailand: Burirum	Homo sapiens	NULL	urine	14.9951 N 103.1116 E	NULL	NULL	EC-62122	Escherichia coli	NULL	NULL	562	NULL	NULL	62122	NULL	NULL	PDT000807561.2	2021-10-25	562	JACGZP	JACGZP000000000.2	NULL	NULL	NULL	0	0	0	0	32	29	NULL	aac(3)-IId,aac(6')-Ib-cr5,aadA2,aadA5,acrF,aph(3'')-Ib,aph(6)-Id,blaCMY-2,blaCTX-M-15,blaEC,blaNDM-5,blaOXA-1,blaTEM-1,ble,catB3=PARTIAL,dfrA12,dfrA17,erm(42),ftsI_N337NYRIN=POINT,glpT_E448K=POINT,gyrA_D87N=POINT,gyrA_S83L=POINT,mcr-1.1,mdtM,mph(A),parC_S80I=POINT,parE_S458A=POINT,pmrB_Y358N=POINT,sul1,sul2,tet(B),tet(X4)	aac(3)-IId,aac(6')-Ib-cr5,aadA2,aadA5,aph(3'')-Ib,aph(6)-Id,blaCMY-2,blaCTX-M-15,blaNDM-5,blaOXA-1,blaTEM-1,ble,catB3=PARTIAL,dfrA12,dfrA17,erm(42),ftsI_N337NYRIN=POINT,glpT_E448K=POINT,gyrA_D87N=POINT,gyrA_S83L=POINT,mcr-1.1,mph(A),parC_S80I=POINT,parE_S458A=POINT,pmrB_Y358N=POINT,sul1,sul2,tet(B),tet(X4)	17
GCA_014117725.2	Contig	4802935	5277149	10	Unicycler v. v0.4.8	Pathogen: clinical or host-associated	PRJNA525849	Faculty of Public Health	SAMN15497998	53360,"EC-53360"	Anusak Kerdsin	2016-06-01	clinical	29743858	Thailand: Phetchabul	Homo sapiens	NULL	urine	16.3017 N 101.1193 E	NULL	NULL	EC-53360	Escherichia coli	NULL	NULL	562	NULL	NULL	53360	NULL	NULL	PDT000807563.2	2021-10-25	562	JACGZM	JACGZM000000000.2	NULL	NULL	NULL	0	0	0	0	29	26	NULL	aac(3)-IId,aac(6')-Ib-cr5,aadA5,acrF,aph(3'')-Ib,aph(6)-Id,blaCMY-2,blaCTX-M-15,blaEC,blaNDM-1,blaOXA-1,blaTEM-1,ble,catB3=PARTIAL,dfrA17,erm(42),ftsI_N337NYRIN=POINT,glpT_E448K=POINT,gyrA_D87N=POINT,gyrA_S83L=POINT,mcr-1.1,mdtM,mph(A),parC_S80I=POINT,parE_S458A=POINT,pmrB_Y358N=POINT,sul1,sul2,tet(B)	aac(3)-IId,aac(6')-Ib-cr5,aadA5,aph(3'')-Ib,aph(6)-Id,blaCMY-2,blaCTX-M-15,blaNDM-1,blaOXA-1,blaTEM-1,ble,catB3=PARTIAL,dfrA17,erm(42),ftsI_N337NYRIN=POINT,glpT_E448K=POINT,gyrA_D87N=POINT,gyrA_S83L=POINT,mcr-1.1,mph(A),parC_S80I=POINT,parE_S458A=POINT,pmrB_Y358N=POINT,sul1,sul2,tet(B)	26
GCA_014117745.2	Contig	4806266	5143687	10	Unicycler v. v0.4.8	Pathogen: clinical or host-associated	PRJNA525849	Faculty of Public Health	SAMN15497997	53037,"EC-53037"	Anusak Kerdsin	2016-03-01	clinical	29743918	Thailand: Nonthaburi	Homo sapiens	NULL	urine	13.8591 N 100.5217 E	NULL	NULL	EC-53037	Escherichia coli	NULL	NULL	562	NULL	NULL	53037	NULL	NULL	PDT000807564.2	2021-10-25	562	JACGZL	JACGZL000000000.2	NULL	NULL	NULL	0	0	0	0	19	16	NULL	acrF,aph(3'')-Ib,aph(6)-Id,blaCTX-M-55,blaEC,blaNDM-1,blaTEM-1,ble,glpT_E448K=POINT,gyrA_D87N=POINT,gyrA_S83L=POINT,mcr-1.1,mdtM,parC_S80I=POINT,parE_S458A=POINT,pmrB_Y358N=POINT,qnrS1,sul2,tet(A)	aph(3'')-Ib,aph(6)-Id,blaCTX-M-55,blaNDM-1,blaTEM-1,ble,glpT_E448K=POINT,gyrA_D87N=POINT,gyrA_S83L=POINT,mcr-1.1,parC_S80I=POINT,parE_S458A=POINT,pmrB_Y358N=POINT,qnrS1,sul2,tet(A)	17
GCA_014494255.1	Contig	116656	5180868	121	Unicycler v. 0.4.8	Pathogen: clinical or host-associated	PRJNA634478	Christian Medical College	SAMN14997711	AI1448	Wockhardt Research Centre, Aurangabad	2019	clinical	22009368	India: Aurangabad	Homo sapiens	Blood stream infection	blood	19.88 N 75.34 E	NULL	NULL	AI1448	Escherichia coli	NULL	NULL	562	NULL	NULL	AI1448	NULL	NULL	PDT000833610.1	2020-09-08	562	JACUVT	JACUVT000000000.1	NULL	NULL	NULL	0	0	0	0	23	20	NULL	aac(6')-Ib,aadA1,aadA2,acrF,blaCTX-M-15,blaEC,blaNDM-5,blaOXA=MISTRANSLATION,blaOXA-232,blaTEM,blaTEM-1,ble,dfrA12,ftsI_N337NYRIN=POINT,glpT_E448K=POINT,gyrA_D87N=POINT,gyrA_S83L=POINT,mdtM,parC_S80I=POINT,parE_S458A=POINT,pmrB_Y358N=POINT,rmtB1,sul1	aac(6')-Ib,aadA1,aadA2,blaCTX-M-15,blaNDM-5,blaOXA=MISTRANSLATION,blaOXA-232,blaTEM,blaTEM-1,ble,dfrA12,ftsI_N337NYRIN=POINT,glpT_E448K=POINT,gyrA_D87N=POINT,gyrA_S83L=POINT,parC_S80I=POINT,parE_S458A=POINT,pmrB_Y358N=POINT,rmtB1,sul1	18
GCA_014494555.1	Contig	28519	5431344	720	Unicycler v. 0.4.8	Pathogen: clinical or host-associated	PRJNA634509	Christian Medical College	SAMN14997973	BP6308	Christian Medical College, Vellore	2018	clinical	22009708	India: Vellore	Homo sapiens	Blood stream infection	blood	12.92 N 79.13 E	NULL	NULL	BP6308	Escherichia coli	NULL	NULL	562	NULL	NULL	BP6308	NULL	NULL	PDT000833627.1	2020-09-08	562	JACUYV	JACUYV000000000.1	NULL	NULL	NULL	0	0	0	0	23	20	NULL	aadA2,acrF,aph(3'')-Ib,aph(6)-Id,blaEC,blaNDM-5,blaOXA-181,blaTEM-1,ble,dfrA12,erm(B),ftsI_I336IKYRI=POINT,glpT_E448K=POINT,gyrA_D87N=POINT,gyrA_S83L=POINT,mdtM,mph(A),parC_S80I=POINT,parE_S458A=POINT,pmrB_Y358N=POINT,rmtB1,sul1,sul2	aadA2,aph(3'')-Ib,aph(6)-Id,blaNDM-5,blaOXA-181,blaTEM-1,ble,dfrA12,erm(B),ftsI_I336IKYRI=POINT,glpT_E448K=POINT,gyrA_D87N=POINT,gyrA_S83L=POINT,mph(A),parC_S80I=POINT,parE_S458A=POINT,pmrB_Y358N=POINT,rmtB1,sul1,sul2	18
GCA_014494925.1	Contig	221045	4853953	112	Unicycler v. 0.4.8	Pathogen: clinical or host-associated	PRJNA634509	Christian Medical College	SAMN14997953	BA3696	Christian Medical College, Vellore	2019	clinical	22010048	India: Vellore	Homo sapiens	Blood stream infection	blood	12.92 N 79.13 E	NULL	NULL	BA3696	Escherichia coli	NULL	NULL	562	NULL	NULL	BA3696	NULL	NULL	PDT000833644.1	2020-09-08	562	JACUYC	JACUYC000000000.1	NULL	NULL	NULL	0	0	0	0	28	25	NULL	aac(3)-IId,aac(6')-Ib-cr5,aadA2,acrF,aph(3'')-Ib,aph(6)-Id,blaCMY-2,blaCTX-M-15,blaEC,blaNDM-5,blaOXA-1,blaTEM-1,ble,catB3=PARTIAL_END_OF_CONTIG,dfrA12,ftsI_N337NYRIN=POINT,glpT_E448K=POINT,gyrA_D87N=POINT,gyrA_S83L=POINT,mdtM,mph(A),parC_S80I=POINT,parE_S458A=POINT,pmrB_Y358N=POINT,rmtB1,sul1,sul2,tet(B)	aac(3)-IId,aac(6')-Ib-cr5,aadA2,aph(3'')-Ib,aph(6)-Id,blaCMY-2,blaCTX-M-15,blaNDM-5,blaOXA-1,blaTEM-1,ble,catB3=PARTIAL_END_OF_CONTIG,dfrA12,ftsI_N337NYRIN=POINT,glpT_E448K=POINT,gyrA_D87N=POINT,gyrA_S83L=POINT,mph(A),parC_S80I=POINT,parE_S458A=POINT,pmrB_Y358N=POINT,rmtB1,sul1,sul2,tet(B)	17
GCA_014495305.1	Contig	127575	4935646	116	Unicycler v. 0.4.8	Pathogen: clinical or host-associated	PRJNA634509	Christian Medical College	SAMN14997934	BA17642	Christian Medical College, Vellore	2019	clinical	22010428	India: Vellore	Homo sapiens	Blood stream infection	blood	12.92 N 79.13 E	NULL	NULL	BA17642	Escherichia coli	NULL	NULL	562	NULL	NULL	BA17642	NULL	NULL	PDT000833663.1	2020-09-08	562	JACUXJ	JACUXJ000000000.1	NULL	NULL	NULL	0	0	0	0	23	20	NULL	aac(6')-Ib-cr5,aadA5,acrF,blaCMY-145,blaCTX-M-15,blaEC,blaNDM-5,blaOXA-1,blaTEM-1,ble,catB3=PARTIAL_END_OF_CONTIG,dfrA17,erm(B),ftsI_I336IKYRI=POINT,glpT_E448K=POINT,gyrA_D87N=POINT,gyrA_S83L=POINT,mdtM,mph(A),parC_S80I=POINT,parE_S458A=POINT,pmrB_Y358N=POINT,sul1	aac(6')-Ib-cr5,aadA5,blaCMY-145,blaCTX-M-15,blaNDM-5,blaOXA-1,blaTEM-1,ble,catB3=PARTIAL_END_OF_CONTIG,dfrA17,erm(B),ftsI_I336IKYRI=POINT,glpT_E448K=POINT,gyrA_D87N=POINT,gyrA_S83L=POINT,mph(A),parC_S80I=POINT,parE_S458A=POINT,pmrB_Y358N=POINT,sul1	18
GCA_014495405.1	Contig	205823	4872320	128	Unicycler v. 0.4.8	Pathogen: clinical or host-associated	PRJNA634509	Christian Medical College	SAMN14997929	BA15282	Christian Medical College, Vellore	2019	clinical	22010528	India: Vellore	Homo sapiens	Blood stream infection	blood	12.92 N 79.13 E	NULL	NULL	BA15282	Escherichia coli	NULL	NULL	562	NULL	NULL	BA15282	NULL	NULL	PDT000833668.1	2020-09-08	562	JACUXE	JACUXE000000000.1	NULL	NULL	NULL	0	0	0	0	29	26	NULL	aac(3)-IId,aac(6')-Ib-cr5,aadA2,acrF,aph(3'')-Ib,aph(6)-Id,blaCMY-2,blaCTX-M-15,blaEC,blaNDM-5,blaOXA-1,blaOXA-232,blaTEM-1,ble,catB3=PARTIAL_END_OF_CONTIG,dfrA12,ftsI_N337NYRIN=POINT,glpT_E448K=POINT,gyrA_D87N=POINT,gyrA_S83L=POINT,mdtM,mph(A),parC_S80I=POINT,parE_S458A=POINT,pmrB_Y358N=POINT,rmtB1,sul1,sul2,tet(B)	aac(3)-IId,aac(6')-Ib-cr5,aadA2,aph(3'')-Ib,aph(6)-Id,blaCMY-2,blaCTX-M-15,blaNDM-5,blaOXA-1,blaOXA-232,blaTEM-1,ble,catB3=PARTIAL_END_OF_CONTIG,dfrA12,ftsI_N337NYRIN=POINT,glpT_E448K=POINT,gyrA_D87N=POINT,gyrA_S83L=POINT,mph(A),parC_S80I=POINT,parE_S458A=POINT,pmrB_Y358N=POINT,rmtB1,sul1,sul2,tet(B)	17
GCA_014495455.1	Contig	205822	4855202	115	Unicycler v. 0.4.8	Pathogen: clinical or host-associated	PRJNA634509	Christian Medical College	SAMN14997928	BA14872	Christian Medical College, Vellore	2019	clinical	22010588	India: Vellore	Homo sapiens	Blood stream infection	blood	12.92 N 79.13 E	NULL	NULL	BA14872	Escherichia coli	NULL	NULL	562	NULL	NULL	BA14872	NULL	NULL	PDT000833671.1	2020-09-08	562	JACUXD	JACUXD000000000.1	NULL	NULL	NULL	0	0	0	0	28	25	NULL	aac(3)-IId,aac(6')-Ib-cr5,aadA2,acrF,aph(3'')-Ib,aph(6)-Id,blaCMY-2,blaCTX-M-15,blaEC,blaNDM-5,blaOXA-1,blaTEM-1,ble,catB3=PARTIAL_END_OF_CONTIG,dfrA12,ftsI_N337NYRIN=POINT,glpT_E448K=POINT,gyrA_D87N=POINT,gyrA_S83L=POINT,mdtM,mph(A),parC_S80I=POINT,parE_S458A=POINT,pmrB_Y358N=POINT,rmtB1,sul1,sul2,tet(B)	aac(3)-IId,aac(6')-Ib-cr5,aadA2,aph(3'')-Ib,aph(6)-Id,blaCMY-2,blaCTX-M-15,blaNDM-5,blaOXA-1,blaTEM-1,ble,catB3=PARTIAL_END_OF_CONTIG,dfrA12,ftsI_N337NYRIN=POINT,glpT_E448K=POINT,gyrA_D87N=POINT,gyrA_S83L=POINT,mph(A),parC_S80I=POINT,parE_S458A=POINT,pmrB_Y358N=POINT,rmtB1,sul1,sul2,tet(B)	17
GCA_014680945.1	Contig	144460	4943583	128	SKESA v. 2.2	Pathogen: clinical or host-associated	PRJNA342893	Carbapenemase-Producing Enterobacteriaceae in Singapore (CaPES) study	SAMN05770950	14DS016048,"78","SRS1718162","strain 168"	CaPES	2014-06-11	clinical	22237658	Singapore	Homo sapiens	not collected	not collected	1.17 N 103.50 E	NULL	NULL	14DS016048	Escherichia coli	NULL	NULL	562	TAN TOCK SENG HOSPITAL	2017-01-01	strain 168	NULL	NULL	PDT000435282.1	2019-01-11	562	DABUMZ	DABUMZ000000000.1	NULL	NULL	NULL	0	0	0	0	23	20	NULL	aac(3)-IId,aadA1,aadA2,aadA2=PARTIAL_END_OF_CONTIG,acrF,aph(3')-Ia,blaEC,blaNDM-1,blaTEM-1,ble,cmlA1,dfrA12,floR,gyrA_D87N=POINT,gyrA_S83L=POINT,lnu(F),mdtM,parC_S80I=POINT,parE_S458A=POINT,sul2,sul3,tet(A),tet(M)	aac(3)-IId,aadA1,aadA2,aadA2=PARTIAL_END_OF_CONTIG,aph(3')-Ia,blaNDM-1,blaTEM-1,ble,cmlA1,dfrA12,floR,gyrA_D87N=POINT,gyrA_S83L=POINT,lnu(F),parC_S80I=POINT,parE_S458A=POINT,sul2,sul3,tet(A),tet(M)	18
GCA_014712535.1	Contig	126470	5144134	156	SPAdes v. 3.12.0	Microbe	PRJNA663702	College of Life Science	SAMN16177213	EC13	NULL	2016	NULL	22269968	China	swine	NULL	NULL	NULL	NULL	NULL	EC13	Escherichia coli	NULL	NULL	562	NULL	NULL	EC13	NULL	NULL	PDT000847458.1	2020-09-23	562	JACXRR	JACXRR000000000.1	NULL	NULL	NULL	0	0	0	0	28	25	NULL	aac(6')-Ib-cr5,acrF,aph(3'')-Ib,aph(3')-Ia,aph(6)-Id,arr-3,blaCMY-2,blaEC,blaNDM-5,blaOXA-1,blaTEM-1,ble,bleO,catB3,dfrA17,floR=PARTIAL_END_OF_CONTIG,glpT_E448K=POINT,gyrA_D87N=POINT,gyrA_S83L=POINT,mdtM,oqxA,oqxB,parC_S80I=POINT,parE_S458A=POINT,pmrB_Y358N=POINT,qnrS2,sul2,tet(A)=PARTIAL_END_OF_CONTIG	aac(6')-Ib-cr5,aph(3'')-Ib,aph(3')-Ia,aph(6)-Id,arr-3,blaCMY-2,blaNDM-5,blaOXA-1,blaTEM-1,ble,bleO,catB3,dfrA17,floR=PARTIAL_END_OF_CONTIG,glpT_E448K=POINT,gyrA_D87N=POINT,gyrA_S83L=POINT,oqxA,oqxB,parC_S80I=POINT,parE_S458A=POINT,pmrB_Y358N=POINT,qnrS2,sul2,tet(A)=PARTIAL_END_OF_CONTIG	17
GCA_014777935.1	Contig	91547	5236956	197	SKESA v. 2.2	Pathogen: clinical or host-associated	PRJNA645311	INSERM	SAMN15502196	296A,"Escherichia coli 296A PCPE","SRS6991020"	Amina Habib	2019	clinical	22349338	Pakistan	Homo sapiens	Carbapenem-Resistant Enterobacteriaceae carriage	rectal swab	33.56 N 73.01 E	NULL	NULL	Escherichia coli 296A PCPE	Escherichia coli	NULL	NULL	562	INSERM	2020-07-12	NULL	NULL	NULL	PDT000848614.1	2020-09-28	562	DABWJM	DABWJM000000000.1	NULL	NULL	NULL	0	0	0	0	19	16	NULL	acrF,blaCTX-M-15,blaEC,blaNDM-5,blaTEM-1,ble,dfrA12,erm(B),ftsI_I336IKYRI=POINT,glpT_E448K=POINT,gyrA_D87N=POINT,gyrA_S83L=POINT,mdtM,mph(A),parC_S80I=POINT,parE_S458A=POINT,qnrS1,rmtB1,sul1	blaCTX-M-15,blaNDM-5,blaTEM-1,ble,dfrA12,erm(B),ftsI_I336IKYRI=POINT,glpT_E448K=POINT,gyrA_D87N=POINT,gyrA_S83L=POINT,mph(A),parC_S80I=POINT,parE_S458A=POINT,qnrS1,rmtB1,sul1	17
GCA_014816425.1	Contig	117555	4972402	127	SKESA v. 2.2	Pathogen: clinical or host-associated	PRJNA574233	The Peter Doherty Institute for Infection and Immunity	SAMN12854994	DMG1904983,"SRS5440641"	NULL	2014	clinical	22400708	Israel	Homo sapiens	NULL	NULL	NULL	NULL	NULL	DMG1904983	Escherichia coli	NULL	NULL	562	THE PETER DOHERTY INSTITUTE FOR INFECTION AND IMMUNITY	2020-04-18	DMG1904983	NULL	NULL	PDT000850208.1	2020-09-29	562	DABWRG	DABWRG000000000.1	NULL	NULL	NULL	0	0	0	0	16	13	NULL	aadA2,acrF,blaCMY-42,blaEC,blaNDM-5,ble,dfrA12,ftsI_I336IPYRI=POINT,glpT_E448K=POINT,gyrA_D87N=POINT,gyrA_S83L=POINT,mdtM,mph(A),parC_S80I=POINT,parE_S458A=POINT,sul1	aadA2,blaCMY-42,blaNDM-5,ble,dfrA12,ftsI_I336IPYRI=POINT,glpT_E448K=POINT,gyrA_D87N=POINT,gyrA_S83L=POINT,mph(A),parC_S80I=POINT,parE_S458A=POINT,sul1	18
GCA_014816445.1	Contig	110458	4988608	143	SKESA v. 2.2	Pathogen: clinical or host-associated	PRJNA574233	The Peter Doherty Institute for Infection and Immunity	SAMN12854984	DMG1904973,"SRS5440639"	NULL	2013	clinical	22400728	Israel	Homo sapiens	NULL	NULL	NULL	NULL	NULL	DMG1904973	Escherichia coli	NULL	NULL	562	THE PETER DOHERTY INSTITUTE FOR INFECTION AND IMMUNITY	2020-04-18	DMG1904973	NULL	NULL	PDT000850210.1	2020-09-29	562	DABWRF	DABWRF000000000.1	NULL	NULL	NULL	0	0	0	0	16	13	NULL	aadA2,acrF,blaCMY-42,blaEC,blaNDM-5,ble,dfrA12,ftsI_I336IPYRI=POINT,glpT_E448K=POINT,gyrA_D87N=POINT,gyrA_S83L=POINT,mdtM,mph(A),parC_S80I=POINT,parE_S458A=POINT,sul1	aadA2,blaCMY-42,blaNDM-5,ble,dfrA12,ftsI_I336IPYRI=POINT,glpT_E448K=POINT,gyrA_D87N=POINT,gyrA_S83L=POINT,mph(A),parC_S80I=POINT,parE_S458A=POINT,sul1	18
GCA_014816485.1	Contig	108075	4977814	130	SKESA v. 2.2	Pathogen: clinical or host-associated	PRJNA574233	The Peter Doherty Institute for Infection and Immunity	SAMN12854995	DMG1904984,"SRS5440642"	NULL	2014	clinical	22400768	Israel	Homo sapiens	NULL	NULL	NULL	NULL	NULL	DMG1904984	Escherichia coli	NULL	NULL	562	THE PETER DOHERTY INSTITUTE FOR INFECTION AND IMMUNITY	2020-04-18	DMG1904984	NULL	NULL	PDT000850207.1	2020-09-29	562	DABWRH	DABWRH000000000.1	NULL	NULL	NULL	0	0	0	0	16	13	NULL	aadA2,acrF,blaCMY-42,blaEC,blaNDM-5,ble,dfrA12,ftsI_I336IPYRI=POINT,glpT_E448K=POINT,gyrA_D87N=POINT,gyrA_S83L=POINT,mdtM,mph(A),parC_S80I=POINT,parE_S458A=POINT,sul1	aadA2,blaCMY-42,blaNDM-5,ble,dfrA12,ftsI_I336IPYRI=POINT,glpT_E448K=POINT,gyrA_D87N=POINT,gyrA_S83L=POINT,mph(A),parC_S80I=POINT,parE_S458A=POINT,sul1	18
GCA_014816525.1	Contig	127814	4986123	127	SKESA v. 2.2	Pathogen: clinical or host-associated	PRJNA574233	The Peter Doherty Institute for Infection and Immunity	SAMN12854985	DMG1904974,"SRS5440640"	NULL	2014	clinical	22400808	Israel	Homo sapiens	NULL	NULL	NULL	NULL	NULL	DMG1904974	Escherichia coli	NULL	NULL	562	THE PETER DOHERTY INSTITUTE FOR INFECTION AND IMMUNITY	2020-04-18	DMG1904974	NULL	NULL	PDT000850209.1	2020-09-29	562	DABWRI	DABWRI000000000.1	NULL	NULL	NULL	0	0	0	0	16	13	NULL	aadA2,acrF,blaCMY-42,blaEC,blaNDM-5,ble,dfrA12,ftsI_I336IPYRI=POINT,glpT_E448K=POINT,gyrA_D87N=POINT,gyrA_S83L=POINT,mdtM,mph(A),parC_S80I=POINT,parE_S458A=POINT,sul1	aadA2,blaCMY-42,blaNDM-5,ble,dfrA12,ftsI_I336IPYRI=POINT,glpT_E448K=POINT,gyrA_D87N=POINT,gyrA_S83L=POINT,mph(A),parC_S80I=POINT,parE_S458A=POINT,sul1	18
GCA_014816545.1	Contig	86553	4975329	185	SKESA v. 2.2	Pathogen: clinical or host-associated	PRJNA574233	The Peter Doherty Institute for Infection and Immunity	SAMN12854996	DMG1904985,"SRS5440643"	NULL	2014	clinical	22400828	Israel	Homo sapiens	NULL	NULL	NULL	NULL	NULL	DMG1904985	Escherichia coli	NULL	NULL	562	THE PETER DOHERTY INSTITUTE FOR INFECTION AND IMMUNITY	2020-04-18	DMG1904985	NULL	NULL	PDT000850206.1	2020-09-29	562	DABWRK	DABWRK000000000.1	NULL	NULL	NULL	0	0	0	0	16	13	NULL	aadA2,acrF,blaCMY-42,blaEC,blaNDM-5,ble,dfrA12,ftsI_I336IPYRI=POINT,glpT_E448K=POINT,gyrA_D87N=POINT,gyrA_S83L=POINT,mdtM,mph(A),parC_S80I=POINT,parE_S458A=POINT,sul1	aadA2,blaCMY-42,blaNDM-5,ble,dfrA12,ftsI_I336IPYRI=POINT,glpT_E448K=POINT,gyrA_D87N=POINT,gyrA_S83L=POINT,mph(A),parC_S80I=POINT,parE_S458A=POINT,sul1	18
GCA_014816565.1	Contig	87471	4979026	161	SKESA v. 2.2	Pathogen: clinical or host-associated	PRJNA574233	The Peter Doherty Institute for Infection and Immunity	SAMN12854998	DMG1904987,"SRS5440645"	NULL	2014	clinical	22400848	Israel	Homo sapiens	NULL	NULL	NULL	NULL	NULL	DMG1904987	Escherichia coli	NULL	NULL	562	THE PETER DOHERTY INSTITUTE FOR INFECTION AND IMMUNITY	2020-04-18	DMG1904987	NULL	NULL	PDT000850204.1	2020-09-29	562	DABWRM	DABWRM000000000.1	NULL	NULL	NULL	0	0	0	0	18	15	NULL	aadA2,acrF,blaCMY-42,blaEC,blaNDM,blaNDM-5,ble,dfrA12,ftsI_I336IPYRI=POINT,glpT_E448K=POINT,gyrA_D87N=POINT,gyrA_S83L=POINT,mdtM,mph(A),parC_S80I=POINT,parE_S458A=POINT,sul1,sul1=PARTIAL_END_OF_CONTIG	aadA2,blaCMY-42,blaNDM,blaNDM-5,ble,dfrA12,ftsI_I336IPYRI=POINT,glpT_E448K=POINT,gyrA_D87N=POINT,gyrA_S83L=POINT,mph(A),parC_S80I=POINT,parE_S458A=POINT,sul1,sul1=PARTIAL_END_OF_CONTIG	18
GCA_014816625.1	Contig	102101	4977976	151	SKESA v. 2.2	Pathogen: clinical or host-associated	PRJNA574233	The Peter Doherty Institute for Infection and Immunity	SAMN12855010	DMG1904999,"SRS5440658"	NULL	2014	clinical	22400908	Israel	Homo sapiens	NULL	NULL	NULL	NULL	NULL	DMG1904999	Escherichia coli	NULL	NULL	562	THE PETER DOHERTY INSTITUTE FOR INFECTION AND IMMUNITY	2020-04-18	DMG1904999	NULL	NULL	PDT000850191.1	2020-09-29	562	DABWSB	DABWSB000000000.1	NULL	NULL	NULL	0	0	0	0	16	13	NULL	aadA2,acrF,blaCMY-42,blaEC,blaNDM-5,ble,dfrA12,ftsI_I336IPYRI=POINT,glpT_E448K=POINT,gyrA_D87N=POINT,gyrA_S83L=POINT,mdtM,mph(A),parC_S80I=POINT,parE_S458A=POINT,sul1	aadA2,blaCMY-42,blaNDM-5,ble,dfrA12,ftsI_I336IPYRI=POINT,glpT_E448K=POINT,gyrA_D87N=POINT,gyrA_S83L=POINT,mph(A),parC_S80I=POINT,parE_S458A=POINT,sul1	18
GCA_014816685.1	Contig	114423	4980103	126	SKESA v. 2.2	Pathogen: clinical or host-associated	PRJNA574233	The Peter Doherty Institute for Infection and Immunity	SAMN12855006	DMG1904995,"SRS5440654"	NULL	2014	clinical	22400968	Israel	Homo sapiens	NULL	NULL	NULL	NULL	NULL	DMG1904995	Escherichia coli	NULL	NULL	562	THE PETER DOHERTY INSTITUTE FOR INFECTION AND IMMUNITY	2020-04-18	DMG1904995	NULL	NULL	PDT000850195.1	2020-09-29	562	DABWRZ	DABWRZ000000000.1	NULL	NULL	NULL	0	0	0	0	16	13	NULL	aadA2,acrF,blaCMY-42,blaEC,blaNDM-5,ble,dfrA12,ftsI_I336IPYRI=POINT,glpT_E448K=POINT,gyrA_D87N=POINT,gyrA_S83L=POINT,mdtM,mph(A),parC_S80I=POINT,parE_S458A=POINT,sul1	aadA2,blaCMY-42,blaNDM-5,ble,dfrA12,ftsI_I336IPYRI=POINT,glpT_E448K=POINT,gyrA_D87N=POINT,gyrA_S83L=POINT,mph(A),parC_S80I=POINT,parE_S458A=POINT,sul1	18
GCA_014816705.1	Contig	94861	4992572	160	SKESA v. 2.2	Pathogen: clinical or host-associated	PRJNA574233	The Peter Doherty Institute for Infection and Immunity	SAMN12855009	DMG1904998,"SRS5440657"	NULL	2014	clinical	22400988	Israel	Homo sapiens	NULL	NULL	NULL	NULL	NULL	DMG1904998	Escherichia coli	NULL	NULL	562	THE PETER DOHERTY INSTITUTE FOR INFECTION AND IMMUNITY	2020-04-18	DMG1904998	NULL	NULL	PDT000850192.1	2020-09-29	562	DABWRY	DABWRY000000000.1	NULL	NULL	NULL	0	0	0	0	16	13	NULL	aadA2,acrF,blaCMY-42,blaEC,blaNDM-5,ble,dfrA12,ftsI_I336IPYRI=POINT,glpT_E448K=POINT,gyrA_D87N=POINT,gyrA_S83L=POINT,mdtM,mph(A),parC_S80I=POINT,parE_S458A=POINT,sul1	aadA2,blaCMY-42,blaNDM-5,ble,dfrA12,ftsI_I336IPYRI=POINT,glpT_E448K=POINT,gyrA_D87N=POINT,gyrA_S83L=POINT,mph(A),parC_S80I=POINT,parE_S458A=POINT,sul1	18
GCA_014816725.1	Contig	118480	4994097	142	SKESA v. 2.2	Pathogen: clinical or host-associated	PRJNA574233	The Peter Doherty Institute for Infection and Immunity	SAMN12855004	DMG1904993,"SRS5440652"	NULL	2014	clinical	22401008	Israel	Homo sapiens	NULL	NULL	NULL	NULL	NULL	DMG1904993	Escherichia coli	NULL	NULL	562	THE PETER DOHERTY INSTITUTE FOR INFECTION AND IMMUNITY	2020-04-18	DMG1904993	NULL	NULL	PDT000850197.1	2020-09-29	562	DABWSA	DABWSA000000000.1	NULL	NULL	NULL	0	0	0	0	16	13	NULL	aadA2,acrF,blaCMY-42,blaEC,blaNDM-5,ble,dfrA12,ftsI_I336IPYRI=POINT,glpT_E448K=POINT,gyrA_D87N=POINT,gyrA_S83L=POINT,mdtM,mph(A),parC_S80I=POINT,parE_S458A=POINT,sul1	aadA2,blaCMY-42,blaNDM-5,ble,dfrA12,ftsI_I336IPYRI=POINT,glpT_E448K=POINT,gyrA_D87N=POINT,gyrA_S83L=POINT,mph(A),parC_S80I=POINT,parE_S458A=POINT,sul1	18
GCA_014816745.1	Contig	98639	4988205	141	SKESA v. 2.2	Pathogen: clinical or host-associated	PRJNA574233	The Peter Doherty Institute for Infection and Immunity	SAMN12855012	DMG1905001,"SRS5440660"	NULL	2014	clinical	22401028	Israel	Homo sapiens	NULL	NULL	NULL	NULL	NULL	DMG1905001	Escherichia coli	NULL	NULL	562	THE PETER DOHERTY INSTITUTE FOR INFECTION AND IMMUNITY	2020-04-18	DMG1905001	NULL	NULL	PDT000850189.1	2020-09-29	562	DABWRX	DABWRX000000000.1	NULL	NULL	NULL	0	0	0	0	16	13	NULL	aadA2,acrF,blaCMY-42,blaEC,blaNDM-5,ble,dfrA12,ftsI_I336IPYRI=POINT,glpT_E448K=POINT,gyrA_D87N=POINT,gyrA_S83L=POINT,mdtM,mph(A),parC_S80I=POINT,parE_S458A=POINT,sul1	aadA2,blaCMY-42,blaNDM-5,ble,dfrA12,ftsI_I336IPYRI=POINT,glpT_E448K=POINT,gyrA_D87N=POINT,gyrA_S83L=POINT,mph(A),parC_S80I=POINT,parE_S458A=POINT,sul1	18
GCA_014816765.1	Contig	96251	4989011	139	SKESA v. 2.2	Pathogen: clinical or host-associated	PRJNA574233	The Peter Doherty Institute for Infection and Immunity	SAMN12854986	DMG1904975,"SRS5440651"	NULL	2014	clinical	22401048	Israel	Homo sapiens	NULL	NULL	NULL	NULL	NULL	DMG1904975	Escherichia coli	NULL	NULL	562	THE PETER DOHERTY INSTITUTE FOR INFECTION AND IMMUNITY	2020-04-18	DMG1904975	NULL	NULL	PDT000850198.1	2020-09-29	562	DABWSC	DABWSC000000000.1	NULL	NULL	NULL	0	0	0	0	16	13	NULL	aadA2,acrF,blaCMY-42,blaEC,blaNDM-5,ble,dfrA12,ftsI_I336IPYRI=POINT,glpT_E448K=POINT,gyrA_D87N=POINT,gyrA_S83L=POINT,mdtM,mph(A),parC_S80I=POINT,parE_S458A=POINT,sul1	aadA2,blaCMY-42,blaNDM-5,ble,dfrA12,ftsI_I336IPYRI=POINT,glpT_E448K=POINT,gyrA_D87N=POINT,gyrA_S83L=POINT,mph(A),parC_S80I=POINT,parE_S458A=POINT,sul1	18
GCA_014816785.1	Contig	95782	4978520	136	SKESA v. 2.2	Pathogen: clinical or host-associated	PRJNA574233	The Peter Doherty Institute for Infection and Immunity	SAMN12855015	DMG1905004,"SRS5440664"	NULL	2014	clinical	22401068	Israel	Homo sapiens	NULL	NULL	NULL	NULL	NULL	DMG1905004	Escherichia coli	NULL	NULL	562	THE PETER DOHERTY INSTITUTE FOR INFECTION AND IMMUNITY	2020-04-18	DMG1905004	NULL	NULL	PDT000850185.1	2020-09-29	562	DABWSE	DABWSE000000000.1	NULL	NULL	NULL	0	0	0	0	16	13	NULL	aadA2,acrF,blaCMY-42,blaEC,blaNDM-5,ble,dfrA12,ftsI_I336IPYRI=POINT,glpT_E448K=POINT,gyrA_D87N=POINT,gyrA_S83L=POINT,mdtM,mph(A),parC_S80I=POINT,parE_S458A=POINT,sul1	aadA2,blaCMY-42,blaNDM-5,ble,dfrA12,ftsI_I336IPYRI=POINT,glpT_E448K=POINT,gyrA_D87N=POINT,gyrA_S83L=POINT,mph(A),parC_S80I=POINT,parE_S458A=POINT,sul1	18
GCA_014816805.1	Contig	87536	4979438	145	SKESA v. 2.2	Pathogen: clinical or host-associated	PRJNA574233	The Peter Doherty Institute for Infection and Immunity	SAMN12855013	DMG1905002,"SRS5440661"	NULL	2014	clinical	22401088	Israel	Homo sapiens	NULL	NULL	NULL	NULL	NULL	DMG1905002	Escherichia coli	NULL	NULL	562	THE PETER DOHERTY INSTITUTE FOR INFECTION AND IMMUNITY	2020-04-18	DMG1905002	NULL	NULL	PDT000850188.1	2020-09-29	562	DABWSD	DABWSD000000000.1	NULL	NULL	NULL	0	0	0	0	16	13	NULL	aadA2,acrF,blaCMY-42,blaEC,blaNDM-5,ble,dfrA12,ftsI_I336IPYRI=POINT,glpT_E448K=POINT,gyrA_D87N=POINT,gyrA_S83L=POINT,mdtM,mph(A),parC_S80I=POINT,parE_S458A=POINT,sul1	aadA2,blaCMY-42,blaNDM-5,ble,dfrA12,ftsI_I336IPYRI=POINT,glpT_E448K=POINT,gyrA_D87N=POINT,gyrA_S83L=POINT,mph(A),parC_S80I=POINT,parE_S458A=POINT,sul1	18
GCA_014816825.1	Contig	106180	4990087	142	SKESA v. 2.2	Pathogen: clinical or host-associated	PRJNA574233	The Peter Doherty Institute for Infection and Immunity	SAMN12855014	DMG1905003,"SRS5440663"	NULL	2014	clinical	22401108	Israel	Homo sapiens	NULL	NULL	NULL	NULL	NULL	DMG1905003	Escherichia coli	NULL	NULL	562	THE PETER DOHERTY INSTITUTE FOR INFECTION AND IMMUNITY	2020-04-18	DMG1905003	NULL	NULL	PDT000850186.1	2020-09-29	562	DABWSG	DABWSG000000000.1	NULL	NULL	NULL	0	0	0	0	16	13	NULL	aadA2,acrF,blaCMY-42,blaEC,blaNDM-5,ble,dfrA12,ftsI_I336IPYRI=POINT,glpT_E448K=POINT,gyrA_D87N=POINT,gyrA_S83L=POINT,mdtM,mph(A),parC_S80I=POINT,parE_S458A=POINT,sul1	aadA2,blaCMY-42,blaNDM-5,ble,dfrA12,ftsI_I336IPYRI=POINT,glpT_E448K=POINT,gyrA_D87N=POINT,gyrA_S83L=POINT,mph(A),parC_S80I=POINT,parE_S458A=POINT,sul1	18
GCA_014816845.1	Contig	89390	4973723	144	SKESA v. 2.2	Pathogen: clinical or host-associated	PRJNA574233	The Peter Doherty Institute for Infection and Immunity	SAMN12855017	DMG1905006,"SRS5440666"	NULL	2014	clinical	22401128	Israel	Homo sapiens	NULL	NULL	NULL	NULL	NULL	DMG1905006	Escherichia coli	NULL	NULL	562	THE PETER DOHERTY INSTITUTE FOR INFECTION AND IMMUNITY	2020-04-18	DMG1905006	NULL	NULL	PDT000850183.1	2020-09-29	562	DABWSN	DABWSN000000000.1	NULL	NULL	NULL	0	0	0	0	16	13	NULL	aadA2,acrF,blaCMY-42,blaEC,blaNDM-5,ble,dfrA12,ftsI_I336IPYRI=POINT,glpT_E448K=POINT,gyrA_D87N=POINT,gyrA_S83L=POINT,mdtM,mph(A),parC_S80I=POINT,parE_S458A=POINT,sul1	aadA2,blaCMY-42,blaNDM-5,ble,dfrA12,ftsI_I336IPYRI=POINT,glpT_E448K=POINT,gyrA_D87N=POINT,gyrA_S83L=POINT,mph(A),parC_S80I=POINT,parE_S458A=POINT,sul1	18
GCA_014816865.1	Contig	87740	4990171	142	SKESA v. 2.2	Pathogen: clinical or host-associated	PRJNA574233	The Peter Doherty Institute for Infection and Immunity	SAMN12854987	DMG1904976,"SRS5440662"	NULL	2014	clinical	22401158	Israel	Homo sapiens	NULL	NULL	NULL	NULL	NULL	DMG1904976	Escherichia coli	NULL	NULL	562	THE PETER DOHERTY INSTITUTE FOR INFECTION AND IMMUNITY	2020-04-18	DMG1904976	NULL	NULL	PDT000850187.1	2020-09-29	562	DABWSF	DABWSF000000000.1	NULL	NULL	NULL	0	0	0	0	16	13	NULL	aadA2,acrF,blaCMY-42,blaEC,blaNDM-5,ble,dfrA12,ftsI_I336IPYRI=POINT,glpT_E448K=POINT,gyrA_D87N=POINT,gyrA_S83L=POINT,mdtM,mph(A),parC_S80I=POINT,parE_S458A=POINT,sul1	aadA2,blaCMY-42,blaNDM-5,ble,dfrA12,ftsI_I336IPYRI=POINT,glpT_E448K=POINT,gyrA_D87N=POINT,gyrA_S83L=POINT,mph(A),parC_S80I=POINT,parE_S458A=POINT,sul1	18
GCA_014816875.1	Contig	108030	4983897	145	SKESA v. 2.2	Pathogen: clinical or host-associated	PRJNA574233	The Peter Doherty Institute for Infection and Immunity	SAMN12855016	DMG1905005,"SRS5440665"	NULL	2014	clinical	22401168	Israel	Homo sapiens	NULL	NULL	NULL	NULL	NULL	DMG1905005	Escherichia coli	NULL	NULL	562	THE PETER DOHERTY INSTITUTE FOR INFECTION AND IMMUNITY	2020-04-18	DMG1905005	NULL	NULL	PDT000850184.1	2020-09-29	562	DABWSH	DABWSH000000000.1	NULL	NULL	NULL	0	0	0	0	17	14	NULL	aadA2,acrF,blaCMY-42,blaEC,blaNDM,blaNDM-5,ble,dfrA12,ftsI_I336IPYRI=POINT,glpT_E448K=POINT,gyrA_D87N=POINT,gyrA_S83L=POINT,mdtM,mph(A),parC_S80I=POINT,parE_S458A=POINT,sul1	aadA2,blaCMY-42,blaNDM,blaNDM-5,ble,dfrA12,ftsI_I336IPYRI=POINT,glpT_E448K=POINT,gyrA_D87N=POINT,gyrA_S83L=POINT,mph(A),parC_S80I=POINT,parE_S458A=POINT,sul1	18
GCA_014816905.1	Contig	87428	4988090	152	SKESA v. 2.2	Pathogen: clinical or host-associated	PRJNA574233	The Peter Doherty Institute for Infection and Immunity	SAMN12855018	DMG1905007,"SRS5440667"	NULL	2014	clinical	22401188	Israel	Homo sapiens	NULL	NULL	NULL	NULL	NULL	DMG1905007	Escherichia coli	NULL	NULL	562	THE PETER DOHERTY INSTITUTE FOR INFECTION AND IMMUNITY	2020-04-18	DMG1905007	NULL	NULL	PDT000850182.1	2020-09-29	562	DABWSJ	DABWSJ000000000.1	NULL	NULL	NULL	0	0	0	0	16	13	NULL	aadA2,acrF,blaCMY-42,blaEC,blaNDM-5,ble,dfrA12,ftsI_I336IPYRI=POINT,glpT_E448K=POINT,gyrA_D87N=POINT,gyrA_S83L=POINT,mdtM,mph(A),parC_S80I=POINT,parE_S458A=POINT,sul1	aadA2,blaCMY-42,blaNDM-5,ble,dfrA12,ftsI_I336IPYRI=POINT,glpT_E448K=POINT,gyrA_D87N=POINT,gyrA_S83L=POINT,mph(A),parC_S80I=POINT,parE_S458A=POINT,sul1	18
GCA_014816925.1	Contig	152556	5170344	139	SKESA v. 2.2	Pathogen: clinical or host-associated	PRJNA574233	The Peter Doherty Institute for Infection and Immunity	SAMN12855021	DMG1905010,"SRS5440670"	NULL	2015	clinical	22401208	Israel	Homo sapiens	NULL	NULL	NULL	NULL	NULL	DMG1905010	Escherichia coli	NULL	NULL	562	THE PETER DOHERTY INSTITUTE FOR INFECTION AND IMMUNITY	2020-04-18	DMG1905010	NULL	NULL	PDT000850179.1	2020-09-29	562	DABWSM	DABWSM000000000.1	NULL	NULL	NULL	0	0	0	0	26	23	NULL	aac(3)-IId,aac(6')-Ib-cr5,aadA2,acrF,arr-3,blaCMY-42,blaCTX-M-39,blaEC,blaKPC-2,blaNDM-5,blaOXA-1,blaTEM-1,ble,catA1,catB3,dfrA12,ftsI_I336IPYRI=POINT,glpT_E448K=POINT,gyrA_D87N=POINT,gyrA_S83L=POINT,mdtM,mph(A),parC_S80I=POINT,parE_S458A=POINT,sul1,sul1=PARTIAL_END_OF_CONTIG	aac(3)-IId,aac(6')-Ib-cr5,aadA2,arr-3,blaCMY-42,blaCTX-M-39,blaKPC-2,blaNDM-5,blaOXA-1,blaTEM-1,ble,catA1,catB3,dfrA12,ftsI_I336IPYRI=POINT,glpT_E448K=POINT,gyrA_D87N=POINT,gyrA_S83L=POINT,mph(A),parC_S80I=POINT,parE_S458A=POINT,sul1,sul1=PARTIAL_END_OF_CONTIG	18
GCA_014816945.1	Contig	137566	4988712	108	SKESA v. 2.2	Pathogen: clinical or host-associated	PRJNA574233	The Peter Doherty Institute for Infection and Immunity	SAMN12855019	DMG1905008,"SRS5440668"	NULL	2014	clinical	22401228	Israel	Homo sapiens	NULL	NULL	NULL	NULL	NULL	DMG1905008	Escherichia coli	NULL	NULL	562	THE PETER DOHERTY INSTITUTE FOR INFECTION AND IMMUNITY	2020-04-18	DMG1905008	NULL	NULL	PDT000850181.1	2020-09-29	562	DABWSK	DABWSK000000000.1	NULL	NULL	NULL	0	0	0	0	16	13	NULL	aadA2,acrF,blaCMY-42,blaEC,blaNDM-5,ble,dfrA12,ftsI_I336IPYRI=POINT,glpT_E448K=POINT,gyrA_D87N=POINT,gyrA_S83L=POINT,mdtM,mph(A),parC_S80I=POINT,parE_S458A=POINT,sul1	aadA2,blaCMY-42,blaNDM-5,ble,dfrA12,ftsI_I336IPYRI=POINT,glpT_E448K=POINT,gyrA_D87N=POINT,gyrA_S83L=POINT,mph(A),parC_S80I=POINT,parE_S458A=POINT,sul1	18
GCA_014816965.1	Contig	127776	4981380	128	SKESA v. 2.2	Pathogen: clinical or host-associated	PRJNA574233	The Peter Doherty Institute for Infection and Immunity	SAMN12855020	DMG1905009,"SRS5440669"	NULL	2014	clinical	22401248	Israel	Homo sapiens	NULL	NULL	NULL	NULL	NULL	DMG1905009	Escherichia coli	NULL	NULL	562	THE PETER DOHERTY INSTITUTE FOR INFECTION AND IMMUNITY	2020-04-18	DMG1905009	NULL	NULL	PDT000850180.1	2020-09-29	562	DABWSI	DABWSI000000000.1	NULL	NULL	NULL	0	0	0	0	16	13	NULL	aadA2,acrF,blaCMY-42,blaEC,blaNDM-5,ble,dfrA12,ftsI_I336IPYRI=POINT,glpT_E448K=POINT,gyrA_D87N=POINT,gyrA_S83L=POINT,mdtM,mph(A),parC_S80I=POINT,parE_S458A=POINT,sul1	aadA2,blaCMY-42,blaNDM-5,ble,dfrA12,ftsI_I336IPYRI=POINT,glpT_E448K=POINT,gyrA_D87N=POINT,gyrA_S83L=POINT,mph(A),parC_S80I=POINT,parE_S458A=POINT,sul1	18
GCA_014816985.1	Contig	124945	5130883	147	SKESA v. 2.2	Pathogen: clinical or host-associated	PRJNA574233	The Peter Doherty Institute for Infection and Immunity	SAMN12855023	DMG1905012,"SRS5440672"	NULL	2015	clinical	22401268	Israel	Homo sapiens	NULL	NULL	NULL	NULL	NULL	DMG1905012	Escherichia coli	NULL	NULL	562	THE PETER DOHERTY INSTITUTE FOR INFECTION AND IMMUNITY	2020-04-18	DMG1905012	NULL	NULL	PDT000850177.1	2020-09-29	562	DABWSP	DABWSP000000000.1	NULL	NULL	NULL	0	0	0	0	25	22	NULL	aac(3)-IId,aac(6')-Ib-cr5,aadA2,acrF,arr-3,blaCTX-M-39,blaEC,blaKPC-2,blaNDM-5,blaOXA-1,blaTEM-1,ble,catA1,catB3,dfrA12,ftsI_I336IPYRI=POINT,glpT_E448K=POINT,gyrA_D87N=POINT,gyrA_S83L=POINT,mdtM,mph(A),parC_S80I=POINT,parE_S458A=POINT,sul1,sul1=PARTIAL_END_OF_CONTIG	aac(3)-IId,aac(6')-Ib-cr5,aadA2,arr-3,blaCTX-M-39,blaKPC-2,blaNDM-5,blaOXA-1,blaTEM-1,ble,catA1,catB3,dfrA12,ftsI_I336IPYRI=POINT,glpT_E448K=POINT,gyrA_D87N=POINT,gyrA_S83L=POINT,mph(A),parC_S80I=POINT,parE_S458A=POINT,sul1,sul1=PARTIAL_END_OF_CONTIG	18
GCA_014817005.1	Contig	191009	4982716	99	SKESA v. 2.2	Pathogen: clinical or host-associated	PRJNA574233	The Peter Doherty Institute for Infection and Immunity	SAMN12855022	DMG1905011,"SRS5440671"	NULL	2015	clinical	22401288	Israel	Homo sapiens	NULL	NULL	NULL	NULL	NULL	DMG1905011	Escherichia coli	NULL	NULL	562	THE PETER DOHERTY INSTITUTE FOR INFECTION AND IMMUNITY	2020-04-18	DMG1905011	NULL	NULL	PDT000850178.1	2020-09-29	562	DABWSL	DABWSL000000000.1	NULL	NULL	NULL	0	0	0	0	16	13	NULL	aadA2,acrF,blaCMY-42,blaEC,blaNDM-5,ble,dfrA12,ftsI_I336IPYRI=POINT,glpT_E448K=POINT,gyrA_D87N=POINT,gyrA_S83L=POINT,mdtM,mph(A),parC_S80I=POINT,parE_S458A=POINT,sul1	aadA2,blaCMY-42,blaNDM-5,ble,dfrA12,ftsI_I336IPYRI=POINT,glpT_E448K=POINT,gyrA_D87N=POINT,gyrA_S83L=POINT,mph(A),parC_S80I=POINT,parE_S458A=POINT,sul1	18
GCA_014817025.1	Contig	99058	4983551	144	SKESA v. 2.2	Pathogen: clinical or host-associated	PRJNA574233	The Peter Doherty Institute for Infection and Immunity	SAMN12854988	DMG1904977,"SRS5440673"	NULL	2014	clinical	22401318	Israel	Homo sapiens	NULL	NULL	NULL	NULL	NULL	DMG1904977	Escherichia coli	NULL	NULL	562	THE PETER DOHERTY INSTITUTE FOR INFECTION AND IMMUNITY	2020-04-18	DMG1904977	NULL	NULL	PDT000850176.1	2020-09-29	562	DABWSO	DABWSO000000000.1	NULL	NULL	NULL	0	0	0	0	16	13	NULL	aadA2,acrF,blaCMY-42,blaEC,blaNDM-5,ble,dfrA12,ftsI_I336IPYRI=POINT,glpT_E448K=POINT,gyrA_D87N=POINT,gyrA_S83L=POINT,mdtM,mph(A),parC_S80I=POINT,parE_S458A=POINT,sul1	aadA2,blaCMY-42,blaNDM-5,ble,dfrA12,ftsI_I336IPYRI=POINT,glpT_E448K=POINT,gyrA_D87N=POINT,gyrA_S83L=POINT,mph(A),parC_S80I=POINT,parE_S458A=POINT,sul1	18
GCA_014817045.1	Contig	103185	4975367	139	SKESA v. 2.2	Pathogen: clinical or host-associated	PRJNA574233	The Peter Doherty Institute for Infection and Immunity	SAMN12855025	DMG1905014,"SRS5440675"	NULL	2015	clinical	22401338	Israel	Homo sapiens	NULL	NULL	NULL	NULL	NULL	DMG1905014	Escherichia coli	NULL	NULL	562	THE PETER DOHERTY INSTITUTE FOR INFECTION AND IMMUNITY	2020-04-18	DMG1905014	NULL	NULL	PDT000850174.1	2020-09-29	562	DABWSQ	DABWSQ000000000.1	NULL	NULL	NULL	0	0	0	0	16	13	NULL	aadA2,acrF,blaCMY-42,blaEC,blaNDM-5,ble,dfrA12,ftsI_I336IPYRI=POINT,glpT_E448K=POINT,gyrA_D87N=POINT,gyrA_S83L=POINT,mdtM,mph(A),parC_S80I=POINT,parE_S458A=POINT,sul1	aadA2,blaCMY-42,blaNDM-5,ble,dfrA12,ftsI_I336IPYRI=POINT,glpT_E448K=POINT,gyrA_D87N=POINT,gyrA_S83L=POINT,mph(A),parC_S80I=POINT,parE_S458A=POINT,sul1	18
GCA_014817065.1	Contig	114803	5033947	132	SKESA v. 2.2	Pathogen: clinical or host-associated	PRJNA574233	The Peter Doherty Institute for Infection and Immunity	SAMN12855026	DMG1905015,"SRS5440676"	NULL	2015	clinical	22401348	Israel	Homo sapiens	NULL	NULL	NULL	NULL	NULL	DMG1905015	Escherichia coli	NULL	NULL	562	THE PETER DOHERTY INSTITUTE FOR INFECTION AND IMMUNITY	2020-04-18	DMG1905015	NULL	NULL	PDT000850173.1	2020-09-29	562	DABWSU	DABWSU000000000.1	NULL	NULL	NULL	0	0	0	0	25	22	NULL	aac(3)-IId,aac(6')-Ib-cr5,aadA2,acrF,arr-3,blaCTX-M-39,blaEC,blaKPC-2,blaNDM-5,blaOXA-1,blaTEM-1,ble,catA1,catB3,dfrA12,ftsI_I336IPYRI=POINT,glpT_E448K=POINT,gyrA_D87N=POINT,gyrA_S83L=POINT,mdtM,mph(A),parC_S80I=POINT,parE_S458A=POINT,sul1,sul1=PARTIAL_END_OF_CONTIG	aac(3)-IId,aac(6')-Ib-cr5,aadA2,arr-3,blaCTX-M-39,blaKPC-2,blaNDM-5,blaOXA-1,blaTEM-1,ble,catA1,catB3,dfrA12,ftsI_I336IPYRI=POINT,glpT_E448K=POINT,gyrA_D87N=POINT,gyrA_S83L=POINT,mph(A),parC_S80I=POINT,parE_S458A=POINT,sul1,sul1=PARTIAL_END_OF_CONTIG	18
GCA_014817085.1	Contig	122553	5179750	168	SKESA v. 2.2	Pathogen: clinical or host-associated	PRJNA574233	The Peter Doherty Institute for Infection and Immunity	SAMN12855024	DMG1905013,"SRS5440674"	NULL	2015	clinical	22401388	Israel	Homo sapiens	NULL	NULL	NULL	NULL	NULL	DMG1905013	Escherichia coli	NULL	NULL	562	THE PETER DOHERTY INSTITUTE FOR INFECTION AND IMMUNITY	2020-04-18	DMG1905013	NULL	NULL	PDT000850175.1	2020-09-29	562	DABWST	DABWST000000000.1	NULL	NULL	NULL	0	0	0	0	24	21	NULL	aac(3)-IId,aac(6')-Ib-cr5,aadA2,acrF,arr-3,blaCMY-42,blaCTX-M-39,blaEC,blaKPC-2,blaNDM-5,blaOXA-1,blaTEM-1,ble,catA1,catB3,dfrA12,gyrA_D87N=POINT,gyrA_S83L=POINT,mdtM,mph(A),parC_S80I=POINT,parE_S458A=POINT,sul1,sul1=PARTIAL_END_OF_CONTIG	aac(3)-IId,aac(6')-Ib-cr5,aadA2,arr-3,blaCMY-42,blaCTX-M-39,blaKPC-2,blaNDM-5,blaOXA-1,blaTEM-1,ble,catA1,catB3,dfrA12,gyrA_D87N=POINT,gyrA_S83L=POINT,mph(A),parC_S80I=POINT,parE_S458A=POINT,sul1,sul1=PARTIAL_END_OF_CONTIG	18
GCA_014817105.1	Contig	139998	5025309	130	SKESA v. 2.2	Pathogen: clinical or host-associated	PRJNA574233	The Peter Doherty Institute for Infection and Immunity	SAMN12855027	DMG1905016,"SRS5440677"	NULL	2015	clinical	22401398	Israel	Homo sapiens	NULL	NULL	NULL	NULL	NULL	DMG1905016	Escherichia coli	NULL	NULL	562	THE PETER DOHERTY INSTITUTE FOR INFECTION AND IMMUNITY	2020-04-18	DMG1905016	NULL	NULL	PDT000850172.1	2020-09-29	562	DABWTB	DABWTB000000000.1	NULL	NULL	NULL	0	0	0	0	25	22	NULL	aac(3)-IId,aac(6')-Ib-cr=PARTIAL_END_OF_CONTIG,aac(6')-Ib-cr5,aadA2,acrF,arr-3,blaCTX-M-39,blaEC,blaKPC-2,blaNDM-5,blaOXA-1,blaTEM-1,ble,catA1,catB3,dfrA12,ftsI_I336IPYRI=POINT,glpT_E448K=POINT,gyrA_D87N=POINT,gyrA_S83L=POINT,mdtM,mph(A),parC_S80I=POINT,parE_S458A=POINT,sul1	aac(3)-IId,aac(6')-Ib-cr=PARTIAL_END_OF_CONTIG,aac(6')-Ib-cr5,aadA2,arr-3,blaCTX-M-39,blaKPC-2,blaNDM-5,blaOXA-1,blaTEM-1,ble,catA1,catB3,dfrA12,ftsI_I336IPYRI=POINT,glpT_E448K=POINT,gyrA_D87N=POINT,gyrA_S83L=POINT,mph(A),parC_S80I=POINT,parE_S458A=POINT,sul1	18
GCA_014817115.1	Contig	114700	5019874	140	SKESA v. 2.2	Pathogen: clinical or host-associated	PRJNA574233	The Peter Doherty Institute for Infection and Immunity	SAMN12855032	DMG1905021,"SRS5440682"	NULL	2015	clinical	22401408	Israel	Homo sapiens	NULL	NULL	NULL	NULL	NULL	DMG1905021	Escherichia coli	NULL	NULL	562	THE PETER DOHERTY INSTITUTE FOR INFECTION AND IMMUNITY	2020-04-18	DMG1905021	NULL	NULL	PDT000850167.1	2020-09-29	562	DABWSS	DABWSS000000000.1	NULL	NULL	NULL	0	0	0	0	24	21	NULL	aac(3)-IId,aac(6')-Ib-cr5,aadA2,acrF,arr-3,blaCTX-M-39,blaEC,blaKPC-2,blaNDM-5,blaOXA-1,blaTEM-1,ble,catA1,catB3,dfrA12,ftsI_I336IPYRI=POINT,glpT_E448K=POINT,gyrA_D87N=POINT,gyrA_S83L=POINT,mdtM,mph(A),parC_S80I=POINT,parE_S458A=POINT,sul1	aac(3)-IId,aac(6')-Ib-cr5,aadA2,arr-3,blaCTX-M-39,blaKPC-2,blaNDM-5,blaOXA-1,blaTEM-1,ble,catA1,catB3,dfrA12,ftsI_I336IPYRI=POINT,glpT_E448K=POINT,gyrA_D87N=POINT,gyrA_S83L=POINT,mph(A),parC_S80I=POINT,parE_S458A=POINT,sul1	18
GCA_014817145.1	Contig	118876	5025497	138	SKESA v. 2.2	Pathogen: clinical or host-associated	PRJNA574233	The Peter Doherty Institute for Infection and Immunity	SAMN12855028	DMG1905017,"SRS5440678"	NULL	2015	clinical	22401428	Israel	Homo sapiens	NULL	NULL	NULL	NULL	NULL	DMG1905017	Escherichia coli	NULL	NULL	562	THE PETER DOHERTY INSTITUTE FOR INFECTION AND IMMUNITY	2020-04-18	DMG1905017	NULL	NULL	PDT000850171.1	2020-09-29	562	DABWSR	DABWSR000000000.1	NULL	NULL	NULL	0	0	0	0	26	23	NULL	aac(3)-IId,aac(6')-Ib-cr5,aadA2,acrF,arr-3,blaCTX-M-39,blaEC,blaKPC-2,blaNDM-5,blaOXA,blaOXA-1,blaTEM-1,ble,catA1,catB3,dfrA12,ftsI_I336IPYRI=POINT,glpT_E448K=POINT,gyrA_D87N=POINT,gyrA_S83L=POINT,mdtM,mph(A),parC_S80I=POINT,parE_S458A=POINT,sul1,sul1=PARTIAL_END_OF_CONTIG	aac(3)-IId,aac(6')-Ib-cr5,aadA2,arr-3,blaCTX-M-39,blaKPC-2,blaNDM-5,blaOXA,blaOXA-1,blaTEM-1,ble,catA1,catB3,dfrA12,ftsI_I336IPYRI=POINT,glpT_E448K=POINT,gyrA_D87N=POINT,gyrA_S83L=POINT,mph(A),parC_S80I=POINT,parE_S458A=POINT,sul1,sul1=PARTIAL_END_OF_CONTIG	18
GCA_014817165.1	Contig	96251	5049998	160	SKESA v. 2.2	Pathogen: clinical or host-associated	PRJNA574233	The Peter Doherty Institute for Infection and Immunity	SAMN12855031	DMG1905020,"SRS5440681"	NULL	2015	clinical	22401448	Israel	Homo sapiens	NULL	NULL	NULL	NULL	NULL	DMG1905020	Escherichia coli	NULL	NULL	562	THE PETER DOHERTY INSTITUTE FOR INFECTION AND IMMUNITY	2020-04-18	DMG1905020	NULL	NULL	PDT000850168.1	2020-09-29	562	DABWSW	DABWSW000000000.1	NULL	NULL	NULL	0	0	0	0	25	22	NULL	aac(3)-IId,aac(6')-Ib-cr5,aadA2,acrF,arr-3,blaCTX-M-39,blaEC,blaKPC-2,blaNDM-5,blaOXA-1,blaTEM-1,ble,catA1,catB3,dfrA12,ftsI_I336IPYRI=POINT,glpT_E448K=POINT,gyrA_D87N=POINT,gyrA_S83L=POINT,mdtM,mph(A),parC_S80I=POINT,parE_S458A=POINT,sul1,sul1=PARTIAL_END_OF_CONTIG	aac(3)-IId,aac(6')-Ib-cr5,aadA2,arr-3,blaCTX-M-39,blaKPC-2,blaNDM-5,blaOXA-1,blaTEM-1,ble,catA1,catB3,dfrA12,ftsI_I336IPYRI=POINT,glpT_E448K=POINT,gyrA_D87N=POINT,gyrA_S83L=POINT,mph(A),parC_S80I=POINT,parE_S458A=POINT,sul1,sul1=PARTIAL_END_OF_CONTIG	18
GCA_014817185.1	Contig	95718	4984218	167	SKESA v. 2.2	Pathogen: clinical or host-associated	PRJNA574233	The Peter Doherty Institute for Infection and Immunity	SAMN12855033	DMG1905022,"SRS5440683"	NULL	2015	clinical	22401468	Israel	Homo sapiens	NULL	NULL	NULL	NULL	NULL	DMG1905022	Escherichia coli	NULL	NULL	562	THE PETER DOHERTY INSTITUTE FOR INFECTION AND IMMUNITY	2020-04-18	DMG1905022	NULL	NULL	PDT000850166.1	2020-09-29	562	DABWTF	DABWTF000000000.1	NULL	NULL	NULL	0	0	0	0	16	13	NULL	aadA2,acrF,blaCMY-42,blaEC,blaNDM-5,ble,dfrA12,ftsI_I336IPYRI=POINT,glpT_E448K=POINT,gyrA_D87N=POINT,gyrA_S83L=POINT,mdtM,mph(A),parC_S80I=POINT,parE_S458A=POINT,sul1	aadA2,blaCMY-42,blaNDM-5,ble,dfrA12,ftsI_I336IPYRI=POINT,glpT_E448K=POINT,gyrA_D87N=POINT,gyrA_S83L=POINT,mph(A),parC_S80I=POINT,parE_S458A=POINT,sul1	19
GCA_014817205.1	Contig	114412	4991443	132	SKESA v. 2.2	Pathogen: clinical or host-associated	PRJNA574233	The Peter Doherty Institute for Infection and Immunity	SAMN12855035	DMG1905024,"SRS5440686"	NULL	2015	clinical	22401508	Israel	Homo sapiens	NULL	NULL	NULL	NULL	NULL	DMG1905024	Escherichia coli	NULL	NULL	562	THE PETER DOHERTY INSTITUTE FOR INFECTION AND IMMUNITY	2020-04-18	DMG1905024	NULL	NULL	PDT000850163.1	2020-09-29	562	DABWSZ	DABWSZ000000000.1	NULL	NULL	NULL	0	0	0	0	18	15	NULL	aadA2,aadE,acrF,blaCMY-42,blaEC,blaNDM-5,ble,dfrA12,erm(B),ftsI_I336IPYRI=POINT,glpT_E448K=POINT,gyrA_D87N=POINT,gyrA_S83L=POINT,mdtM,mph(A),parC_S80I=POINT,parE_S458A=POINT,sul1	aadA2,aadE,blaCMY-42,blaNDM-5,ble,dfrA12,erm(B),ftsI_I336IPYRI=POINT,glpT_E448K=POINT,gyrA_D87N=POINT,gyrA_S83L=POINT,mph(A),parC_S80I=POINT,parE_S458A=POINT,sul1	18
GCA_014817215.1	Contig	94176	4973163	160	SKESA v. 2.2	Pathogen: clinical or host-associated	PRJNA574233	The Peter Doherty Institute for Infection and Immunity	SAMN12854989	DMG1904978,"SRS5440684"	NULL	2014	clinical	22401498	Israel	Homo sapiens	NULL	NULL	NULL	NULL	NULL	DMG1904978	Escherichia coli	NULL	NULL	562	THE PETER DOHERTY INSTITUTE FOR INFECTION AND IMMUNITY	2020-04-18	DMG1904978	NULL	NULL	PDT000850165.1	2020-09-29	562	DABWSY	DABWSY000000000.1	NULL	NULL	NULL	0	0	0	0	16	13	NULL	aadA2,acrF,blaCMY-42,blaEC,blaNDM-5,ble,dfrA12,ftsI_I336IPYRI=POINT,glpT_E448K=POINT,gyrA_D87N=POINT,gyrA_S83L=POINT,mdtM,mph(A),parC_S80I=POINT,parE_S458A=POINT,sul1	aadA2,blaCMY-42,blaNDM-5,ble,dfrA12,ftsI_I336IPYRI=POINT,glpT_E448K=POINT,gyrA_D87N=POINT,gyrA_S83L=POINT,mph(A),parC_S80I=POINT,parE_S458A=POINT,sul1	18
GCA_014817245.1	Contig	105221	5028139	151	SKESA v. 2.2	Pathogen: clinical or host-associated	PRJNA574233	The Peter Doherty Institute for Infection and Immunity	SAMN12855029	DMG1905018,"SRS5440679"	NULL	2015	clinical	22401538	Israel	Homo sapiens	NULL	NULL	NULL	NULL	NULL	DMG1905018	Escherichia coli	NULL	NULL	562	THE PETER DOHERTY INSTITUTE FOR INFECTION AND IMMUNITY	2020-04-18	DMG1905018	NULL	NULL	PDT000850170.1	2020-09-29	562	DABWSV	DABWSV000000000.1	NULL	NULL	NULL	0	0	0	0	25	22	NULL	aac(3)-IId,aac(6')-Ib-cr5,aadA2,acrF,arr-3,blaCTX-M-39,blaEC,blaKPC-2,blaNDM-5,blaOXA-1,blaTEM-1,ble,catA1,catB3,dfrA12,ftsI_I336IPYRI=POINT,glpT_E448K=POINT,gyrA_D87N=POINT,gyrA_S83L=POINT,mdtM,mph(A),parC_S80I=POINT,parE_S458A=POINT,sul1,sul1=PARTIAL_END_OF_CONTIG	aac(3)-IId,aac(6')-Ib-cr5,aadA2,arr-3,blaCTX-M-39,blaKPC-2,blaNDM-5,blaOXA-1,blaTEM-1,ble,catA1,catB3,dfrA12,ftsI_I336IPYRI=POINT,glpT_E448K=POINT,gyrA_D87N=POINT,gyrA_S83L=POINT,mph(A),parC_S80I=POINT,parE_S458A=POINT,sul1,sul1=PARTIAL_END_OF_CONTIG	18
GCA_014817265.1	Contig	115200	5020424	140	SKESA v. 2.2	Pathogen: clinical or host-associated	PRJNA574233	The Peter Doherty Institute for Infection and Immunity	SAMN12855030	DMG1905019,"SRS5440680"	NULL	2015	clinical	22401548	Israel	Homo sapiens	NULL	NULL	NULL	NULL	NULL	DMG1905019	Escherichia coli	NULL	NULL	562	THE PETER DOHERTY INSTITUTE FOR INFECTION AND IMMUNITY	2020-04-18	DMG1905019	NULL	NULL	PDT000850169.1	2020-09-29	562	DABWSX	DABWSX000000000.1	NULL	NULL	NULL	0	0	0	0	25	22	NULL	aac(3)-IId,aac(6')-Ib-cr5,aadA2,acrF,arr-3,blaCTX-M-39,blaEC,blaKPC-2,blaNDM-5,blaOXA-1,blaTEM-1,ble,catA1,catB3,dfrA12,ftsI_I336IPYRI=POINT,glpT_E448K=POINT,gyrA_D87N=POINT,gyrA_S83L=POINT,mdtM,mph(A),parC_S80I=POINT,parE_S458A=POINT,sul1,sul1=PARTIAL_END_OF_CONTIG	aac(3)-IId,aac(6')-Ib-cr5,aadA2,arr-3,blaCTX-M-39,blaKPC-2,blaNDM-5,blaOXA-1,blaTEM-1,ble,catA1,catB3,dfrA12,ftsI_I336IPYRI=POINT,glpT_E448K=POINT,gyrA_D87N=POINT,gyrA_S83L=POINT,mph(A),parC_S80I=POINT,parE_S458A=POINT,sul1,sul1=PARTIAL_END_OF_CONTIG	18
GCA_014817285.1	Contig	103755	5048124	139	SKESA v. 2.2	Pathogen: clinical or host-associated	PRJNA574233	The Peter Doherty Institute for Infection and Immunity	SAMN12855034	DMG1905023,"SRS5440685"	NULL	2015	clinical	22401588	Israel	Homo sapiens	NULL	NULL	NULL	NULL	NULL	DMG1905023	Escherichia coli	NULL	NULL	562	THE PETER DOHERTY INSTITUTE FOR INFECTION AND IMMUNITY	2020-04-18	DMG1905023	NULL	NULL	PDT000850164.1	2020-09-29	562	DABWTA	DABWTA000000000.1	NULL	NULL	NULL	0	0	0	0	17	14	NULL	aadA2,acrF,blaCMY-42,blaEC,blaKPC-2,blaNDM-5,ble,dfrA12,ftsI_I336IPYRI=POINT,glpT_E448K=POINT,gyrA_D87N=POINT,gyrA_S83L=POINT,mdtM,mph(A),parC_S80I=POINT,parE_S458A=POINT,sul1	aadA2,blaCMY-42,blaKPC-2,blaNDM-5,ble,dfrA12,ftsI_I336IPYRI=POINT,glpT_E448K=POINT,gyrA_D87N=POINT,gyrA_S83L=POINT,mph(A),parC_S80I=POINT,parE_S458A=POINT,sul1	18
GCA_014817305.1	Contig	95733	4995864	138	SKESA v. 2.2	Pathogen: clinical or host-associated	PRJNA574233	The Peter Doherty Institute for Infection and Immunity	SAMN12855039	DMG1905028,"SRS5440690"	NULL	2015	clinical	22401608	Israel	Homo sapiens	NULL	NULL	NULL	NULL	NULL	DMG1905028	Escherichia coli	NULL	NULL	562	THE PETER DOHERTY INSTITUTE FOR INFECTION AND IMMUNITY	2020-04-18	DMG1905028	NULL	NULL	PDT000850159.1	2020-09-29	562	DABWTD	DABWTD000000000.1	NULL	NULL	NULL	0	0	0	0	18	15	NULL	aadA2,acrF,blaCMY-42,blaEC,blaNDM=PARTIAL_END_OF_CONTIG,blaNDM-5,ble,ble=PARTIAL_END_OF_CONTIG,dfrA12,ftsI_I336IPYRI=POINT,glpT_E448K=POINT,gyrA_D87N=POINT,gyrA_S83L=POINT,mdtM,mph(A),parC_S80I=POINT,parE_S458A=POINT,sul1	aadA2,blaCMY-42,blaNDM=PARTIAL_END_OF_CONTIG,blaNDM-5,ble,ble=PARTIAL_END_OF_CONTIG,dfrA12,ftsI_I336IPYRI=POINT,glpT_E448K=POINT,gyrA_D87N=POINT,gyrA_S83L=POINT,mph(A),parC_S80I=POINT,parE_S458A=POINT,sul1	18
GCA_014817325.1	Contig	97729	4968171	161	SKESA v. 2.2	Pathogen: clinical or host-associated	PRJNA574233	The Peter Doherty Institute for Infection and Immunity	SAMN12854991	DMG1904980,"SRS5440692"	NULL	2014	clinical	22401648	Israel	Homo sapiens	NULL	NULL	NULL	NULL	NULL	DMG1904980	Escherichia coli	NULL	NULL	562	THE PETER DOHERTY INSTITUTE FOR INFECTION AND IMMUNITY	2020-04-18	DMG1904980	NULL	NULL	PDT000850157.1	2020-09-29	562	DABWTJ	DABWTJ000000000.1	NULL	NULL	NULL	0	0	0	0	16	13	NULL	aadA2,acrF,blaCMY,blaEC,blaNDM-5,ble,dfrA12,ftsI_I336IPYRI=POINT,glpT_E448K=POINT,gyrA_D87N=POINT,gyrA_S83L=POINT,mdtM,mph(A),parC_S80I=POINT,parE_S458A=POINT,sul1	aadA2,blaCMY,blaNDM-5,ble,dfrA12,ftsI_I336IPYRI=POINT,glpT_E448K=POINT,gyrA_D87N=POINT,gyrA_S83L=POINT,mph(A),parC_S80I=POINT,parE_S458A=POINT,sul1	18
GCA_014817345.1	Contig	133101	4992566	120	SKESA v. 2.2	Pathogen: clinical or host-associated	PRJNA574233	The Peter Doherty Institute for Infection and Immunity	SAMN12855038	DMG1905027,"SRS5440689"	NULL	2015	clinical	22401658	Israel	Homo sapiens	NULL	NULL	NULL	NULL	NULL	DMG1905027	Escherichia coli	NULL	NULL	562	THE PETER DOHERTY INSTITUTE FOR INFECTION AND IMMUNITY	2020-04-18	DMG1905027	NULL	NULL	PDT000850160.1	2020-09-29	562	DABWTE	DABWTE000000000.1	NULL	NULL	NULL	0	0	0	0	16	13	NULL	aadA2,acrF,blaCMY-42,blaEC,blaNDM-5,ble,dfrA12,ftsI_I336IPYRI=POINT,glpT_E448K=POINT,gyrA_D87N=POINT,gyrA_S83L=POINT,mdtM,mph(A),parC_S80I=POINT,parE_S458A=POINT,sul1	aadA2,blaCMY-42,blaNDM-5,ble,dfrA12,ftsI_I336IPYRI=POINT,glpT_E448K=POINT,gyrA_D87N=POINT,gyrA_S83L=POINT,mph(A),parC_S80I=POINT,parE_S458A=POINT,sul1	18
GCA_014817365.1	Contig	94136	4970772	144	SKESA v. 2.2	Pathogen: clinical or host-associated	PRJNA574233	The Peter Doherty Institute for Infection and Immunity	SAMN12855036	DMG1905025,"SRS5440687"	NULL	2015	clinical	22401668	Israel	Homo sapiens	NULL	NULL	NULL	NULL	NULL	DMG1905025	Escherichia coli	NULL	NULL	562	THE PETER DOHERTY INSTITUTE FOR INFECTION AND IMMUNITY	2020-04-18	DMG1905025	NULL	NULL	PDT000850162.1	2020-09-29	562	DABWTH	DABWTH000000000.1	NULL	NULL	NULL	0	0	0	0	16	13	NULL	aadA2,acrF,blaCMY-42,blaEC,blaNDM-5,ble,dfrA12,ftsI_I336IPYRI=POINT,glpT_E448K=POINT,gyrA_D87N=POINT,gyrA_S83L=POINT,mdtM,mph(A),parC_S80I=POINT,parE_S458A=POINT,sul1	aadA2,blaCMY-42,blaNDM-5,ble,dfrA12,ftsI_I336IPYRI=POINT,glpT_E448K=POINT,gyrA_D87N=POINT,gyrA_S83L=POINT,mph(A),parC_S80I=POINT,parE_S458A=POINT,sul1	18
GCA_014817385.1	Contig	86721	4976064	152	SKESA v. 2.2	Pathogen: clinical or host-associated	PRJNA574233	The Peter Doherty Institute for Infection and Immunity	SAMN12855037	DMG1905026,"SRS5440688"	NULL	2015	clinical	22401688	Israel	Homo sapiens	NULL	NULL	NULL	NULL	NULL	DMG1905026	Escherichia coli	NULL	NULL	562	THE PETER DOHERTY INSTITUTE FOR INFECTION AND IMMUNITY	2020-04-18	DMG1905026	NULL	NULL	PDT000850161.1	2020-09-29	562	DABWTC	DABWTC000000000.1	NULL	NULL	NULL	0	0	0	0	16	13	NULL	aadA2,acrF,blaCMY-42,blaEC,blaNDM-5,ble,dfrA12,ftsI_I336IPYRI=POINT,glpT_E448K=POINT,gyrA_D87N=POINT,gyrA_S83L=POINT,mdtM,mph(A),parC_S80I=POINT,parE_S458A=POINT,sul1	aadA2,blaCMY-42,blaNDM-5,ble,dfrA12,ftsI_I336IPYRI=POINT,glpT_E448K=POINT,gyrA_D87N=POINT,gyrA_S83L=POINT,mph(A),parC_S80I=POINT,parE_S458A=POINT,sul1	18
GCA_014817405.1	Contig	113704	4973063	136	SKESA v. 2.2	Pathogen: clinical or host-associated	PRJNA574233	The Peter Doherty Institute for Infection and Immunity	SAMN12854990	DMG1904979,"SRS5440691"	NULL	2014	clinical	22401708	Israel	Homo sapiens	NULL	NULL	NULL	NULL	NULL	DMG1904979	Escherichia coli	NULL	NULL	562	THE PETER DOHERTY INSTITUTE FOR INFECTION AND IMMUNITY	2020-04-18	DMG1904979	NULL	NULL	PDT000850158.1	2020-09-29	562	DABWTI	DABWTI000000000.1	NULL	NULL	NULL	0	0	0	0	16	13	NULL	aadA2,acrF,blaCMY-42,blaEC,blaNDM-5,ble,dfrA12,ftsI_I336IPYRI=POINT,glpT_E448K=POINT,gyrA_D87N=POINT,gyrA_S83L=POINT,mdtM,mph(A),parC_S80I=POINT,parE_S458A=POINT,sul1	aadA2,blaCMY-42,blaNDM-5,ble,dfrA12,ftsI_I336IPYRI=POINT,glpT_E448K=POINT,gyrA_D87N=POINT,gyrA_S83L=POINT,mph(A),parC_S80I=POINT,parE_S458A=POINT,sul1	18
GCA_014817445.1	Contig	89718	4985765	149	SKESA v. 2.2	Pathogen: clinical or host-associated	PRJNA574233	The Peter Doherty Institute for Infection and Immunity	SAMN12854992	DMG1904981,"SRS5440693"	NULL	2014	clinical	22401748	Israel	Homo sapiens	NULL	NULL	NULL	NULL	NULL	DMG1904981	Escherichia coli	NULL	NULL	562	THE PETER DOHERTY INSTITUTE FOR INFECTION AND IMMUNITY	2020-04-18	DMG1904981	NULL	NULL	PDT000850156.1	2020-09-29	562	DABWTK	DABWTK000000000.1	NULL	NULL	NULL	0	0	0	0	16	13	NULL	aadA2,acrF,blaCMY-42,blaEC,blaNDM-5,ble,dfrA12,ftsI_I336IPYRI=POINT,glpT_E448K=POINT,gyrA_D87N=POINT,gyrA_S83L=POINT,mdtM,mph(A),parC_S80I=POINT,parE_S458A=POINT,sul1	aadA2,blaCMY-42,blaNDM-5,ble,dfrA12,ftsI_I336IPYRI=POINT,glpT_E448K=POINT,gyrA_D87N=POINT,gyrA_S83L=POINT,mph(A),parC_S80I=POINT,parE_S458A=POINT,sul1	18
GCA_014817465.1	Contig	116808	4986316	128	SKESA v. 2.2	Pathogen: clinical or host-associated	PRJNA574233	The Peter Doherty Institute for Infection and Immunity	SAMN12854993	DMG1904982,"SRS5440694"	NULL	2014	clinical	22401858	Israel	Homo sapiens	NULL	NULL	NULL	NULL	NULL	DMG1904982	Escherichia coli	NULL	NULL	562	THE PETER DOHERTY INSTITUTE FOR INFECTION AND IMMUNITY	2020-04-18	DMG1904982	NULL	NULL	PDT000850155.1	2020-09-29	562	DABWTG	DABWTG000000000.1	NULL	NULL	NULL	0	0	0	0	16	13	NULL	aadA2,acrF,blaCMY-42,blaEC,blaNDM-5,ble,dfrA12,ftsI_I336IPYRI=POINT,glpT_E448K=POINT,gyrA_D87N=POINT,gyrA_S83L=POINT,mdtM,mph(A),parC_S80I=POINT,parE_S458A=POINT,sul1	aadA2,blaCMY-42,blaNDM-5,ble,dfrA12,ftsI_I336IPYRI=POINT,glpT_E448K=POINT,gyrA_D87N=POINT,gyrA_S83L=POINT,mph(A),parC_S80I=POINT,parE_S458A=POINT,sul1	18
GCA_015000685.1	Contig	121804	4932399	109	SKESA v. 2.2	Pathogen: clinical or host-associated	PRJNA288601	Centers for Disease Control and Prevention. Division of Healthcare Quality Promotion	SAMN16552500	2020GO-00016,"SRS7590590"	MDH Labs Administration	2020	clinical	22658218	USA	Homo sapiens	hopsital aqcuired infection	NULL	NULL	NULL	NULL	2020GO-00016	Escherichia coli	NULL	NULL	562	MARYLAND DEPARTMENT OF HEALTH	2020-10-26	2020GO-00016	NULL	NULL	PDT000868675.1	2020-10-26	562	AAWREE	AAWREE000000000.1	NULL	NULL	NULL	0	0	0	0	26	23	NULL	aac(6')-Ib-cr5,aadA2,aadA5,acrF,aph(3'')-Ib,aph(6)-Id,blaCMY-2,blaCTX-M-15,blaEC,blaNDM-5,blaOXA-1,blaTEM-1,ble,catB3=PARTIAL_END_OF_CONTIG,dfrA12,dfrA17,ftsI_N337NYRIN=POINT,glpT_E448K=POINT,gyrA_D87N=POINT,gyrA_S83L=POINT,mdtM,parC_S80I=POINT,parE_S458A=POINT,sul1,sul2,tet(B)	aac(6')-Ib-cr5,aadA2,aadA5,aph(3'')-Ib,aph(6)-Id,blaCMY-2,blaCTX-M-15,blaNDM-5,blaOXA-1,blaTEM-1,ble,catB3=PARTIAL_END_OF_CONTIG,dfrA12,dfrA17,ftsI_N337NYRIN=POINT,glpT_E448K=POINT,gyrA_D87N=POINT,gyrA_S83L=POINT,parC_S80I=POINT,parE_S458A=POINT,sul1,sul2,tet(B)	17
GCA_015000725.1	Contig	144390	5061430	103	SKESA v. 2.2	Pathogen: clinical or host-associated	PRJNA288601	Centers for Disease Control and Prevention. Division of Healthcare Quality Promotion	SAMN16552488	2020GO-00004,"SRS7590606"	MDH Labs Administration	2020	clinical	22658258	USA	Homo sapiens	hopsital aqcuired infection	NULL	NULL	NULL	NULL	2020GO-00004	Escherichia coli	NULL	NULL	562	MARYLAND DEPARTMENT OF HEALTH	2020-10-26	2020GO-00004	NULL	NULL	PDT000868659.1	2020-10-26	562	AAWRED	AAWRED000000000.1	NULL	NULL	NULL	0	0	0	0	32	29	NULL	aac(3)-IId,aac(6')-Ib-cr5,aac(6')-Ib3,aadA5,acrF,aph(3'')-Ib,aph(6)-Id,arr=PARTIAL_END_OF_CONTIG,blaCMY=PARTIAL_END_OF_CONTIG,blaCMY-42,blaCMY-6,blaEC,blaNDM-1,blaOXA-1,blaTEM-1,ble,catB3,dfrA17,ftsI_N337NYRIN=POINT,glpT_E448K=POINT,gyrA_D87N=POINT,gyrA_S83L=POINT,mdtM=PARTIAL,mph(A),nfsA_R203C=POINT,parC_S80I=POINT,parE_S458A=POINT,rmtC,sul1,sul1=PARTIAL_END_OF_CONTIG,sul2,tet(B)	aac(3)-IId,aac(6')-Ib-cr5,aac(6')-Ib3,aadA5,aph(3'')-Ib,aph(6)-Id,arr=PARTIAL_END_OF_CONTIG,blaCMY=PARTIAL_END_OF_CONTIG,blaCMY-42,blaCMY-6,blaNDM-1,blaOXA-1,blaTEM-1,ble,catB3,dfrA17,ftsI_N337NYRIN=POINT,glpT_E448K=POINT,gyrA_D87N=POINT,gyrA_S83L=POINT,mph(A),nfsA_R203C=POINT,parC_S80I=POINT,parE_S458A=POINT,rmtC,sul1,sul1=PARTIAL_END_OF_CONTIG,sul2,tet(B)	18
GCA_015178225.1	Contig	96251	4976897	147	SKESA v. 2.2	Pathogen: clinical or host-associated	PRJNA574233	The Peter Doherty Institute for Infection and Immunity	SAMN12854997	DMG1904986,"SRS5440644"	NULL	2014	clinical	22847408	Israel	Homo sapiens	NULL	NULL	NULL	NULL	NULL	DMG1904986	Escherichia coli	NULL	NULL	562	THE PETER DOHERTY INSTITUTE FOR INFECTION AND IMMUNITY	2020-04-18	DMG1904986	NULL	NULL	PDT000850205.1	2020-09-29	562	DABWRO	DABWRO000000000.1	NULL	NULL	NULL	0	0	0	0	16	13	NULL	aadA2,acrF,blaCMY-42,blaEC,blaNDM-5,ble,dfrA12,ftsI_I336IPYRI=POINT,glpT_E448K=POINT,gyrA_D87N=POINT,gyrA_S83L=POINT,mdtM,mph(A),parC_S80I=POINT,parE_S458A=POINT,sul1	aadA2,blaCMY-42,blaNDM-5,ble,dfrA12,ftsI_I336IPYRI=POINT,glpT_E448K=POINT,gyrA_D87N=POINT,gyrA_S83L=POINT,mph(A),parC_S80I=POINT,parE_S458A=POINT,sul1	18
GCA_015178245.1	Contig	119124	4988041	128	SKESA v. 2.2	Pathogen: clinical or host-associated	PRJNA574233	The Peter Doherty Institute for Infection and Immunity	SAMN12855001	DMG1904990,"SRS5440648"	NULL	2014	clinical	22847418	Israel	Homo sapiens	NULL	NULL	NULL	NULL	NULL	DMG1904990	Escherichia coli	NULL	NULL	562	THE PETER DOHERTY INSTITUTE FOR INFECTION AND IMMUNITY	2020-04-18	DMG1904990	NULL	NULL	PDT000850201.1	2020-09-29	562	DABWRR	DABWRR000000000.1	NULL	NULL	NULL	0	0	0	0	16	13	NULL	aadA2,acrF,blaCMY-42,blaEC,blaNDM-5,ble,dfrA12,ftsI_I336IPYRI=POINT,glpT_E448K=POINT,gyrA_D87N=POINT,gyrA_S83L=POINT,mdtM,mph(A),parC_S80I=POINT,parE_S458A=POINT,sul1	aadA2,blaCMY-42,blaNDM-5,ble,dfrA12,ftsI_I336IPYRI=POINT,glpT_E448K=POINT,gyrA_D87N=POINT,gyrA_S83L=POINT,mph(A),parC_S80I=POINT,parE_S458A=POINT,sul1	18
GCA_015178265.1	Contig	89643	4987610	156	SKESA v. 2.2	Pathogen: clinical or host-associated	PRJNA574233	The Peter Doherty Institute for Infection and Immunity	SAMN12854999	DMG1904988,"SRS5440646"	NULL	2014	clinical	22847438	Israel	Homo sapiens	NULL	NULL	NULL	NULL	NULL	DMG1904988	Escherichia coli	NULL	NULL	562	THE PETER DOHERTY INSTITUTE FOR INFECTION AND IMMUNITY	2020-04-18	DMG1904988	NULL	NULL	PDT000850203.1	2020-09-29	562	DABWRN	DABWRN000000000.1	NULL	NULL	NULL	0	0	0	0	16	13	NULL	aadA2,acrF,blaCMY-42,blaEC,blaNDM-5,ble,dfrA12,ftsI_I336IPYRI=POINT,glpT_E448K=POINT,gyrA_D87N=POINT,gyrA_S83L=POINT,mdtM,mph(A),parC_S80I=POINT,parE_S458A=POINT,sul1	aadA2,blaCMY-42,blaNDM-5,ble,dfrA12,ftsI_I336IPYRI=POINT,glpT_E448K=POINT,gyrA_D87N=POINT,gyrA_S83L=POINT,mph(A),parC_S80I=POINT,parE_S458A=POINT,sul1	18
GCA_015178285.1	Contig	127814	4974385	139	SKESA v. 2.2	Pathogen: clinical or host-associated	PRJNA574233	The Peter Doherty Institute for Infection and Immunity	SAMN12855000	DMG1904989,"SRS5440647"	NULL	2014	clinical	22847458	Israel	Homo sapiens	NULL	NULL	NULL	NULL	NULL	DMG1904989	Escherichia coli	NULL	NULL	562	THE PETER DOHERTY INSTITUTE FOR INFECTION AND IMMUNITY	2020-04-18	DMG1904989	NULL	NULL	PDT000850202.1	2020-09-29	562	DABWRU	DABWRU000000000.1	NULL	NULL	NULL	0	0	0	0	16	13	NULL	aadA2,acrF,blaCMY-42,blaEC,blaNDM-5,ble,dfrA12,ftsI_I336IPYRI=POINT,glpT_E448K=POINT,gyrA_D87N=POINT,gyrA_S83L=POINT,mdtM,mph(A),parC_S80I=POINT,parE_S458A=POINT,sul1	aadA2,blaCMY-42,blaNDM-5,ble,dfrA12,ftsI_I336IPYRI=POINT,glpT_E448K=POINT,gyrA_D87N=POINT,gyrA_S83L=POINT,mph(A),parC_S80I=POINT,parE_S458A=POINT,sul1	18
GCA_015178305.1	Contig	115232	4980296	134	SKESA v. 2.2	Pathogen: clinical or host-associated	PRJNA574233	The Peter Doherty Institute for Infection and Immunity	SAMN12855002	DMG1904991,"SRS5440649"	NULL	2014	clinical	22847478	Israel	Homo sapiens	NULL	NULL	NULL	NULL	NULL	DMG1904991	Escherichia coli	NULL	NULL	562	THE PETER DOHERTY INSTITUTE FOR INFECTION AND IMMUNITY	2020-04-18	DMG1904991	NULL	NULL	PDT000850200.1	2020-09-29	562	DABWRP	DABWRP000000000.1	NULL	NULL	NULL	0	0	0	0	16	13	NULL	aadA2,acrF,blaCMY-42,blaEC,blaNDM-5,ble,dfrA12,ftsI_I336IPYRI=POINT,glpT_E448K=POINT,gyrA_D87N=POINT,gyrA_S83L=POINT,mdtM,mph(A),parC_S80I=POINT,parE_S458A=POINT,sul1	aadA2,blaCMY-42,blaNDM-5,ble,dfrA12,ftsI_I336IPYRI=POINT,glpT_E448K=POINT,gyrA_D87N=POINT,gyrA_S83L=POINT,mph(A),parC_S80I=POINT,parE_S458A=POINT,sul1	18
GCA_015178325.1	Contig	118039	4987533	120	SKESA v. 2.2	Pathogen: clinical or host-associated	PRJNA574233	The Peter Doherty Institute for Infection and Immunity	SAMN12855003	DMG1904992,"SRS5440650"	NULL	2014	clinical	22847498	Israel	Homo sapiens	NULL	NULL	NULL	NULL	NULL	DMG1904992	Escherichia coli	NULL	NULL	562	THE PETER DOHERTY INSTITUTE FOR INFECTION AND IMMUNITY	2020-04-18	DMG1904992	NULL	NULL	PDT000850199.1	2020-09-29	562	DABWRQ	DABWRQ000000000.1	NULL	NULL	NULL	0	0	0	0	16	13	NULL	aadA2,acrF,blaCMY-42,blaEC,blaNDM-5,ble,dfrA12,ftsI_I336IPYRI=POINT,glpT_E448K=POINT,gyrA_D87N=POINT,gyrA_S83L=POINT,mdtM,mph(A),parC_S80I=POINT,parE_S458A=POINT,sul1	aadA2,blaCMY-42,blaNDM-5,ble,dfrA12,ftsI_I336IPYRI=POINT,glpT_E448K=POINT,gyrA_D87N=POINT,gyrA_S83L=POINT,mph(A),parC_S80I=POINT,parE_S458A=POINT,sul1	18
GCA_015178365.1	Contig	138706	4969240	111	SKESA v. 2.2	Pathogen: clinical or host-associated	PRJNA574233	The Peter Doherty Institute for Infection and Immunity	SAMN12855005	DMG1904994,"SRS5440653"	NULL	2014	clinical	22847538	Israel	Homo sapiens	NULL	NULL	NULL	NULL	NULL	DMG1904994	Escherichia coli	NULL	NULL	562	THE PETER DOHERTY INSTITUTE FOR INFECTION AND IMMUNITY	2020-04-18	DMG1904994	NULL	NULL	PDT000850196.1	2020-09-29	562	DABWRT	DABWRT000000000.1	NULL	NULL	NULL	0	0	0	0	17	14	NULL	aadA2,acrF,blaCMY-42,blaEC,blaNDM,blaNDM-5,ble,dfrA12,ftsI_I336IPYRI=POINT,glpT_E448K=POINT,gyrA_D87N=POINT,gyrA_S83L=POINT,mdtM,mph(A),parC_S80I=POINT,parE_S458A=POINT,sul1	aadA2,blaCMY-42,blaNDM,blaNDM-5,ble,dfrA12,ftsI_I336IPYRI=POINT,glpT_E448K=POINT,gyrA_D87N=POINT,gyrA_S83L=POINT,mph(A),parC_S80I=POINT,parE_S458A=POINT,sul1	18
GCA_015178385.1	Contig	115200	4992083	132	SKESA v. 2.2	Pathogen: clinical or host-associated	PRJNA574233	The Peter Doherty Institute for Infection and Immunity	SAMN12855007	DMG1904996,"SRS5440655"	NULL	2014	clinical	22847558	Israel	Homo sapiens	NULL	NULL	NULL	NULL	NULL	DMG1904996	Escherichia coli	NULL	NULL	562	THE PETER DOHERTY INSTITUTE FOR INFECTION AND IMMUNITY	2020-04-18	DMG1904996	NULL	NULL	PDT000850194.1	2020-09-29	562	DABWRS	DABWRS000000000.1	NULL	NULL	NULL	0	0	0	0	16	13	NULL	aadA2,acrF,blaCMY-42,blaEC,blaNDM-5,ble,dfrA12,ftsI_I336IPYRI=POINT,glpT_E448K=POINT,gyrA_D87N=POINT,gyrA_S83L=POINT,mdtM,mph(A),parC_S80I=POINT,parE_S458A=POINT,sul1	aadA2,blaCMY-42,blaNDM-5,ble,dfrA12,ftsI_I336IPYRI=POINT,glpT_E448K=POINT,gyrA_D87N=POINT,gyrA_S83L=POINT,mph(A),parC_S80I=POINT,parE_S458A=POINT,sul1	19
GCA_015178405.1	Contig	95659	4973325	154	SKESA v. 2.2	Pathogen: clinical or host-associated	PRJNA574233	The Peter Doherty Institute for Infection and Immunity	SAMN12855008	DMG1904997,"SRS5440656"	NULL	2014	clinical	22847588	Israel	Homo sapiens	NULL	NULL	NULL	NULL	NULL	DMG1904997	Escherichia coli	NULL	NULL	562	THE PETER DOHERTY INSTITUTE FOR INFECTION AND IMMUNITY	2020-04-18	DMG1904997	NULL	NULL	PDT000850193.1	2020-09-29	562	DABWRV	DABWRV000000000.1	NULL	NULL	NULL	0	0	0	0	16	13	NULL	aadA2,acrF,blaCMY-42,blaEC,blaNDM-5,ble,dfrA12,ftsI_I336IPYRI=POINT,glpT_E448K=POINT,gyrA_D87N=POINT,gyrA_S83L=POINT,mdtM,mph(A),parC_S80I=POINT,parE_S458A=POINT,sul1	aadA2,blaCMY-42,blaNDM-5,ble,dfrA12,ftsI_I336IPYRI=POINT,glpT_E448K=POINT,gyrA_D87N=POINT,gyrA_S83L=POINT,mph(A),parC_S80I=POINT,parE_S458A=POINT,sul1	18
GCA_015178425.1	Contig	114727	4988533	128	SKESA v. 2.2	Pathogen: clinical or host-associated	PRJNA574233	The Peter Doherty Institute for Infection and Immunity	SAMN12855011	DMG1905000,"SRS5440659"	NULL	2014	clinical	22847598	Israel	Homo sapiens	NULL	NULL	NULL	NULL	NULL	DMG1905000	Escherichia coli	NULL	NULL	562	THE PETER DOHERTY INSTITUTE FOR INFECTION AND IMMUNITY	2020-04-18	DMG1905000	NULL	NULL	PDT000850190.1	2020-09-29	562	DABWRW	DABWRW000000000.1	NULL	NULL	NULL	0	0	0	0	16	13	NULL	aadA2,acrF,blaCMY-42,blaEC,blaNDM-5,ble,dfrA12,ftsI_I336IPYRI=POINT,glpT_E448K=POINT,gyrA_D87N=POINT,gyrA_S83L=POINT,mdtM,mph(A),parC_S80I=POINT,parE_S458A=POINT,sul1	aadA2,blaCMY-42,blaNDM-5,ble,dfrA12,ftsI_I336IPYRI=POINT,glpT_E448K=POINT,gyrA_D87N=POINT,gyrA_S83L=POINT,mph(A),parC_S80I=POINT,parE_S458A=POINT,sul1	18
GCA_015245475.1	Contig	114540	5002190	138	SKESA v. 2.2	Pathogen: clinical or host-associated	PRJNA656934	Sidra Medicine	SAMN15813816	13UC170042284,"FQ113","SRS7307386"	Hamad Medical Corporation	2017-04-25	clinical	22928698	Qatar:Doha	Homo sapiens	not collected	urine	25.28 N 51.53 E	NULL	NULL	FQ113	Escherichia coli	NULL	NULL	562	SIDRA MEDICINE	2020-10-30	NULL	NULL	NULL	PDT000879499.1	2020-11-05	562	DACAIU	DACAIU000000000.1	NULL	NULL	NULL	0	0	0	0	28	25	NULL	aac(3)-IId,aac(6')-Ib-cr5,aadA2,acrF,aph(3'')-Ib,aph(6)-Id,blaCMY-2,blaCTX-M-15,blaEC,blaNDM-5,blaOXA-1,blaOXA-181,blaTEM-1,ble,catB3=PARTIAL_END_OF_CONTIG,dfrA12,ftsI_N337NYRIN=POINT,glpT_E448K=POINT,gyrA_D87N=POINT,gyrA_S83L=POINT,mdtM,mph(A),parC_S80I=POINT,parE_S458A=POINT,qnrS1,sul1,sul2,tet(B)	aac(3)-IId,aac(6')-Ib-cr5,aadA2,aph(3'')-Ib,aph(6)-Id,blaCMY-2,blaCTX-M-15,blaNDM-5,blaOXA-1,blaOXA-181,blaTEM-1,ble,catB3=PARTIAL_END_OF_CONTIG,dfrA12,ftsI_N337NYRIN=POINT,glpT_E448K=POINT,gyrA_D87N=POINT,gyrA_S83L=POINT,mph(A),parC_S80I=POINT,parE_S458A=POINT,qnrS1,sul1,sul2,tet(B)	17
GCA_015283285.1	Contig	191123	5012272	105	SKESA v. 2.2	Pathogen: clinical or host-associated	PRJNA293225	US Food and Drug Administration	SAMN16663571	NHA099,"SRS7665526"	Department of Medical Microbiology, NHA	2019-10-21	clinical	22970098	Nigeria	Homo sapiens	NULL	urine	NULL	urine:uberon_0001088	NULL	NHA099	Escherichia coli	NULL	NULL	562	NC_THAKUR_LAB_GT	2020-11-06	NHA099	NULL	NULL	PDT000882063.1	2020-11-06	562	AAXCNR	AAXCNR000000000.1	NULL	NULL	NULL	0	0	0	0	26	23	NULL	aac(3)-IId,aac(6')-Ib-cr5,aadA5,acrF,aph(3'')-Ib,aph(6)-Id,blaCMY-2,blaCTX-M-15,blaEC,blaNDM-5,blaOXA-1,blaTEM-1,ble,catB3=PARTIAL_END_OF_CONTIG,dfrA17,ftsI_N337NYRIN=POINT,glpT_E448K=POINT,gyrA_D87N=POINT,gyrA_S83L=POINT,mdtM,mph(A),parC_S80I=POINT,parE_S458A=POINT,sul1,sul2,tet(B)	aac(3)-IId,aac(6')-Ib-cr5,aadA5,aph(3'')-Ib,aph(6)-Id,blaCMY-2,blaCTX-M-15,blaNDM-5,blaOXA-1,blaTEM-1,ble,catB3=PARTIAL_END_OF_CONTIG,dfrA17,ftsI_N337NYRIN=POINT,glpT_E448K=POINT,gyrA_D87N=POINT,gyrA_S83L=POINT,mph(A),parC_S80I=POINT,parE_S458A=POINT,sul1,sul2,tet(B)	18
GCA_015283675.1	Contig	221252	4902687	113	SKESA v. 2.2	Pathogen: clinical or host-associated	PRJNA293225	US Food and Drug Administration	SAMN16663561	NHA089,"SRS7665542"	Department of Medical Microbiology, NHA	2020-09-02	clinical	22970508	Nigeria	Homo sapiens	NULL	urine	NULL	urine:uberon_0001088	NULL	NHA089	Escherichia coli	NULL	NULL	562	NC_THAKUR_LAB_GT	2020-11-06	NHA089	NULL	NULL	PDT000882048.1	2020-11-06	562	AAXCOG	AAXCOG000000000.1	NULL	NULL	NULL	0	0	0	0	28	25	NULL	aac(3)-IId,aac(6')-Ib-cr5,aadA2,aadA5,acrF,aph(3'')-Ib,aph(6)-Id,blaCMY-2,blaCTX-M-15,blaEC,blaNDM-5,blaOXA-1,blaTEM-1,ble,catB3=PARTIAL_END_OF_CONTIG,dfrA12,dfrA17,ftsI_N337NYRIN=POINT,glpT_E448K=POINT,gyrA_D87N=POINT,gyrA_S83L=POINT,mdtM,mph(A),parC_S80I=POINT,parE_S458A=POINT,sul1,sul2,tet(B)	aac(3)-IId,aac(6')-Ib-cr5,aadA2,aadA5,aph(3'')-Ib,aph(6)-Id,blaCMY-2,blaCTX-M-15,blaNDM-5,blaOXA-1,blaTEM-1,ble,catB3=PARTIAL_END_OF_CONTIG,dfrA12,dfrA17,ftsI_N337NYRIN=POINT,glpT_E448K=POINT,gyrA_D87N=POINT,gyrA_S83L=POINT,mph(A),parC_S80I=POINT,parE_S458A=POINT,sul1,sul2,tet(B)	17
GCA_015289945.1	Contig	31238	4981137	413	SKESA v. 2.2	Pathogen: clinical or host-associated	PRJNA595034	The Chinese University of Hong Kong	SAMN15904706	SRS7259680,"hkcpe37"	CUHK	2017-10-06	clinical	22977348	Hong Kong	Homo sapiens	not collected	rectal swab	22.3797 N 114.2017 E	NULL	NULL	hkcpe37	Escherichia coli	NULL	NULL	562	THE CHINESE UNIVERSITY OF HONG KONG	2020-08-26	hkcpe37	NULL	NULL	PDT000881401.1	2020-11-06	562	DACAOY	DACAOY000000000.1	NULL	NULL	NULL	0	0	0	0	19	16	NULL	aadA2,acrF,blaEC,blaNDM-5,blaOXA-181,blaTEM-1,ble,dfrA12,ftsI_I336IKYRI=POINT,glpT_E448K=POINT,gyrA_D87N=POINT,gyrA_S83L=POINT,mdtM,mph(A),parC_S80I=POINT,parE_S458A=POINT,qnrS1,sul1,tet(A)	aadA2,blaNDM-5,blaOXA-181,blaTEM-1,ble,dfrA12,ftsI_I336IKYRI=POINT,glpT_E448K=POINT,gyrA_D87N=POINT,gyrA_S83L=POINT,mph(A),parC_S80I=POINT,parE_S458A=POINT,qnrS1,sul1,tet(A)	18
GCA_015290405.1	Contig	111469	4992154	142	SKESA v. 2.2	Pathogen: clinical or host-associated	PRJNA595034	The Chinese University of Hong Kong	SAMN15904771	SRS7259585,"hkcpe102"	CUHK	2017-04-19	clinical	22977918	Hong Kong	Homo sapiens	not collected	rectal swab	22.3797 N 114.2017 E	NULL	NULL	hkcpe102	Escherichia coli	NULL	NULL	562	THE CHINESE UNIVERSITY OF HONG KONG	2020-08-26	hkcpe102	NULL	NULL	PDT000881495.1	2020-11-06	562	DACAOO	DACAOO000000000.1	NULL	NULL	NULL	0	0	0	0	19	16	NULL	aadA2,acrF,blaCTX-M-15,blaEC,blaNDM-5,blaTEM-1,ble,dfrA12,ftsI_I336IKYRI=POINT,glpT_E448K=POINT,gyrA_D87N=POINT,gyrA_S83L=POINT,mdtM,mph(A),parC_S80I=POINT,parE_S458A=POINT,rmtB1,sul1,tet(A)	aadA2,blaCTX-M-15,blaNDM-5,blaTEM-1,ble,dfrA12,ftsI_I336IKYRI=POINT,glpT_E448K=POINT,gyrA_D87N=POINT,gyrA_S83L=POINT,mph(A),parC_S80I=POINT,parE_S458A=POINT,rmtB1,sul1,tet(A)	18
GCA_015623645.1	Contig	134806	4968659	116	SKESA v. 2.2	Microbe	PRJNA288601	Centers for Disease Control and Prevention. Division of Healthcare Quality Promotion	SAMN16823568	2018HL-00139,"SRS7740254"	NULL	2018	clinical	23365018	USA	Homo sapiens	NULL	urine isolate	NULL	NULL	NULL	2018HL-00139	Escherichia coli	NULL	NULL	562	WADSWORTH CENTER - NYS DOH	2020-11-19	2018HL-00139	NULL	NULL	PDT000893562.1	2020-11-19	562	AAXKCA	AAXKCA000000000.1	NULL	NULL	NULL	0	0	0	0	19	16	NULL	aac(3)-IIe,aac(6')-Ib-cr5,aadA5,acrF,blaCTX-M-15,blaEC,blaNDM-5,blaOXA-1,ble,catB3=PARTIAL_END_OF_CONTIG,dfrA17,gyrA_D87N=POINT,gyrA_S83L=POINT,mdtM,mph(A),parC_S80I=POINT,parE_S458A=POINT,sul1,tet(B)	aac(3)-IIe,aac(6')-Ib-cr5,aadA5,blaCTX-M-15,blaNDM-5,blaOXA-1,ble,catB3=PARTIAL_END_OF_CONTIG,dfrA17,gyrA_D87N=POINT,gyrA_S83L=POINT,mph(A),parC_S80I=POINT,parE_S458A=POINT,sul1,tet(B)	3
GCA_015643595.1	Scaffold	127529	4996633	183	SPAdes v. 13	Pathogen: clinical or host-associated	PRJNA554399	Seoul Metropolitan Government Research Institute of Public Health and Environment	SAMN16801863	SECR17-0005,"SRS7718835"	Seoul Metropolitan Government Research Institute of Public Health and Environment	2017-09-21	clinical	23386508	South Korea: Seoul	Homo sapiens	Escherichia coli infections	hospital	37.56 N 126.98 E	NULL	NULL	SECR17-0005	Escherichia coli	NULL	NULL	562	NULL	NULL	SECR17-0005	NULL	NULL	PDT000896190.1	2020-11-21	562	JADODU	JADODU000000000.1	NULL	NULL	NULL	0	0	0	0	31	28	NULL	aac(3)-IId,aac(6')-Ib-cr5,aadA2,aadA5,acrF,aph(3'')-Ib,aph(6)-Id,blaCMY-2,blaCTX-M-15,blaEC,blaNDM-5,blaOXA-1,blaOXA-181,blaTEM-1,ble,catB3=PARTIAL_END_OF_CONTIG,dfrA12,dfrA17,ftsI_N337NYRIN=POINT,glpT_E448K=POINT,gyrA_D87N=POINT,gyrA_S83L=POINT,mdtM,mph(A),parC_S80I=POINT,parE_S458A=POINT,pmrB_Y358N=POINT,qnrS1,sul1,sul2,tet(B)	aac(3)-IId,aac(6')-Ib-cr5,aadA2,aadA5,aph(3'')-Ib,aph(6)-Id,blaCMY-2,blaCTX-M-15,blaNDM-5,blaOXA-1,blaOXA-181,blaTEM-1,ble,catB3=PARTIAL_END_OF_CONTIG,dfrA12,dfrA17,ftsI_N337NYRIN=POINT,glpT_E448K=POINT,gyrA_D87N=POINT,gyrA_S83L=POINT,mph(A),parC_S80I=POINT,parE_S458A=POINT,pmrB_Y358N=POINT,qnrS1,sul1,sul2,tet(B)	17
GCA_015697005.1	Contig	127649	4909203	99	SKESA v. 2.2	Microbe	PRJNA288601	Centers for Disease Control and Prevention. Division of Healthcare Quality Promotion	SAMN16940809	2020HL-00753,"SRS7802450"	NULL	2020	clinical	23468958	USA	Homo sapiens	NULL	peritoneal fluid ascites isolate	NULL	NULL	NULL	2020HL-00753	Escherichia coli	NULL	NULL	562	WADSWORTH CENTER - NYS DOH	2020-11-27	2020HL-00753	NULL	NULL	PDT000899565.1	2020-11-27	562	AAXLYV	AAXLYV000000000.1	NULL	NULL	NULL	0	0	0	0	15	12	NULL	aadA5,acrF,blaEC,blaNDM-5,ble,dfrA17=PARTIAL,dfrA17=PARTIAL_END_OF_CONTIG,gyrA_D87N=POINT,gyrA_S83L=POINT,mdtM,mph(A),parC_S80I=POINT,parE_S458A=POINT,sul1,tet(B)	aadA5,blaNDM-5,ble,dfrA17=PARTIAL,dfrA17=PARTIAL_END_OF_CONTIG,gyrA_D87N=POINT,gyrA_S83L=POINT,mph(A),parC_S80I=POINT,parE_S458A=POINT,sul1,tet(B)	3
GCA_015884385.1	Contig	115478	4830619	124	SKESA v. 2.2	Microbe	PRJNA288601	Centers for Disease Control and Prevention. Division of Healthcare Quality Promotion	SAMN16940546	2019HL-00665,"SRS7801959"	NULL	2019	clinical	23710208	USA	Homo sapiens	NULL	rectal swab	NULL	NULL	NULL	2019HL-00665	Escherichia coli	NULL	NULL	562	WADSWORTH CENTER - NYS DOH	2020-11-27	2019HL-00665	NULL	NULL	PDT000899451.1	2020-11-27	562	AAXSFV	AAXSFV000000000.1	NULL	NULL	NULL	0	0	0	0	18	15	NULL	aac(6')-Ib-cr5,aadA5,acrF,blaCTX-M-15,blaEC,blaNDM-5,blaOXA-1,ble,catB3=PARTIAL_END_OF_CONTIG,dfrA17,gyrA_D87N=POINT,gyrA_S83L=POINT,mdtM,mph(A),parC_S80I=POINT,parE_S458A=POINT,sul1,tet(B)	aac(6')-Ib-cr5,aadA5,blaCTX-M-15,blaNDM-5,blaOXA-1,ble,catB3=PARTIAL_END_OF_CONTIG,dfrA17,gyrA_D87N=POINT,gyrA_S83L=POINT,mph(A),parC_S80I=POINT,parE_S458A=POINT,sul1,tet(B)	3
GCA_015887945.1	Contig	104515	4838172	114	SKESA v. 2.2	Microbe	PRJNA288601	Centers for Disease Control and Prevention. Division of Healthcare Quality Promotion	SAMN16940083	2019HL-00663,"SRS7801853"	NULL	2019	clinical	23713818	USA	Homo sapiens	NULL	rectal swab	NULL	NULL	NULL	2019HL-00663	Escherichia coli	NULL	NULL	562	WADSWORTH CENTER - NYS DOH	2020-11-27	2019HL-00663	NULL	NULL	PDT000899161.1	2020-11-27	562	AAXSGJ	AAXSGJ000000000.1	NULL	NULL	NULL	0	0	0	0	18	15	NULL	aac(6')-Ib-cr5,aadA5,acrF,blaCTX-M-15,blaEC,blaNDM-5,blaOXA-1,ble,catB3=PARTIAL_END_OF_CONTIG,dfrA17,gyrA_D87N=POINT,gyrA_S83L=POINT,mdtM,mph(A),parC_S80I=POINT,parE_S458A=POINT,sul1,tet(B)	aac(6')-Ib-cr5,aadA5,blaCTX-M-15,blaNDM-5,blaOXA-1,ble,catB3=PARTIAL_END_OF_CONTIG,dfrA17,gyrA_D87N=POINT,gyrA_S83L=POINT,mph(A),parC_S80I=POINT,parE_S458A=POINT,sul1,tet(B)	3
GCA_015888265.1	Contig	122437	4858010	121	SKESA v. 2.2	Microbe	PRJNA288601	Centers for Disease Control and Prevention. Division of Healthcare Quality Promotion	SAMN16940010	2019HL-00629,"SRS7801841"	NULL	2019	clinical	23714128	USA	Homo sapiens	NULL	rectal swab	NULL	NULL	NULL	2019HL-00629	Escherichia coli	NULL	NULL	562	WADSWORTH CENTER - NYS DOH	2020-11-27	2019HL-00629	NULL	NULL	PDT000899135.1	2020-11-27	562	AAXSHF	AAXSHF000000000.1	NULL	NULL	NULL	0	0	0	0	19	16	NULL	aac(3)-IIe,aac(6')-Ib-cr5,aadA5,acrF,blaCTX-M-15,blaEC,blaNDM-5,blaOXA-1,ble,catB3=PARTIAL_END_OF_CONTIG,dfrA17,gyrA_D87N=POINT,gyrA_S83L=POINT,mdtM,mph(A),parC_S80I=POINT,parE_S458A=POINT,sul1,tet(B)	aac(3)-IIe,aac(6')-Ib-cr5,aadA5,blaCTX-M-15,blaNDM-5,blaOXA-1,ble,catB3=PARTIAL_END_OF_CONTIG,dfrA17,gyrA_D87N=POINT,gyrA_S83L=POINT,mph(A),parC_S80I=POINT,parE_S458A=POINT,sul1,tet(B)	3
GCA_015959085.1	Contig	114965	4907306	146	SKESA v. 2.2	Pathogen: clinical or host-associated	PRJNA564977	Sidra Medicine	SAMN12730437	18082913a,"CP18","Escherichia coli CP18","SRS5391133"	Sidra Medicine	2018-08-29	clinical	23793558	Qatar:Doha	Homo sapiens	suspected CMV induced secondary Hemophagocytic lymphohistiocytosis	rectal swap	25.28 N 51.53 E	NULL	NULL	Escherichia coli CP18	Escherichia coli	NULL	NULL	562	SIDRA MEDICINE	2020-03-06	CP18	NULL	NULL	PDT000893879.1	2020-11-20	562	DACUHJ	DACUHJ000000000.1	NULL	NULL	NULL	0	0	0	0	29	26	NULL	aac(3)-IId,aac(6')-Ib-cr=PARTIAL_END_OF_CONTIG,aac(6')-Ib-cr5,aadA5,acrF,aph(3'')-Ib,aph(6)-Id,blaCMY=PARTIAL_END_OF_CONTIG,blaCTX-M-15,blaEC,blaNDM,blaNDM-5,blaOXA-1,blaTEM-1,ble,catB3=PARTIAL_END_OF_CONTIG,dfrA17,ftsI_N337NYRIN=POINT,glpT_E448K=POINT,gyrA_D87N=POINT,gyrA_S83L=POINT,mdtM,mph(A),parC_S80I=POINT,parE_S458A=POINT,sul1,sul2,sul2=PARTIAL_END_OF_CONTIG,tet(B)	aac(3)-IId,aac(6')-Ib-cr=PARTIAL_END_OF_CONTIG,aac(6')-Ib-cr5,aadA5,aph(3'')-Ib,aph(6)-Id,blaCMY=PARTIAL_END_OF_CONTIG,blaCTX-M-15,blaNDM,blaNDM-5,blaOXA-1,blaTEM-1,ble,catB3=PARTIAL_END_OF_CONTIG,dfrA17,ftsI_N337NYRIN=POINT,glpT_E448K=POINT,gyrA_D87N=POINT,gyrA_S83L=POINT,mph(A),parC_S80I=POINT,parE_S458A=POINT,sul1,sul2,sul2=PARTIAL_END_OF_CONTIG,tet(B)	18
GCA_015959625.2	Contig	64113	5143407	258	SKESA v. 2.2	Microbe	PRJNA288601	Centers for Disease Control and Prevention. Division of Healthcare Quality Promotion	SAMN16826285	2019QW-00002,"SRS7733997"	NULL	2017	clinical	33159438	USA	Homo sapiens	NULL	urine	NULL	NULL	NULL	2019QW-00002	Escherichia coli	NULL	NULL	562	MICHIGAN DEPARTMENT OF HEALTH AND HUMAN SERVICES	2020-11-18	2019QW-00002	NULL	NULL	PDT000892644.3	2020-11-18	562	AAXUQF	AAXUQF000000000.2	NULL	NULL	NULL	0	0	0	0	30	27	NULL	aac(3)-IId,aadA22,aadA5,acrF,aph(3')-Ia,aph(6)-Id,arr-2,blaCTX-M-55,blaEC,blaLAP-2,blaNDM-5,blaTEM,blaTEM-1,ble,dfrA14,dfrA17,floR,glpT_E448K=POINT,gyrA_D87N=POINT,gyrA_S83L=POINT,lnu(F),mdtM,mph(A),parC_S80I=POINT,parE_S458A=POINT,pmrB_Y358N=POINT,qnrS1,sul1,sul3,tet(A)	aac(3)-IId,aadA22,aadA5,aph(3')-Ia,aph(6)-Id,arr-2,blaCTX-M-55,blaLAP-2,blaNDM-5,blaTEM,blaTEM-1,ble,dfrA14,dfrA17,floR,glpT_E448K=POINT,gyrA_D87N=POINT,gyrA_S83L=POINT,lnu(F),mph(A),parC_S80I=POINT,parE_S458A=POINT,pmrB_Y358N=POINT,qnrS1,sul1,sul3,tet(A)	20
GCA_015961245.2	Contig	83132	5042816	214	SKESA v. 2.2	Microbe	PRJNA288601	Centers for Disease Control and Prevention. Division of Healthcare Quality Promotion	SAMN16826287	2019QW-00004,"SRS7734015"	NULL	2017	clinical	33159798	USA	Homo sapiens	NULL	urine	NULL	NULL	NULL	2019QW-00004	Escherichia coli	NULL	NULL	562	MICHIGAN DEPARTMENT OF HEALTH AND HUMAN SERVICES	2020-11-18	2019QW-00004	NULL	NULL	PDT000892626.3	2020-11-18	562	AAXUQW	AAXUQW000000000.2	NULL	NULL	NULL	0	0	0	0	23	20	NULL	aadA2,aadA5,acrF,blaCMY=PARTIAL_END_OF_CONTIG,blaEC,blaNDM-5,blaTEM-1,ble,dfrA12,dfrA17,erm(B),ftsI_I336IPYRI=POINT,glpT_E448K=POINT,gyrA_D87N=POINT,gyrA_S83L=POINT,mdtM,mph(A),parC_S80I=POINT,parE_S458A=POINT,pmrB_Y358N=POINT,rmtB1,sul1,tet(B)	aadA2,aadA5,blaCMY=PARTIAL_END_OF_CONTIG,blaNDM-5,blaTEM-1,ble,dfrA12,dfrA17,erm(B),ftsI_I336IPYRI=POINT,glpT_E448K=POINT,gyrA_D87N=POINT,gyrA_S83L=POINT,mph(A),parC_S80I=POINT,parE_S458A=POINT,pmrB_Y358N=POINT,rmtB1,sul1,tet(B)	18
GCA_016413805.1	Contig	86558	4872135	163	SKESA v. 2.2	Microbe	PRJNA288601	Centers for Disease Control and Prevention. Division of Healthcare Quality Promotion	SAMN16940019	2019HL-00638,"SRS7801842"	NULL	2019	clinical	24298648	USA	Homo sapiens	NULL	sputum isolate	NULL	NULL	NULL	2019HL-00638	Escherichia coli	NULL	NULL	562	WADSWORTH CENTER - NYS DOH	2020-11-27	2019HL-00638	NULL	NULL	PDT000899134.1	2020-11-27	562	AAXSGL	AAXSGL000000000.1	NULL	NULL	NULL	0	0	0	0	19	16	NULL	aac(3)-IIe,aac(6')-Ib-cr5,aadA5,acrF,blaCTX-M-15,blaEC,blaNDM-5,blaOXA-1,ble,catB3=PARTIAL_END_OF_CONTIG,dfrA17,gyrA_D87N=POINT,gyrA_S83L=POINT,mdtM,mph(A),parC_S80I=POINT,parE_S458A=POINT,sul1,tet(B)	aac(3)-IIe,aac(6')-Ib-cr5,aadA5,blaCTX-M-15,blaNDM-5,blaOXA-1,ble,catB3=PARTIAL_END_OF_CONTIG,dfrA17,gyrA_D87N=POINT,gyrA_S83L=POINT,mph(A),parC_S80I=POINT,parE_S458A=POINT,sul1,tet(B)	3
GCA_016465035.1	Contig	67856	4880385	154	SKESA v. 2.2	Pathogen: environmental/food/other	PRJNA595034	The Chinese University of Hong Kong	SAMN17203968	SRS7956668,"pig2_18"	CUHK	2018	environmental/other	24374408	Hong Kong	NULL	NULL	pig	22.3797 N 114.2017 E	NULL	NULL	pig2_18	Escherichia coli	NULL	NULL	562	THE CHINESE UNIVERSITY OF HONG KONG	2021-01-02	pig2_18	NULL	NULL	PDT000927421.1	2021-01-02	562	DACZYZ	DACZYZ000000000.1	NULL	NULL	NULL	0	0	0	0	17	14	NULL	aadA1,aadA1=PARTIAL_END_OF_CONTIG,aadA2,acrF,blaEC,blaNDM-5,ble,cmlA1,dfrA12,floR,gyrA_D87N=POINT,gyrA_S83L=POINT,mdtM,parC_S80I=POINT,parE_S458A=POINT,sul2,tet(M)	aadA1,aadA1=PARTIAL_END_OF_CONTIG,aadA2,blaNDM-5,ble,cmlA1,dfrA12,floR,gyrA_D87N=POINT,gyrA_S83L=POINT,parC_S80I=POINT,parE_S458A=POINT,sul2,tet(M)	18
GCA_016465055.1	Contig	57977	4911617	178	SKESA v. 2.2	Pathogen: environmental/food/other	PRJNA595034	The Chinese University of Hong Kong	SAMN17203970	SRS7956670,"pig4_18"	CUHK	2018	environmental/other	24374428	Hong Kong	NULL	NULL	pig	22.3797 N 114.2017 E	NULL	NULL	pig4_18	Escherichia coli	NULL	NULL	562	THE CHINESE UNIVERSITY OF HONG KONG	2021-01-02	pig4_18	NULL	NULL	PDT000927419.1	2021-01-02	562	DACZZC	DACZZC000000000.1	NULL	NULL	NULL	0	0	0	0	17	14	NULL	aadA1,aadA1=PARTIAL_END_OF_CONTIG,aadA2,acrF,blaEC,blaNDM-5,ble,cmlA1,dfrA12,floR,gyrA_D87N=POINT,gyrA_S83L=POINT,mdtM,parC_S80I=POINT,parE_S458A=POINT,sul2,tet(M)	aadA1,aadA1=PARTIAL_END_OF_CONTIG,aadA2,blaNDM-5,ble,cmlA1,dfrA12,floR,gyrA_D87N=POINT,gyrA_S83L=POINT,parC_S80I=POINT,parE_S458A=POINT,sul2,tet(M)	18
GCA_016465075.1	Contig	68994	4974565	199	SKESA v. 2.2	Pathogen: environmental/food/other	PRJNA595034	The Chinese University of Hong Kong	SAMN17203969	SRS7956669,"pig3_18"	CUHK	2018	environmental/other	24374448	Hong Kong	NULL	NULL	pig	22.3797 N 114.2017 E	NULL	NULL	pig3_18	Escherichia coli	NULL	NULL	562	THE CHINESE UNIVERSITY OF HONG KONG	2021-01-02	pig3_18	NULL	NULL	PDT000927420.1	2021-01-02	562	DACZYW	DACZYW000000000.1	NULL	NULL	NULL	0	0	0	0	15	12	NULL	aadA5,acrF,blaEC,blaNDM-5,blaTEM-1,ble,bleO,dfrA17,gyrA_D87N=POINT,gyrA_S83L=POINT,mdtM,parC_S80I=POINT,parE_S458A=POINT,sul1,tet(A)	aadA5,blaNDM-5,blaTEM-1,ble,bleO,dfrA17,gyrA_D87N=POINT,gyrA_S83L=POINT,parC_S80I=POINT,parE_S458A=POINT,sul1,tet(A)	25
GCA_016465295.1	Contig	26024	4874023	324	SKESA v. 2.2	Pathogen: environmental/food/other	PRJNA595034	The Chinese University of Hong Kong	SAMN17203971	SRS7956671,"pig5_18"	CUHK	2018	environmental/other	24374668	Hong Kong	NULL	NULL	pig	22.3797 N 114.2017 E	NULL	NULL	pig5_18	Escherichia coli	NULL	NULL	562	THE CHINESE UNIVERSITY OF HONG KONG	2021-01-02	pig5_18	NULL	NULL	PDT000927418.1	2021-01-02	562	DACZZH	DACZZH000000000.1	NULL	NULL	NULL	0	0	0	0	17	14	NULL	aadA1,aadA1=PARTIAL_END_OF_CONTIG,aadA2,acrF,blaEC,blaNDM-5,ble,cmlA1,dfrA12,floR,gyrA_D87N=POINT,gyrA_S83L=POINT,mdtM,parC_S80I=POINT,parE_S458A=POINT,sul2,tet(M)	aadA1,aadA1=PARTIAL_END_OF_CONTIG,aadA2,blaNDM-5,ble,cmlA1,dfrA12,floR,gyrA_D87N=POINT,gyrA_S83L=POINT,parC_S80I=POINT,parE_S458A=POINT,sul2,tet(M)	18
GCA_016758315.1	Contig	149881	4996178	141	ABySS v. 3.0	Pathogen: clinical or host-associated	PRJNA687919	Ningbo First Hospital	SAMN17159916	huamei202001	Gu Jina	2020-01-07	clinical	24735228	China	Homo sapiens	bloodstream infection	blood	30.00 N 121.00 E	NULL	NULL	huamei202001	Escherichia coli	NULL	NULL	562	NULL	NULL	huamei202001	NULL	NULL	PDT000942443.1	2021-01-27	562	JAENHW	JAENHW000000000.1	NULL	NULL	NULL	0	0	0	0	23	20	NULL	aac(6')-Ib3,aadA1,aadA2,acrF,aph(3')-Ia,blaCTX-M-14,blaEC,blaNDM-5,ble,cmlA1=PARTIAL_END_OF_CONTIG,dfrA12,floR,ftsI_I336IKYRI=POINT,glpT_E448K=POINT,gyrA_D87N=POINT,gyrA_S83L=POINT,mdtM,mph(A),parC_S80I=POINT,parE_S458A=POINT,pmrB_Y358N=POINT,sul2,tet(M)	aac(6')-Ib3,aadA1,aadA2,aph(3')-Ia,blaCTX-M-14,blaNDM-5,ble,cmlA1=PARTIAL_END_OF_CONTIG,dfrA12,floR,ftsI_I336IKYRI=POINT,glpT_E448K=POINT,gyrA_D87N=POINT,gyrA_S83L=POINT,mph(A),parC_S80I=POINT,parE_S458A=POINT,pmrB_Y358N=POINT,sul2,tet(M)	26
GCA_016803855.1	Complete Genome	4762142	4986271	5	Unicycler v. Unicycler v0.4.7	Pathogen: clinical or host-associated	PRJNA577622	Hospital Universitari Vall d'Hebron	SAMN13031455	RUT3575	Vall d'Hebron University Hospital	2018-11-01	clinical	24830168	Spain: Barcelona	Homo sapiens	Human carrier	Rectal swab of patient hospitalized for an unrelated disease	41.43 N 2.14 E	NULL	NULL	RUT3575	Escherichia coli	NULL	NULL	562	NULL	NULL	RUT3575	NULL	NULL	PDT000947906.1	2021-02-03	562	NULL	NULL	NULL	NULL	NULL	0	0	0	0	28	25	NULL	aac(6')-Ib-cr5,aadA2,aadA5,acrF,blaCMY-2,blaCTX-M-15,blaEC,blaNDM-5,blaOXA-1,blaOXA-181,blaTEM=PARTIAL,blaTEM-1,ble,catB3=PARTIAL,dfrA12,dfrA17,ftsI_N337NYRIN=POINT,glpT_E448K=POINT,gyrA_D87N=POINT,gyrA_S83L=POINT,mdtM,parC_S80I=POINT,parE_S458A=POINT,pmrB_Y358N=POINT,qnrS1,rmtB1,sul1,tet(B)	aac(6')-Ib-cr5,aadA2,aadA5,blaCMY-2,blaCTX-M-15,blaNDM-5,blaOXA-1,blaOXA-181,blaTEM=PARTIAL,blaTEM-1,ble,catB3=PARTIAL,dfrA12,dfrA17,ftsI_N337NYRIN=POINT,glpT_E448K=POINT,gyrA_D87N=POINT,gyrA_S83L=POINT,parC_S80I=POINT,parE_S458A=POINT,pmrB_Y358N=POINT,qnrS1,rmtB1,sul1,tet(B)	17
GCA_017055215.1	Contig	123279	5062267	158	SKESA v. 2.2	Pathogen: clinical or host-associated	PRJNA599369	Sidra Medicine	SAMN13829694	18102314,"CP26","SRS6336609"	Sidra Medicine	2018-10-01	clinical	25212458	Qatar:Doha	Homo sapiens	No available	Rectal swab	25.28 N 51.53 E	NULL	NULL	CP26	Escherichia coli	NULL	NULL	562	SIDRA MEDICINE	2020-10-30	CP26	NULL	NULL	PDT000953262.1	2021-02-10	562	DADIMH	DADIMH000000000.1	NULL	NULL	NULL	0	0	0	0	19	16	NULL	aadA2,acrF,blaCTX-M=PARTIAL_END_OF_CONTIG,blaCTX-M-15,blaCTX-M-3,blaEC,blaNDM-5,blaTEM-1,ble,dfrA12,ftsI_I336IKYRI=POINT,glpT_E448K=POINT,gyrA_D87N=POINT,gyrA_S83L=POINT,mdtM,mph(A),parC_S80I=POINT,parE_S458A=POINT,sul1	aadA2,blaCTX-M=PARTIAL_END_OF_CONTIG,blaCTX-M-15,blaCTX-M-3,blaNDM-5,blaTEM-1,ble,dfrA12,ftsI_I336IKYRI=POINT,glpT_E448K=POINT,gyrA_D87N=POINT,gyrA_S83L=POINT,mph(A),parC_S80I=POINT,parE_S458A=POINT,sul1	18
GCA_017134475.1	Contig	123279	4963233	135	SKESA v. 2.2	Pathogen: clinical or host-associated	PRJNA667192	Sidra Medicine	SAMN16361946	01MB180035454#1,"CP34","SRS7586404"	Sidra Medicine	2018-12-26	clinical	25293298	Qatar:Doha	Homo sapiens	No available	Rectal Swab	25.28 N 51.53 E	NULL	NULL	CP34	Escherichia coli	NULL	NULL	562	SIDRA MEDICINE	2021-01-31	CP34	NULL	NULL	PDT000948708.1	2021-02-04	562	DADKMT	DADKMT000000000.1	NULL	NULL	NULL	0	0	0	0	17	14	NULL	aadA2,acrF,blaCTX-M-15,blaEC,blaNDM-5,blaTEM-1,ble,dfrA12,ftsI_I336IKYRI=POINT,glpT_E448K=POINT,gyrA_D87N=POINT,gyrA_S83L=POINT,mdtM,mph(A),parC_S80I=POINT,parE_S458A=POINT,sul1	aadA2,blaCTX-M-15,blaNDM-5,blaTEM-1,ble,dfrA12,ftsI_I336IKYRI=POINT,glpT_E448K=POINT,gyrA_D87N=POINT,gyrA_S83L=POINT,mph(A),parC_S80I=POINT,parE_S458A=POINT,sul1	18
GCA_017135465.1	Contig	94641	4905726	185	SKESA v. 2.2	Pathogen: clinical or host-associated	PRJNA667192	Sidra Medicine	SAMN16361983	01MB190040529-1,"CP85","SRS7586442"	Sidra Medicine	2019-09-20	clinical	25294298	Qatar:Doha	Homo sapiens	No available	Rectal swab	25.28 N 51.53 E	NULL	NULL	CP85	Escherichia coli	NULL	NULL	562	SIDRA MEDICINE	2021-01-31	CP85	NULL	NULL	PDT000948672.1	2021-02-04	562	DADKNF	DADKNF000000000.1	NULL	NULL	NULL	0	0	0	0	30	27	NULL	aac(3)-IId,aac(6')-Ib-cr5,aadA2,aadA5,acrF,aph(3'')-Ib,aph(6)-Id,blaCMY-2,blaCTX-M-15,blaEC,blaNDM-5,blaOXA-1,blaTEM-1,ble,catB3=PARTIAL_END_OF_CONTIG,dfrA12,dfrA17,dfrA17=PARTIAL_END_OF_CONTIG,erm(B),ftsI_N337NYRIN=POINT,glpT_E448K=POINT,gyrA_D87N=POINT,gyrA_S83L=POINT,mdtM,mph(A),parC_S80I=POINT,parE_S458A=POINT,sul1,sul2=PARTIAL_END_OF_CONTIG,tet(B)	aac(3)-IId,aac(6')-Ib-cr5,aadA2,aadA5,aph(3'')-Ib,aph(6)-Id,blaCMY-2,blaCTX-M-15,blaNDM-5,blaOXA-1,blaTEM-1,ble,catB3=PARTIAL_END_OF_CONTIG,dfrA12,dfrA17,dfrA17=PARTIAL_END_OF_CONTIG,erm(B),ftsI_N337NYRIN=POINT,glpT_E448K=POINT,gyrA_D87N=POINT,gyrA_S83L=POINT,mph(A),parC_S80I=POINT,parE_S458A=POINT,sul1,sul2=PARTIAL_END_OF_CONTIG,tet(B)	18
GCA_017143575.1	Contig	127813	5032365	107	SKESA v. 2.2	Pathogen: clinical or host-associated	PRJNA288601	Centers for Disease Control and Prevention. Division of Healthcare Quality Promotion	SAMN17767350	2020GO-00169,"SRS8180943"	MDH Labs Administration	2020	clinical	25302158	USA	Homo sapiens	hopsital aqcuired infection	Blood specimen	NULL	NULL	NULL	2020GO-00169	Escherichia coli	NULL	NULL	562	MARYLAND DEPARTMENT OF HEALTH	2021-02-03	2020GO-00169	NULL	NULL	PDT000947581.1	2021-02-03	562	AAZDWA	AAZDWA000000000.1	NULL	NULL	NULL	0	0	0	0	25	22	NULL	aac(3)-IId,aac(6')-Ib-cr5,aadA2,acrF,blaCMY,blaCMY-2,blaCMY-42,blaEC,blaNDM-5,blaOXA-1,blaOXA-181,ble,catB3=PARTIAL_END_OF_CONTIG,dfrA12,ftsI_N337NYRIN=POINT,glpT_E448K=POINT,gyrA_D87N=POINT,gyrA_S83L=POINT,mdtM,mph(A),parC_S80I=POINT,parE_S458A=POINT,qnrS1,sul1,tet(B)	aac(3)-IId,aac(6')-Ib-cr5,aadA2,blaCMY,blaCMY-2,blaCMY-42,blaNDM-5,blaOXA-1,blaOXA-181,ble,catB3=PARTIAL_END_OF_CONTIG,dfrA12,ftsI_N337NYRIN=POINT,glpT_E448K=POINT,gyrA_D87N=POINT,gyrA_S83L=POINT,mph(A),parC_S80I=POINT,parE_S458A=POINT,qnrS1,sul1,tet(B)	18
GCA_017582305.1	Contig	192009	5174466	116	A5-miseq v. 2016-08-01T00:00:00	Microbe	PRJNA701275	Cepheid	SAMN17860452	16032	NULL	2018	clinical	25791158	Nigeria	Homo sapiens	NULL	urine	NULL	NULL	NULL	16032	Escherichia coli	NULL	NULL	562	NULL	NULL	16032	NULL	NULL	PDT000990564.1	2021-03-24	562	JAGFEN	JAGFEN000000000.1	NULL	NULL	NULL	0	0	0	0	27	24	NULL	aac(3)-IId,aac(6')-Ib-cr5,aadA5,acrF,aph(3'')-Ib,aph(6)-Id,blaCMY-2,blaCTX-M-15,blaEC,blaNDM-7,blaOXA-1,blaTEM-1,ble,catB3=PARTIAL,dfrA17,ftsI_N337NYRIN=POINT,glpT_E448K=POINT,gyrA_D87N=POINT,gyrA_S83L=POINT,mdtM,mph(A),parC_S80I=POINT,parE_S458A=POINT,pmrB_Y358N=POINT,sul1,sul2,tet(B)	aac(3)-IId,aac(6')-Ib-cr5,aadA5,aph(3'')-Ib,aph(6)-Id,blaCMY-2,blaCTX-M-15,blaNDM-7,blaOXA-1,blaTEM-1,ble,catB3=PARTIAL,dfrA17,ftsI_N337NYRIN=POINT,glpT_E448K=POINT,gyrA_D87N=POINT,gyrA_S83L=POINT,mph(A),parC_S80I=POINT,parE_S458A=POINT,pmrB_Y358N=POINT,sul1,sul2,tet(B)	24
GCA_017582355.1	Contig	87086	5167263	171	A5-miseq v. 2016-08-01T00:00:00	Microbe	PRJNA701275	Cepheid	SAMN17860451	16029	NULL	2018	clinical	25791218	Nigeria	Homo sapiens	NULL	urine	NULL	NULL	NULL	16029	Escherichia coli	NULL	NULL	562	NULL	NULL	16029	NULL	NULL	PDT000990565.1	2021-03-24	562	JAGFEM	JAGFEM000000000.1	NULL	NULL	NULL	0	0	0	0	26	23	NULL	aac(3)-IId,aac(6')-Ib-cr=PARTIAL_END_OF_CONTIG,aadA5,acrF,aph(3'')-Ib,aph(6)-Id,blaCMY-2,blaCTX-M-15,blaEC,blaNDM-7,blaOXA=PARTIAL_END_OF_CONTIG,blaTEM-1,ble,catB3=PARTIAL,ftsI_N337NYRIN=POINT,glpT_E448K=POINT,gyrA_D87N=POINT,gyrA_S83L=POINT,mdtM,mph(A),parC_S80I=POINT,parE_S458A=POINT,pmrB_Y358N=POINT,sul1,sul2,tet(B)	aac(3)-IId,aac(6')-Ib-cr=PARTIAL_END_OF_CONTIG,aadA5,aph(3'')-Ib,aph(6)-Id,blaCMY-2,blaCTX-M-15,blaNDM-7,blaOXA=PARTIAL_END_OF_CONTIG,blaTEM-1,ble,catB3=PARTIAL,ftsI_N337NYRIN=POINT,glpT_E448K=POINT,gyrA_D87N=POINT,gyrA_S83L=POINT,mph(A),parC_S80I=POINT,parE_S458A=POINT,pmrB_Y358N=POINT,sul1,sul2,tet(B)	24
GCA_017598885.1	Contig	4782556	5136696	3	HGAP v. 4	Microbe	PRJNA716615	SouthChina Agriculture University	SAMN18440216	GDQ20D15	NULL	2020-08-02	NULL	25839888	China:Guangdong, Zhaoqing	duck	NULL	fecal sample	NULL	NULL	NULL	GDQ20D15	Escherichia coli	NULL	NULL	562	NULL	NULL	GDQ20D15	NULL	NULL	PDT000992640.1	2021-03-28	562	JAGFYB	JAGFYB000000000.1	NULL	NULL	NULL	0	0	0	0	41	38	NULL	aac(3)-IId,aac(3)-IVa,aac(6')-Ib-cr5,aadA1,aadA2,aadA22,acrF,aph(3'')-Ib,aph(3')-Ia,aph(4)-Ia,aph(6)-Id,arr-2,blaCMY-2,blaEC,blaNDM-5,blaOXA-1,blaOXA-10,blaTEM-1,ble,catB3=PARTIAL,cmlA1,cmlA5,dfrA12,dfrA14,dfrA17,floR,ftsI_N337NYRIN=POINT,glpT_E448K=POINT,gyrA_D87N=POINT,gyrA_S83L=POINT,lnu(F),mdtM,mph(A),parC_S80I=POINT,parE_S458A=POINT,pmrB_Y358N=POINT,qnrS1,sul1,sul3,tet(A),tet(A)=PARTIAL	aac(3)-IId,aac(3)-IVa,aac(6')-Ib-cr5,aadA1,aadA2,aadA22,aph(3'')-Ib,aph(3')-Ia,aph(4)-Ia,aph(6)-Id,arr-2,blaCMY-2,blaNDM-5,blaOXA-1,blaOXA-10,blaTEM-1,ble,catB3=PARTIAL,cmlA1,cmlA5,dfrA12,dfrA14,dfrA17,floR,ftsI_N337NYRIN=POINT,glpT_E448K=POINT,gyrA_D87N=POINT,gyrA_S83L=POINT,lnu(F),mph(A),parC_S80I=POINT,parE_S458A=POINT,pmrB_Y358N=POINT,qnrS1,sul1,sul3,tet(A),tet(A)=PARTIAL	21
GCA_017683665.1	Contig	221042	4905561	105	SKESA v. 2.2	Pathogen: clinical or host-associated	PRJNA218110	CDC	SAMN18526196	PNUSAE069413,"SRS8597561"	CDC	NULL	clinical	25945418	USA	NULL	NULL	NULL	NULL	NULL	NULL	NULL	Escherichia coli	NULL	NULL	562	PULSENET	2021-03-29	PNUSAE069413	NULL	NULL	PDT000993018.1	2021-03-29	562	AAZSBW	AAZSBW000000000.1	NULL	NULL	NULL	0	0	0	0	28	25	NULL	aac(3)-IId,aac(6')-Ib-cr5,aadA2,aadA5,acrF,aph(3'')-Ib,aph(6)-Id,blaCMY-2,blaCTX-M-15,blaEC,blaNDM-5,blaOXA-1,blaTEM-1,ble,catB3=PARTIAL_END_OF_CONTIG,dfrA12,dfrA17,ftsI_N337NYRIN=POINT,glpT_E448K=POINT,gyrA_D87N=POINT,gyrA_S83L=POINT,mdtM,mph(A),parC_S80I=POINT,parE_S458A=POINT,sul1,sul2,tet(B)	aac(3)-IId,aac(6')-Ib-cr5,aadA2,aadA5,aph(3'')-Ib,aph(6)-Id,blaCMY-2,blaCTX-M-15,blaNDM-5,blaOXA-1,blaTEM-1,ble,catB3=PARTIAL_END_OF_CONTIG,dfrA12,dfrA17,ftsI_N337NYRIN=POINT,glpT_E448K=POINT,gyrA_D87N=POINT,gyrA_S83L=POINT,mph(A),parC_S80I=POINT,parE_S458A=POINT,sul1,sul2,tet(B)	17
GCA_017728335.1	Contig	174270	4972978	94	SKESA v. 2.2	MIGS Cultured Bacterial/Archaeal	PRJDB5929	Thailand-Japan Research Collaboration Center on Emerging and Re-emerging infections, Research Institute for Microbial Diseases, Osaka University	SAMD00108883	C140	NULL	2016-07-07	clinical	25991008	Thailand:Surin	Homo sapiens	NULL	NULL	NULL	NULL	NULL	NULL	Escherichia coli	NULL	NULL	562	OSAKA_RIMD	2021-03-15	C140	NULL	Whole genome sequencing of carbapenem-resistant Enterobacteriaceae isolated in Thailand	PDT000987046.1	2021-03-19	562	DADRPE	DADRPE000000000.1	NULL	NULL	NULL	0	0	0	0	27	24	NULL	aac(3)-IId,aac(6')-Ib-cr5,aadA2,aadA5,acrF,aph(3'')-Ib,aph(6)-Id,blaCMY-2,blaCTX-M-15,blaEC,blaNDM-5,blaOXA-1,blaTEM-1,ble,catB3=PARTIAL_END_OF_CONTIG,dfrA12,dfrA17,gyrA_D87N=POINT,gyrA_S83L=POINT,mdtM,mph(A),parC_S80I=POINT,parE_S458A=POINT,sul1,sul1=PARTIAL_END_OF_CONTIG,sul2,tet(B)	aac(3)-IId,aac(6')-Ib-cr5,aadA2,aadA5,aph(3'')-Ib,aph(6)-Id,blaCMY-2,blaCTX-M-15,blaNDM-5,blaOXA-1,blaTEM-1,ble,catB3=PARTIAL_END_OF_CONTIG,dfrA12,dfrA17,gyrA_D87N=POINT,gyrA_S83L=POINT,mph(A),parC_S80I=POINT,parE_S458A=POINT,sul1,sul1=PARTIAL_END_OF_CONTIG,sul2,tet(B)	17
GCA_017728355.1	Contig	154818	4967651	98	SKESA v. 2.2	MIGS Cultured Bacterial/Archaeal	PRJDB5929	Thailand-Japan Research Collaboration Center on Emerging and Re-emerging infections, Research Institute for Microbial Diseases, Osaka University	SAMD00108885	C142	NULL	2016-08-04	clinical	25991028	Thailand:Surin	Homo sapiens	NULL	NULL	NULL	NULL	NULL	NULL	Escherichia coli	NULL	NULL	562	OSAKA_RIMD	2021-03-15	C142	NULL	Whole genome sequencing of carbapenem-resistant Enterobacteriaceae isolated in Thailand	PDT000987048.1	2021-03-19	562	DADRPD	DADRPD000000000.1	NULL	NULL	NULL	0	0	0	0	28	25	NULL	aac(3)-IId,aac(6')-Ib-cr5,aadA2,aadA5,acrF,aph(3'')-Ib,aph(6)-Id,blaCMY-2,blaCTX-M-15,blaEC,blaNDM-5,blaOXA-1,blaTEM-1,ble,catB3=PARTIAL_END_OF_CONTIG,dfrA12,dfrA17,ftsI_N337NYRIN=POINT,glpT_E448K=POINT,gyrA_D87N=POINT,gyrA_S83L=POINT,mdtM,mph(A),parC_S80I=POINT,parE_S458A=POINT,sul1,sul2,tet(B)	aac(3)-IId,aac(6')-Ib-cr5,aadA2,aadA5,aph(3'')-Ib,aph(6)-Id,blaCMY-2,blaCTX-M-15,blaNDM-5,blaOXA-1,blaTEM-1,ble,catB3=PARTIAL_END_OF_CONTIG,dfrA12,dfrA17,ftsI_N337NYRIN=POINT,glpT_E448K=POINT,gyrA_D87N=POINT,gyrA_S83L=POINT,mph(A),parC_S80I=POINT,parE_S458A=POINT,sul1,sul2,tet(B)	17
GCA_017728375.1	Contig	205818	5193668	147	SKESA v. 2.2	MIGS Cultured Bacterial/Archaeal	PRJDB5929	Thailand-Japan Research Collaboration Center on Emerging and Re-emerging infections, Research Institute for Microbial Diseases, Osaka University	SAMD00108869	C125	NULL	2016-04-25	clinical	25991048	Thailand:Sakon Nakhon	Homo sapiens	NULL	NULL	NULL	NULL	NULL	NULL	Escherichia coli	NULL	NULL	562	OSAKA_RIMD	2021-03-15	C125	NULL	Whole genome sequencing of carbapenem-resistant Enterobacteriaceae isolated in Thailand	PDT000987033.1	2021-03-19	562	DADRPR	DADRPR000000000.1	NULL	NULL	NULL	0	0	0	0	31	28	NULL	aac(6')-Ib-cr5,aadA1,aadA2,aadA2=PARTIAL_END_OF_CONTIG,aadA5,acrF,blaCMY-2,blaCTX-M-15,blaEC,blaNDM-5,blaOXA-1,blaTEM-1,ble,catB3=PARTIAL_END_OF_CONTIG,cmlA1,dfrA12,dfrA17,erm(B),ftsI_N337NYRIN=POINT,glpT_E448K=POINT,gyrA_D87N=POINT,gyrA_S83L=POINT,mdtM,mph=HMM,parC_S80I=POINT,parE_S458A=POINT,qnrS1,sul1,sul3,tet(A),tet(B)	aac(6')-Ib-cr5,aadA1,aadA2,aadA2=PARTIAL_END_OF_CONTIG,aadA5,blaCMY-2,blaCTX-M-15,blaNDM-5,blaOXA-1,blaTEM-1,ble,catB3=PARTIAL_END_OF_CONTIG,cmlA1,dfrA12,dfrA17,erm(B),ftsI_N337NYRIN=POINT,glpT_E448K=POINT,gyrA_D87N=POINT,gyrA_S83L=POINT,mph=HMM,parC_S80I=POINT,parE_S458A=POINT,qnrS1,sul1,sul3,tet(A),tet(B)	18
GCA_017728395.1	Contig	191009	4914498	108	SKESA v. 2.2	MIGS Cultured Bacterial/Archaeal	PRJDB5929	Thailand-Japan Research Collaboration Center on Emerging and Re-emerging infections, Research Institute for Microbial Diseases, Osaka University	SAMD00108849	C104B	NULL	2016-06-04	clinical	25991068	Thailand:Surin	Homo sapiens	NULL	NULL	NULL	NULL	NULL	NULL	Escherichia coli	NULL	NULL	562	OSAKA_RIMD	2021-03-15	C104B	NULL	Whole genome sequencing of carbapenem-resistant Enterobacteriaceae isolated in Thailand	PDT000987014.1	2021-03-19	562	DADRPP	DADRPP000000000.1	NULL	NULL	NULL	0	0	0	0	28	25	NULL	aac(3)-IId,aac(6')-Ib-cr5,aadA2,aadA5,acrF,aph(3'')-Ib,aph(6)-Id,blaCMY-2,blaCTX-M-15,blaEC,blaNDM-5,blaOXA-1,blaTEM-1,ble,catB3=PARTIAL_END_OF_CONTIG,dfrA12,dfrA17,ftsI_N337NYRIN=POINT,glpT_E448K=POINT,gyrA_D87N=POINT,gyrA_S83L=POINT,mdtM,mph(A),parC_S80I=POINT,parE_S458A=POINT,sul1,sul2,tet(B)	aac(3)-IId,aac(6')-Ib-cr5,aadA2,aadA5,aph(3'')-Ib,aph(6)-Id,blaCMY-2,blaCTX-M-15,blaNDM-5,blaOXA-1,blaTEM-1,ble,catB3=PARTIAL_END_OF_CONTIG,dfrA12,dfrA17,ftsI_N337NYRIN=POINT,glpT_E448K=POINT,gyrA_D87N=POINT,gyrA_S83L=POINT,mph(A),parC_S80I=POINT,parE_S458A=POINT,sul1,sul2,tet(B)	17
GCA_017728415.1	Contig	128704	4991327	117	SKESA v. 2.2	MIGS Cultured Bacterial/Archaeal	PRJDB5929	Thailand-Japan Research Collaboration Center on Emerging and Re-emerging infections, Research Institute for Microbial Diseases, Osaka University	SAMD00108845	C100	NULL	2016-05-16	clinical	25991088	Thailand:Surin	Homo sapiens	NULL	NULL	NULL	NULL	NULL	NULL	Escherichia coli	NULL	NULL	562	OSAKA_RIMD	2021-03-15	C100	NULL	Whole genome sequencing of carbapenem-resistant Enterobacteriaceae isolated in Thailand	PDT000987011.1	2021-03-19	562	DADRPQ	DADRPQ000000000.1	NULL	NULL	NULL	0	0	0	0	20	17	NULL	aac(6')-Ib-cr5,aadA5,acrF,blaCTX-M-15,blaEC,blaNDM-1,blaOXA-1,ble,catB3=PARTIAL_END_OF_CONTIG,dfrA17,ftsI_I336IKYRI=POINT,glpT_E448K=POINT,gyrA_D87N=POINT,gyrA_S83L=POINT,mdtM,mph(A),parC_S80I=POINT,parE_S458A=POINT,sul1,tet(A)	aac(6')-Ib-cr5,aadA5,blaCTX-M-15,blaNDM-1,blaOXA-1,ble,catB3=PARTIAL_END_OF_CONTIG,dfrA17,ftsI_I336IKYRI=POINT,glpT_E448K=POINT,gyrA_D87N=POINT,gyrA_S83L=POINT,mph(A),parC_S80I=POINT,parE_S458A=POINT,sul1,tet(A)	18
GCA_017728975.1	Contig	205820	4862302	82	SKESA v. 2.2	MIGS Cultured Bacterial/Archaeal	PRJDB5929	Thailand-Japan Research Collaboration Center on Emerging and Re-emerging infections, Research Institute for Microbial Diseases, Osaka University	SAMD00108780	C024	NULL	2016-01-22	clinical	25991648	Thailand:Sakon Nakhon	Homo sapiens	NULL	NULL	NULL	NULL	NULL	NULL	Escherichia coli	NULL	NULL	562	OSAKA_RIMD	2021-03-15	C024	NULL	Whole genome sequencing of carbapenem-resistant Enterobacteriaceae isolated in Thailand	PDT000986948.1	2021-03-19	562	DADRQS	DADRQS000000000.1	NULL	NULL	NULL	0	0	0	0	23	20	NULL	aac(3)-IId,aac(6')-Ib-cr5,aadA5,acrF,blaCMY,blaCMY-2,blaCTX-M-15,blaEC,blaNDM-1,blaOXA-1,blaTEM-1,ble,catB3=PARTIAL_END_OF_CONTIG,dfrA17,ftsI_N337NYRIN=POINT,glpT_E448K=POINT,gyrA_D87N=POINT,gyrA_S83L=POINT,mdtM,parC_S80I=POINT,parE_S458A=POINT,sul1,tet(B)	aac(3)-IId,aac(6')-Ib-cr5,aadA5,blaCMY,blaCMY-2,blaCTX-M-15,blaNDM-1,blaOXA-1,blaTEM-1,ble,catB3=PARTIAL_END_OF_CONTIG,dfrA17,ftsI_N337NYRIN=POINT,glpT_E448K=POINT,gyrA_D87N=POINT,gyrA_S83L=POINT,parC_S80I=POINT,parE_S458A=POINT,sul1,tet(B)	17
GCA_017729015.1	Contig	191009	4963654	99	SKESA v. 2.2	MIGS Cultured Bacterial/Archaeal	PRJDB5929	Thailand-Japan Research Collaboration Center on Emerging and Re-emerging infections, Research Institute for Microbial Diseases, Osaka University	SAMD00108774	C016	NULL	2015-09-18	clinical	25991688	Thailand:Sakon Nakhon	Homo sapiens	NULL	NULL	NULL	NULL	NULL	NULL	Escherichia coli	NULL	NULL	562	OSAKA_RIMD	2021-03-15	C016	NULL	Whole genome sequencing of carbapenem-resistant Enterobacteriaceae isolated in Thailand	PDT000986942.1	2021-03-19	562	DADRQO	DADRQO000000000.1	NULL	NULL	NULL	0	0	0	0	28	25	NULL	aac(3)-IId,aac(6')-Ib-cr5,aadA2,aadA5,acrF,aph(3'')-Ib,aph(6)-Id,blaCMY-2,blaCTX-M-15,blaEC,blaNDM-5,blaOXA-1,blaTEM-1,ble,catB3=PARTIAL_END_OF_CONTIG,dfrA12,dfrA17,ftsI_N337NYRIN=POINT,glpT_E448K=POINT,gyrA_D87N=POINT,gyrA_S83L=POINT,mdtM,mph(A),parC_S80I=POINT,parE_S458A=POINT,sul1,sul2,tet(B)	aac(3)-IId,aac(6')-Ib-cr5,aadA2,aadA5,aph(3'')-Ib,aph(6)-Id,blaCMY-2,blaCTX-M-15,blaNDM-5,blaOXA-1,blaTEM-1,ble,catB3=PARTIAL_END_OF_CONTIG,dfrA12,dfrA17,ftsI_N337NYRIN=POINT,glpT_E448K=POINT,gyrA_D87N=POINT,gyrA_S83L=POINT,mph(A),parC_S80I=POINT,parE_S458A=POINT,sul1,sul2,tet(B)	17
GCA_017729055.1	Contig	179174	4941007	100	SKESA v. 2.2	MIGS Cultured Bacterial/Archaeal	PRJDB5929	Thailand-Japan Research Collaboration Center on Emerging and Re-emerging infections, Research Institute for Microbial Diseases, Osaka University	SAMD00108773	C015	NULL	2015-10-19	clinical	25991728	Thailand:Sakon Nakhon	Homo sapiens	NULL	NULL	NULL	NULL	NULL	NULL	Escherichia coli	NULL	NULL	562	OSAKA_RIMD	2021-03-15	C015	NULL	Whole genome sequencing of carbapenem-resistant Enterobacteriaceae isolated in Thailand	PDT000986941.1	2021-03-19	562	DADRQJ	DADRQJ000000000.1	NULL	NULL	NULL	0	0	0	0	28	25	NULL	aac(3)-IId,aac(6')-Ib-cr5,aadA2,aadA5,acrF,aph(3'')-Ib,aph(6)-Id,blaCMY-2,blaCTX-M-15,blaEC,blaNDM-5,blaOXA-1,blaTEM-1,ble,catB3=PARTIAL_END_OF_CONTIG,dfrA12,dfrA17,ftsI_N337NYRIN=POINT,glpT_E448K=POINT,gyrA_D87N=POINT,gyrA_S83L=POINT,mdtM,mph(A),parC_S80I=POINT,parE_S458A=POINT,sul1,sul2,tet(B)	aac(3)-IId,aac(6')-Ib-cr5,aadA2,aadA5,aph(3'')-Ib,aph(6)-Id,blaCMY-2,blaCTX-M-15,blaNDM-5,blaOXA-1,blaTEM-1,ble,catB3=PARTIAL_END_OF_CONTIG,dfrA12,dfrA17,ftsI_N337NYRIN=POINT,glpT_E448K=POINT,gyrA_D87N=POINT,gyrA_S83L=POINT,mph(A),parC_S80I=POINT,parE_S458A=POINT,sul1,sul2,tet(B)	17
GCA_017733215.1	Contig	205820	5082797	119	SKESA v. 2.2	MIGS Cultured Bacterial/Archaeal	PRJDB5126	Osaka University	SAMD00282665	DRS173631,"M954B"	NULL	2018-12-01	clinical	25995888	Myanmar:Yangon	Homo sapiens	NULL	NULL	NULL	NULL	NULL	NULL	Escherichia coli	NULL	NULL	562	OSAKA_RIMD	2021-03-15	M954B	NULL	Molecular epidemiology of carbapenem-resistant Enterobacteriaceae	PDT000986554.1	2021-03-18	562	DADRYT	DADRYT000000000.1	NULL	NULL	NULL	0	0	0	0	31	28	NULL	aac(6')-Ib-cr5,aadA2,aadA5,acrF,aph(3'')-Ib,aph(6)-Id,blaCMY-2,blaCTX-M-15,blaEC,blaNDM-5,blaOXA-1,blaOXA-181,blaTEM-1,ble,catB3=PARTIAL_END_OF_CONTIG,dfrA12,dfrA17,erm(B),ftsI_N337NYRIN=POINT,glpT_E448K=POINT,gyrA_D87N=POINT,gyrA_S83L=POINT,mdtM,mph(A),parC_S80I=POINT,parE_S458A=POINT,qnrS1,rmtB1,sul1,sul2,tet(B)	aac(6')-Ib-cr5,aadA2,aadA5,aph(3'')-Ib,aph(6)-Id,blaCMY-2,blaCTX-M-15,blaNDM-5,blaOXA-1,blaOXA-181,blaTEM-1,ble,catB3=PARTIAL_END_OF_CONTIG,dfrA12,dfrA17,erm(B),ftsI_N337NYRIN=POINT,glpT_E448K=POINT,gyrA_D87N=POINT,gyrA_S83L=POINT,mph(A),parC_S80I=POINT,parE_S458A=POINT,qnrS1,rmtB1,sul1,sul2,tet(B)	18
GCA_017838155.1	Contig	151137	5177797	123	A5-miseq v. 2016-08-01	Microbe	PRJNA701275	Cepheid	SAMN17860397	15949	NULL	2017	clinical	26111838	Nigeria	Homo sapiens	NULL	ear swab	NULL	NULL	NULL	15949	Escherichia coli	NULL	NULL	562	NULL	NULL	15949	NULL	NULL	PDT001002291.1	2021-04-07	562	JAFKDI	JAFKDI000000000.1	NULL	NULL	NULL	0	0	0	0	27	24	NULL	aac(3)-IId,aac(6')-Ib-cr5,aadA5,acrF,aph(3'')-Ib,aph(6)-Id,blaCMY-2,blaCTX-M-15,blaEC,blaNDM-7,blaOXA-1,blaTEM-1,ble,catB3=PARTIAL,dfrA17,ftsI_N337NYRIN=POINT,glpT_E448K=POINT,gyrA_D87N=POINT,gyrA_S83L=POINT,mdtM,mph(A),parC_S80I=POINT,parE_S458A=POINT,pmrB_Y358N=POINT,sul1,sul2,tet(B)	aac(3)-IId,aac(6')-Ib-cr5,aadA5,aph(3'')-Ib,aph(6)-Id,blaCMY-2,blaCTX-M-15,blaNDM-7,blaOXA-1,blaTEM-1,ble,catB3=PARTIAL,dfrA17,ftsI_N337NYRIN=POINT,glpT_E448K=POINT,gyrA_D87N=POINT,gyrA_S83L=POINT,mph(A),parC_S80I=POINT,parE_S458A=POINT,pmrB_Y358N=POINT,sul1,sul2,tet(B)	24
GCA_017896555.1	Contig	221267	4939135	104	Spades v. 1.1.0	Microbe	PRJNA636233	NEOSTAR_Indo-UK Project on AMR	SAMN18607559	EC17,"GMC9018"	Chimanjitha Phukan	2019-03-30	clinical	26181978	India: Assam	Homo sapiens	NULL	NULL	NULL	NULL	NULL	GMC9018	Escherichia coli	NULL	NULL	562	NULL	NULL	GMC9018	NULL	NULL	PDT001004027.1	2021-04-10	562	JAGJVO	JAGJVO000000000.1	NULL	NULL	NULL	0	0	0	0	31	28	NULL	aac(3)-IId,aac(6')-Ib,aadA2,aadA5,acrF,aph(3'')-Ib,aph(6)-Id,arr-2,blaCMY=PARTIAL_END_OF_CONTIG,blaEC,blaNDM-5,blaSFO-1,blaTEM-1,ble,catB,dfrA12,dfrA17,ftsI_N337NYRIN=POINT,glpT_E448K=POINT,gyrA_D87N=POINT,gyrA_S83L=POINT,mdtM,mph(A),parC_S80I=POINT,parE_S458A=POINT,pmrB_Y358N=POINT,rmtB1,rmtF1,sul1,sul2,tet(B)	aac(3)-IId,aac(6')-Ib,aadA2,aadA5,aph(3'')-Ib,aph(6)-Id,arr-2,blaCMY=PARTIAL_END_OF_CONTIG,blaNDM-5,blaSFO-1,blaTEM-1,ble,catB,dfrA12,dfrA17,ftsI_N337NYRIN=POINT,glpT_E448K=POINT,gyrA_D87N=POINT,gyrA_S83L=POINT,mph(A),parC_S80I=POINT,parE_S458A=POINT,pmrB_Y358N=POINT,rmtB1,rmtF1,sul1,sul2,tet(B)	18
GCA_017900575.1	Contig	191010	5107921	140	SKESA v. 2.2	MIGS Cultured Bacterial/Archaeal	PRJDB5929	Thailand-Japan Research Collaboration Center on Emerging and Re-emerging infections, Research Institute for Microbial Diseases, Osaka University	SAMD00138008	C443	NULL	2016-11-15	clinical	26190708	Thailand:Mukdahan	Homo sapiens	NULL	NULL	NULL	NULL	NULL	NULL	Escherichia coli	NULL	NULL	562	OSAKA_RIMD	2021-04-05	C443	NULL	Whole genome sequencing of carbapenem-resistant Enterobacteriaceae isolated in Thailand	PDT001003418.1	2021-04-11	562	DADVAZ	DADVAZ000000000.1	NULL	NULL	NULL	0	0	0	0	31	28	NULL	aac(3)-IId,aac(6')-Ib-cr5,aadA2,aadA5,acrF,aph(3'')-Ib,aph(6)-Id,blaCMY-2,blaCTX-M-15,blaEC,blaNDM-5,blaOXA-1,blaTEM-1,ble,catB3=PARTIAL_END_OF_CONTIG,dfrA12,dfrA17,erm(42),ftsI_N337NYRIN=POINT,glpT_E448K=POINT,gyrA_D87N=POINT,gyrA_S83L=POINT,mdtM,mph(A),parC_S80I=POINT,parE_S458A=POINT,sul1,sul2,sul2=PARTIAL_END_OF_CONTIG,tet(A),tet(B)	aac(3)-IId,aac(6')-Ib-cr5,aadA2,aadA5,aph(3'')-Ib,aph(6)-Id,blaCMY-2,blaCTX-M-15,blaNDM-5,blaOXA-1,blaTEM-1,ble,catB3=PARTIAL_END_OF_CONTIG,dfrA12,dfrA17,erm(42),ftsI_N337NYRIN=POINT,glpT_E448K=POINT,gyrA_D87N=POINT,gyrA_S83L=POINT,mph(A),parC_S80I=POINT,parE_S458A=POINT,sul1,sul2,sul2=PARTIAL_END_OF_CONTIG,tet(A),tet(B)	17
GCA_017900595.1	Contig	174270	5083596	118	SKESA v. 2.2	MIGS Cultured Bacterial/Archaeal	PRJDB5929	Thailand-Japan Research Collaboration Center on Emerging and Re-emerging infections, Research Institute for Microbial Diseases, Osaka University	SAMD00137986	C417	NULL	2016-11-26	clinical	26190728	Thailand:Surin	Homo sapiens	NULL	NULL	NULL	NULL	NULL	NULL	Escherichia coli	NULL	NULL	562	OSAKA_RIMD	2021-04-05	C417	NULL	Whole genome sequencing of carbapenem-resistant Enterobacteriaceae isolated in Thailand	PDT001003417.1	2021-04-11	562	DADVAX	DADVAX000000000.1	NULL	NULL	NULL	0	0	0	0	26	23	NULL	aac(3)-IId,aac(6')-Ib-cr5,aadA2,acrF,aph(3'')-Ib,aph(6)-Id,blaCMY-2,blaCTX-M-15,blaEC,blaNDM-5,blaOXA-1,blaTEM-1,ble,catB3=PARTIAL_END_OF_CONTIG,dfrA12,ftsI_N337NYRIN=POINT,glpT_E448K=POINT,gyrA_D87N=POINT,gyrA_S83L=POINT,mdtM,mph(A),parC_S80I=POINT,parE_S458A=POINT,sul1,sul2,tet(B)	aac(3)-IId,aac(6')-Ib-cr5,aadA2,aph(3'')-Ib,aph(6)-Id,blaCMY-2,blaCTX-M-15,blaNDM-5,blaOXA-1,blaTEM-1,ble,catB3=PARTIAL_END_OF_CONTIG,dfrA12,ftsI_N337NYRIN=POINT,glpT_E448K=POINT,gyrA_D87N=POINT,gyrA_S83L=POINT,mph(A),parC_S80I=POINT,parE_S458A=POINT,sul1,sul2,tet(B)	17
GCA_017901215.1	Contig	193326	4989635	118	SKESA v. 2.2	MIGS Cultured Bacterial/Archaeal	PRJDB5929	Thailand-Japan Research Collaboration Center on Emerging and Re-emerging infections, Research Institute for Microbial Diseases, Osaka University	SAMD00138182	C785B	NULL	2017-06-08	clinical	26191348	Thailand:Surin	Homo sapiens	NULL	NULL	NULL	NULL	NULL	NULL	Escherichia coli	NULL	NULL	562	OSAKA_RIMD	2021-04-05	C785B	NULL	Whole genome sequencing of carbapenem-resistant Enterobacteriaceae isolated in Thailand	PDT001003345.1	2021-04-10	562	DADVBE	DADVBE000000000.1	NULL	NULL	NULL	0	0	0	0	26	23	NULL	aac(3)-IId,aac(6')-Ib-cr5,aadA2,acrF,aph(3'')-Ib,aph(6)-Id,blaCMY-2,blaCTX-M-15,blaEC,blaNDM-5,blaOXA-1,blaTEM-1,ble,catB3=PARTIAL_END_OF_CONTIG,dfrA12,ftsI_N337NYRIN=POINT,glpT_E448K=POINT,gyrA_D87N=POINT,gyrA_S83L=POINT,mdtM,mph(A),parC_S80I=POINT,parE_S458A=POINT,sul1,sul2,tet(B)	aac(3)-IId,aac(6')-Ib-cr5,aadA2,aph(3'')-Ib,aph(6)-Id,blaCMY-2,blaCTX-M-15,blaNDM-5,blaOXA-1,blaTEM-1,ble,catB3=PARTIAL_END_OF_CONTIG,dfrA12,ftsI_N337NYRIN=POINT,glpT_E448K=POINT,gyrA_D87N=POINT,gyrA_S83L=POINT,mph(A),parC_S80I=POINT,parE_S458A=POINT,sul1,sul2,tet(B)	17
GCA_017901235.1	Contig	191009	4968250	100	SKESA v. 2.2	MIGS Cultured Bacterial/Archaeal	PRJDB5929	Thailand-Japan Research Collaboration Center on Emerging and Re-emerging infections, Research Institute for Microbial Diseases, Osaka University	SAMD00138179	C783	NULL	2017-05-20	clinical	26191368	Thailand:Surin	Homo sapiens	NULL	NULL	NULL	NULL	NULL	NULL	Escherichia coli	NULL	NULL	562	OSAKA_RIMD	2021-04-05	C783	NULL	Whole genome sequencing of carbapenem-resistant Enterobacteriaceae isolated in Thailand	PDT001003343.1	2021-04-10	562	DADVBF	DADVBF000000000.1	NULL	NULL	NULL	0	0	0	0	24	21	NULL	aadA2,aadA5,acrF,aph(3'')-Ib,aph(6)-Id,blaCMY-2,blaCTX-M-15,blaEC,blaNDM-5,blaTEM-1,ble,dfrA12,dfrA17,ftsI_N337NYRIN=POINT,glpT_E448K=POINT,gyrA_D87N=POINT,gyrA_S83L=POINT,mdtM,mph(A),parC_S80I=POINT,parE_S458A=POINT,sul1,sul2,tet(B)	aadA2,aadA5,aph(3'')-Ib,aph(6)-Id,blaCMY-2,blaCTX-M-15,blaNDM-5,blaTEM-1,ble,dfrA12,dfrA17,ftsI_N337NYRIN=POINT,glpT_E448K=POINT,gyrA_D87N=POINT,gyrA_S83L=POINT,mph(A),parC_S80I=POINT,parE_S458A=POINT,sul1,sul2,tet(B)	17
GCA_017901275.1	Contig	193326	5063818	111	SKESA v. 2.2	MIGS Cultured Bacterial/Archaeal	PRJDB5929	Thailand-Japan Research Collaboration Center on Emerging and Re-emerging infections, Research Institute for Microbial Diseases, Osaka University	SAMD00138213	C815	NULL	2017-07-15	clinical	26191408	Thailand:Surin	Homo sapiens	NULL	NULL	NULL	NULL	NULL	NULL	Escherichia coli	NULL	NULL	562	OSAKA_RIMD	2021-04-05	C815	NULL	Whole genome sequencing of carbapenem-resistant Enterobacteriaceae isolated in Thailand	PDT001003353.1	2021-04-10	562	DADVBB	DADVBB000000000.1	NULL	NULL	NULL	0	0	0	0	26	23	NULL	aac(3)-IId,aac(6')-Ib-cr5,aadA2,acrF,aph(3'')-Ib,aph(6)-Id,blaCMY-2,blaCTX-M-15,blaEC,blaNDM-5,blaOXA-1,blaTEM-1,ble,catB3=PARTIAL_END_OF_CONTIG,dfrA12,ftsI_N337NYRIN=POINT,glpT_E448K=POINT,gyrA_D87N=POINT,gyrA_S83L=POINT,mdtM,mph(A),parC_S80I=POINT,parE_S458A=POINT,sul1,sul2,tet(B)	aac(3)-IId,aac(6')-Ib-cr5,aadA2,aph(3'')-Ib,aph(6)-Id,blaCMY-2,blaCTX-M-15,blaNDM-5,blaOXA-1,blaTEM-1,ble,catB3=PARTIAL_END_OF_CONTIG,dfrA12,ftsI_N337NYRIN=POINT,glpT_E448K=POINT,gyrA_D87N=POINT,gyrA_S83L=POINT,mph(A),parC_S80I=POINT,parE_S458A=POINT,sul1,sul2,tet(B)	17
GCA_017901295.1	Contig	177804	5083061	117	SKESA v. 2.2	MIGS Cultured Bacterial/Archaeal	PRJDB5929	Thailand-Japan Research Collaboration Center on Emerging and Re-emerging infections, Research Institute for Microbial Diseases, Osaka University	SAMD00138180	C784B	NULL	2017-06-17	clinical	26191428	Thailand:Surin	Homo sapiens	NULL	NULL	NULL	NULL	NULL	NULL	Escherichia coli	NULL	NULL	562	OSAKA_RIMD	2021-04-05	C784B	NULL	Whole genome sequencing of carbapenem-resistant Enterobacteriaceae isolated in Thailand	PDT001003344.1	2021-04-10	562	DADVBG	DADVBG000000000.1	NULL	NULL	NULL	0	0	0	0	26	23	NULL	aac(3)-IId,aac(6')-Ib-cr5,aadA2,acrF,aph(3'')-Ib,aph(6)-Id,blaCMY-2,blaCTX-M-15,blaEC,blaNDM-5,blaOXA-1,blaTEM-1,ble,catB3=PARTIAL_END_OF_CONTIG,dfrA12,ftsI_N337NYRIN=POINT,glpT_E448K=POINT,gyrA_D87N=POINT,gyrA_S83L=POINT,mdtM,mph(A),parC_S80I=POINT,parE_S458A=POINT,sul1,sul2,tet(B)	aac(3)-IId,aac(6')-Ib-cr5,aadA2,aph(3'')-Ib,aph(6)-Id,blaCMY-2,blaCTX-M-15,blaNDM-5,blaOXA-1,blaTEM-1,ble,catB3=PARTIAL_END_OF_CONTIG,dfrA12,ftsI_N337NYRIN=POINT,glpT_E448K=POINT,gyrA_D87N=POINT,gyrA_S83L=POINT,mph(A),parC_S80I=POINT,parE_S458A=POINT,sul1,sul2,tet(B)	17
GCA_017901315.1	Contig	191009	4995433	114	SKESA v. 2.2	MIGS Cultured Bacterial/Archaeal	PRJDB5929	Thailand-Japan Research Collaboration Center on Emerging and Re-emerging infections, Research Institute for Microbial Diseases, Osaka University	SAMD00138174	C727	NULL	2017-05-22	clinical	26191448	Thailand:Udon Thani	Homo sapiens	NULL	NULL	NULL	NULL	NULL	NULL	Escherichia coli	NULL	NULL	562	OSAKA_RIMD	2021-04-05	C727	NULL	Whole genome sequencing of carbapenem-resistant Enterobacteriaceae isolated in Thailand	PDT001003342.1	2021-04-10	562	DADVBD	DADVBD000000000.1	NULL	NULL	NULL	0	0	0	0	28	25	NULL	aac(3)-IId,aac(6')-Ib-cr5,aadA2,aadA5,acrF,aph(3'')-Ib,aph(6)-Id,blaCMY-2,blaCTX-M-15,blaEC,blaNDM-5,blaOXA-1,blaTEM-1,ble,catB3=PARTIAL_END_OF_CONTIG,dfrA12,dfrA17,ftsI_N337NYRIN=POINT,glpT_E448K=POINT,gyrA_D87N=POINT,gyrA_S83L=POINT,mdtM,mph(A),parC_S80I=POINT,parE_S458A=POINT,sul1,sul2,tet(B)	aac(3)-IId,aac(6')-Ib-cr5,aadA2,aadA5,aph(3'')-Ib,aph(6)-Id,blaCMY-2,blaCTX-M-15,blaNDM-5,blaOXA-1,blaTEM-1,ble,catB3=PARTIAL_END_OF_CONTIG,dfrA12,dfrA17,ftsI_N337NYRIN=POINT,glpT_E448K=POINT,gyrA_D87N=POINT,gyrA_S83L=POINT,mph(A),parC_S80I=POINT,parE_S458A=POINT,sul1,sul2,tet(B)	17
GCA_017901355.1	Contig	193327	4969736	122	SKESA v. 2.2	MIGS Cultured Bacterial/Archaeal	PRJDB5929	Thailand-Japan Research Collaboration Center on Emerging and Re-emerging infections, Research Institute for Microbial Diseases, Osaka University	SAMD00138159	C713	NULL	2017-04-20	clinical	26191498	Thailand:Udon Thani	Homo sapiens	NULL	NULL	NULL	NULL	NULL	NULL	Escherichia coli	NULL	NULL	562	OSAKA_RIMD	2021-04-05	C713	NULL	Whole genome sequencing of carbapenem-resistant Enterobacteriaceae isolated in Thailand	PDT001003340.1	2021-04-10	562	DADVBU	DADVBU000000000.1	NULL	NULL	NULL	0	0	0	0	28	25	NULL	aac(3)-IId,aac(6')-Ib-cr5,aadA2,aadA5,acrF,aph(3'')-Ib,aph(6)-Id,blaCMY-2,blaCTX-M-15,blaEC,blaNDM-5,blaOXA-1,blaTEM-1,ble,catB3=PARTIAL_END_OF_CONTIG,dfrA12,dfrA17,ftsI_N337NYRIN=POINT,glpT_E448K=POINT,gyrA_D87N=POINT,gyrA_S83L=POINT,mdtM,mph(A),parC_S80I=POINT,parE_S458A=POINT,sul1,sul2,tet(B)	aac(3)-IId,aac(6')-Ib-cr5,aadA2,aadA5,aph(3'')-Ib,aph(6)-Id,blaCMY-2,blaCTX-M-15,blaNDM-5,blaOXA-1,blaTEM-1,ble,catB3=PARTIAL_END_OF_CONTIG,dfrA12,dfrA17,ftsI_N337NYRIN=POINT,glpT_E448K=POINT,gyrA_D87N=POINT,gyrA_S83L=POINT,mph(A),parC_S80I=POINT,parE_S458A=POINT,sul1,sul2,tet(B)	17
GCA_017901375.1	Contig	205820	4976012	116	SKESA v. 2.2	MIGS Cultured Bacterial/Archaeal	PRJDB5929	Thailand-Japan Research Collaboration Center on Emerging and Re-emerging infections, Research Institute for Microbial Diseases, Osaka University	SAMD00138158	C712	NULL	2017-04-16	clinical	26191508	Thailand:Udon Thani	Homo sapiens	NULL	NULL	NULL	NULL	NULL	NULL	Escherichia coli	NULL	NULL	562	OSAKA_RIMD	2021-04-05	C712	NULL	Whole genome sequencing of carbapenem-resistant Enterobacteriaceae isolated in Thailand	PDT001003339.1	2021-04-10	562	DADVBC	DADVBC000000000.1	NULL	NULL	NULL	0	0	0	0	27	24	NULL	aac(3)-IId,aac(6')-Ib-cr5,aadA2,aadA5,acrF,aph(3'')-Ib,aph(6)-Id,blaCMY-2,blaCTX-M-15,blaEC,blaNDM-5,blaOXA-1,blaTEM-1,ble,catB3=PARTIAL_END_OF_CONTIG,dfrA12,dfrA17,ftsI_N337NYRIN=POINT,glpT_E448K=POINT,gyrA_D87N=POINT,gyrA_S83L=POINT,mdtM,parC_S80I=POINT,parE_S458A=POINT,sul1,sul2,tet(B)	aac(3)-IId,aac(6')-Ib-cr5,aadA2,aadA5,aph(3'')-Ib,aph(6)-Id,blaCMY-2,blaCTX-M-15,blaNDM-5,blaOXA-1,blaTEM-1,ble,catB3=PARTIAL_END_OF_CONTIG,dfrA12,dfrA17,ftsI_N337NYRIN=POINT,glpT_E448K=POINT,gyrA_D87N=POINT,gyrA_S83L=POINT,parC_S80I=POINT,parE_S458A=POINT,sul1,sul2,tet(B)	17
GCA_017901395.1	Contig	177804	5083086	120	SKESA v. 2.2	MIGS Cultured Bacterial/Archaeal	PRJDB5929	Thailand-Japan Research Collaboration Center on Emerging and Re-emerging infections, Research Institute for Microbial Diseases, Osaka University	SAMD00138149	C703	NULL	2017-05-12	clinical	26191528	Thailand:Surin	Homo sapiens	NULL	NULL	NULL	NULL	NULL	NULL	Escherichia coli	NULL	NULL	562	OSAKA_RIMD	2021-04-05	C703	NULL	Whole genome sequencing of carbapenem-resistant Enterobacteriaceae isolated in Thailand	PDT001003335.1	2021-04-10	562	DADVBT	DADVBT000000000.1	NULL	NULL	NULL	0	0	0	0	26	23	NULL	aac(3)-IId,aac(6')-Ib-cr5,aadA2,acrF,aph(3'')-Ib,aph(6)-Id,blaCMY-2,blaCTX-M-15,blaEC,blaNDM-5,blaOXA-1,blaTEM-1,ble,catB3=PARTIAL_END_OF_CONTIG,dfrA12,ftsI_N337NYRIN=POINT,glpT_E448K=POINT,gyrA_D87N=POINT,gyrA_S83L=POINT,mdtM,mph(A),parC_S80I=POINT,parE_S458A=POINT,sul1,sul2,tet(B)	aac(3)-IId,aac(6')-Ib-cr5,aadA2,aph(3'')-Ib,aph(6)-Id,blaCMY-2,blaCTX-M-15,blaNDM-5,blaOXA-1,blaTEM-1,ble,catB3=PARTIAL_END_OF_CONTIG,dfrA12,ftsI_N337NYRIN=POINT,glpT_E448K=POINT,gyrA_D87N=POINT,gyrA_S83L=POINT,mph(A),parC_S80I=POINT,parE_S458A=POINT,sul1,sul2,tet(B)	17
GCA_017901415.1	Contig	191009	4991878	127	SKESA v. 2.2	MIGS Cultured Bacterial/Archaeal	PRJDB5929	Thailand-Japan Research Collaboration Center on Emerging and Re-emerging infections, Research Institute for Microbial Diseases, Osaka University	SAMD00138095	C594	NULL	2017-01-17	clinical	26191548	Thailand:Sakon Nakhon	Homo sapiens	NULL	NULL	NULL	NULL	NULL	NULL	Escherichia coli	NULL	NULL	562	OSAKA_RIMD	2021-04-05	C594	NULL	Whole genome sequencing of carbapenem-resistant Enterobacteriaceae isolated in Thailand	PDT001003319.1	2021-04-10	562	DADVBK	DADVBK000000000.1	NULL	NULL	NULL	0	0	0	0	28	25	NULL	aac(3)-IId,aac(6')-Ib-cr5,aadA2,aadA5,acrF,aph(3'')-Ib,aph(6)-Id,blaCMY-2,blaCTX-M-15,blaEC,blaNDM-5,blaOXA-1,blaTEM-1,ble,catB3=PARTIAL_END_OF_CONTIG,dfrA12,dfrA17,ftsI_N337NYRIN=POINT,glpT_E448K=POINT,gyrA_D87N=POINT,gyrA_S83L=POINT,mdtM,mph(A),parC_S80I=POINT,parE_S458A=POINT,sul1,sul2,tet(B)	aac(3)-IId,aac(6')-Ib-cr5,aadA2,aadA5,aph(3'')-Ib,aph(6)-Id,blaCMY-2,blaCTX-M-15,blaNDM-5,blaOXA-1,blaTEM-1,ble,catB3=PARTIAL_END_OF_CONTIG,dfrA12,dfrA17,ftsI_N337NYRIN=POINT,glpT_E448K=POINT,gyrA_D87N=POINT,gyrA_S83L=POINT,mph(A),parC_S80I=POINT,parE_S458A=POINT,sul1,sul2,tet(B)	17
GCA_017901435.1	Contig	205820	4996425	94	SKESA v. 2.2	MIGS Cultured Bacterial/Archaeal	PRJDB5929	Thailand-Japan Research Collaboration Center on Emerging and Re-emerging infections, Research Institute for Microbial Diseases, Osaka University	SAMD00138146	C700	NULL	2017-05-12	clinical	26191578	Thailand:Surin	Homo sapiens	NULL	NULL	NULL	NULL	NULL	NULL	Escherichia coli	NULL	NULL	562	OSAKA_RIMD	2021-04-05	C700	NULL	Whole genome sequencing of carbapenem-resistant Enterobacteriaceae isolated in Thailand	PDT001003333.1	2021-04-10	562	DADVBM	DADVBM000000000.1	NULL	NULL	NULL	0	0	0	0	24	21	NULL	aadA2,aadA5,acrF,aph(3'')-Ib,aph(6)-Id,blaCMY-2,blaCTX-M-15,blaEC,blaNDM-5,blaTEM-1,ble,dfrA12,dfrA17,ftsI_N337NYRIN=POINT,glpT_E448K=POINT,gyrA_D87N=POINT,gyrA_S83L=POINT,mdtM,mph(A),parC_S80I=POINT,parE_S458A=POINT,sul1,sul2,tet(B)	aadA2,aadA5,aph(3'')-Ib,aph(6)-Id,blaCMY-2,blaCTX-M-15,blaNDM-5,blaTEM-1,ble,dfrA12,dfrA17,ftsI_N337NYRIN=POINT,glpT_E448K=POINT,gyrA_D87N=POINT,gyrA_S83L=POINT,mph(A),parC_S80I=POINT,parE_S458A=POINT,sul1,sul2,tet(B)	17
GCA_017901475.1	Contig	191009	4962931	98	SKESA v. 2.2	MIGS Cultured Bacterial/Archaeal	PRJDB5929	Thailand-Japan Research Collaboration Center on Emerging and Re-emerging infections, Research Institute for Microbial Diseases, Osaka University	SAMD00138069	C566	NULL	2017-04-05	clinical	26191618	Thailand:Surin	Homo sapiens	NULL	NULL	NULL	NULL	NULL	NULL	Escherichia coli	NULL	NULL	562	OSAKA_RIMD	2021-04-05	C566	NULL	Whole genome sequencing of carbapenem-resistant Enterobacteriaceae isolated in Thailand	PDT001003308.1	2021-04-10	562	DADVBI	DADVBI000000000.1	NULL	NULL	NULL	0	0	0	0	24	21	NULL	aadA2,aadA5,acrF,aph(3'')-Ib,aph(6)-Id,blaCMY-2,blaCTX-M-15,blaEC,blaNDM-5,blaTEM-1,ble,dfrA12,dfrA17,ftsI_N337NYRIN=POINT,glpT_E448K=POINT,gyrA_D87N=POINT,gyrA_S83L=POINT,mdtM,mph(A),parC_S80I=POINT,parE_S458A=POINT,sul1,sul2,tet(B)	aadA2,aadA5,aph(3'')-Ib,aph(6)-Id,blaCMY-2,blaCTX-M-15,blaNDM-5,blaTEM-1,ble,dfrA12,dfrA17,ftsI_N337NYRIN=POINT,glpT_E448K=POINT,gyrA_D87N=POINT,gyrA_S83L=POINT,mph(A),parC_S80I=POINT,parE_S458A=POINT,sul1,sul2,tet(B)	17
GCA_017901495.1	Contig	132562	5000185	126	SKESA v. 2.2	MIGS Cultured Bacterial/Archaeal	PRJDB5929	Thailand-Japan Research Collaboration Center on Emerging and Re-emerging infections, Research Institute for Microbial Diseases, Osaka University	SAMD00138068	C562	NULL	2017-04-06	clinical	26191628	Thailand:Surin	Homo sapiens	NULL	NULL	NULL	NULL	NULL	NULL	Escherichia coli	NULL	NULL	562	OSAKA_RIMD	2021-04-05	C562	NULL	Whole genome sequencing of carbapenem-resistant Enterobacteriaceae isolated in Thailand	PDT001003307.1	2021-04-10	562	DADVBH	DADVBH000000000.1	NULL	NULL	NULL	0	0	0	0	28	25	NULL	aac(3)-IId,aac(6')-Ib-cr5,aadA2,aadA5,acrF,aph(3'')-Ib,aph(6)-Id,blaCMY-2,blaCTX-M-15,blaEC,blaNDM-5,blaOXA-1,blaTEM-1,ble,catB3=PARTIAL_END_OF_CONTIG,dfrA12,dfrA17,ftsI_N337NYRIN=POINT,glpT_E448K=POINT,gyrA_D87N=POINT,gyrA_S83L=POINT,mdtM,mph(A),parC_S80I=POINT,parE_S458A=POINT,sul1,sul2,tet(B)	aac(3)-IId,aac(6')-Ib-cr5,aadA2,aadA5,aph(3'')-Ib,aph(6)-Id,blaCMY-2,blaCTX-M-15,blaNDM-5,blaOXA-1,blaTEM-1,ble,catB3=PARTIAL_END_OF_CONTIG,dfrA12,dfrA17,ftsI_N337NYRIN=POINT,glpT_E448K=POINT,gyrA_D87N=POINT,gyrA_S83L=POINT,mph(A),parC_S80I=POINT,parE_S458A=POINT,sul1,sul2,tet(B)	17
GCA_017901635.1	Contig	201783	4969638	114	SKESA v. 2.2	MIGS Cultured Bacterial/Archaeal	PRJDB5929	Thailand-Japan Research Collaboration Center on Emerging and Re-emerging infections, Research Institute for Microbial Diseases, Osaka University	SAMD00138022	C476	NULL	2017-01-12	clinical	26191788	Thailand:Sakon Nakhon	Homo sapiens	NULL	NULL	NULL	NULL	NULL	NULL	Escherichia coli	NULL	NULL	562	OSAKA_RIMD	2021-04-05	C476	NULL	Whole genome sequencing of carbapenem-resistant Enterobacteriaceae isolated in Thailand	PDT001003291.1	2021-04-10	562	DADVBW	DADVBW000000000.1	NULL	NULL	NULL	0	0	0	0	28	25	NULL	aac(3)-IId,aac(6')-Ib-cr5,aadA2,aadA5,acrF,aph(3'')-Ib,aph(6)-Id,blaCMY-2,blaCTX-M-15,blaEC,blaNDM-5,blaOXA-1,blaTEM-1,ble,catB3=PARTIAL_END_OF_CONTIG,dfrA12,dfrA17,ftsI_N337NYRIN=POINT,glpT_E448K=POINT,gyrA_D87N=POINT,gyrA_S83L=POINT,mdtM,mph(A),parC_S80I=POINT,parE_S458A=POINT,sul1,sul2,tet(B)	aac(3)-IId,aac(6')-Ib-cr5,aadA2,aadA5,aph(3'')-Ib,aph(6)-Id,blaCMY-2,blaCTX-M-15,blaNDM-5,blaOXA-1,blaTEM-1,ble,catB3=PARTIAL_END_OF_CONTIG,dfrA12,dfrA17,ftsI_N337NYRIN=POINT,glpT_E448K=POINT,gyrA_D87N=POINT,gyrA_S83L=POINT,mph(A),parC_S80I=POINT,parE_S458A=POINT,sul1,sul2,tet(B)	17
GCA_017901675.1	Contig	193326	5085950	110	SKESA v. 2.2	MIGS Cultured Bacterial/Archaeal	PRJDB5929	Thailand-Japan Research Collaboration Center on Emerging and Re-emerging infections, Research Institute for Microbial Diseases, Osaka University	SAMD00138037	C495	NULL	2017-01-24	clinical	26191818	Thailand:Surin	Homo sapiens	NULL	NULL	NULL	NULL	NULL	NULL	Escherichia coli	NULL	NULL	562	OSAKA_RIMD	2021-04-05	C495	NULL	Whole genome sequencing of carbapenem-resistant Enterobacteriaceae isolated in Thailand	PDT001003294.1	2021-04-10	562	DADVBY	DADVBY000000000.1	NULL	NULL	NULL	0	0	0	0	26	23	NULL	aac(3)-IId,aac(6')-Ib-cr5,aadA2,acrF,aph(3'')-Ib,aph(6)-Id,blaCMY-2,blaCTX-M-15,blaEC,blaNDM-5,blaOXA-1,blaTEM-1,ble,catB3=PARTIAL_END_OF_CONTIG,dfrA12,ftsI_N337NYRIN=POINT,glpT_E448K=POINT,gyrA_D87N=POINT,gyrA_S83L=POINT,mdtM,mph(A),parC_S80I=POINT,parE_S458A=POINT,sul1,sul2,tet(B)	aac(3)-IId,aac(6')-Ib-cr5,aadA2,aph(3'')-Ib,aph(6)-Id,blaCMY-2,blaCTX-M-15,blaNDM-5,blaOXA-1,blaTEM-1,ble,catB3=PARTIAL_END_OF_CONTIG,dfrA12,ftsI_N337NYRIN=POINT,glpT_E448K=POINT,gyrA_D87N=POINT,gyrA_S83L=POINT,mph(A),parC_S80I=POINT,parE_S458A=POINT,sul1,sul2,tet(B)	17
GCA_017901695.1	Contig	191009	5090203	105	SKESA v. 2.2	MIGS Cultured Bacterial/Archaeal	PRJDB5929	Thailand-Japan Research Collaboration Center on Emerging and Re-emerging infections, Research Institute for Microbial Diseases, Osaka University	SAMD00138040	C521	NULL	2017-02-19	clinical	26191828	Thailand:Surin	Homo sapiens	NULL	NULL	NULL	NULL	NULL	NULL	Escherichia coli	NULL	NULL	562	OSAKA_RIMD	2021-04-05	C521	NULL	Whole genome sequencing of carbapenem-resistant Enterobacteriaceae isolated in Thailand	PDT001003295.1	2021-04-10	562	DADVCA	DADVCA000000000.1	NULL	NULL	NULL	0	0	0	0	26	23	NULL	aac(3)-IId,aadA2,aadA5,acrF,aph(3'')-Ib,aph(6)-Id,blaCMY-2,blaCTX-M-15,blaEC,blaNDM-5,blaTEM-1,ble,catA2,dfrA12,dfrA17,ftsI_N337NYRIN=POINT,glpT_E448K=POINT,gyrA_D87N=POINT,gyrA_S83L=POINT,mdtM,mph(A),parC_S80I=POINT,parE_S458A=POINT,sul1,sul2,tet(B)	aac(3)-IId,aadA2,aadA5,aph(3'')-Ib,aph(6)-Id,blaCMY-2,blaCTX-M-15,blaNDM-5,blaTEM-1,ble,catA2,dfrA12,dfrA17,ftsI_N337NYRIN=POINT,glpT_E448K=POINT,gyrA_D87N=POINT,gyrA_S83L=POINT,mph(A),parC_S80I=POINT,parE_S458A=POINT,sul1,sul2,tet(B)	17
GCA_017901715.1	Contig	191010	4988563	119	SKESA v. 2.2	MIGS Cultured Bacterial/Archaeal	PRJDB5929	Thailand-Japan Research Collaboration Center on Emerging and Re-emerging infections, Research Institute for Microbial Diseases, Osaka University	SAMD00138011	C465	NULL	2016-12-24	clinical	26191848	Thailand:Sakon Nakhon	Homo sapiens	NULL	NULL	NULL	NULL	NULL	NULL	Escherichia coli	NULL	NULL	562	OSAKA_RIMD	2021-04-05	C465	NULL	Whole genome sequencing of carbapenem-resistant Enterobacteriaceae isolated in Thailand	PDT001003287.1	2021-04-10	562	DADVBV	DADVBV000000000.1	NULL	NULL	NULL	0	0	0	0	28	25	NULL	aac(3)-IId,aac(6')-Ib-cr5,aadA2,aadA5,acrF,aph(3'')-Ib,aph(6)-Id,blaCMY-2,blaCTX-M-15,blaEC,blaNDM-5,blaOXA-1,blaTEM-1,ble,catB3=PARTIAL_END_OF_CONTIG,dfrA12,dfrA17,ftsI_N337NYRIN=POINT,glpT_E448K=POINT,gyrA_D87N=POINT,gyrA_S83L=POINT,mdtM,mph(A),parC_S80I=POINT,parE_S458A=POINT,sul1,sul2,tet(B)	aac(3)-IId,aac(6')-Ib-cr5,aadA2,aadA5,aph(3'')-Ib,aph(6)-Id,blaCMY-2,blaCTX-M-15,blaNDM-5,blaOXA-1,blaTEM-1,ble,catB3=PARTIAL_END_OF_CONTIG,dfrA12,dfrA17,ftsI_N337NYRIN=POINT,glpT_E448K=POINT,gyrA_D87N=POINT,gyrA_S83L=POINT,mph(A),parC_S80I=POINT,parE_S458A=POINT,sul1,sul2,tet(B)	17
GCA_017901835.1	Contig	201589	4987961	114	SKESA v. 2.2	MIGS Cultured Bacterial/Archaeal	PRJDB5929	Thailand-Japan Research Collaboration Center on Emerging and Re-emerging infections, Research Institute for Microbial Diseases, Osaka University	SAMD00137991	C423	NULL	2016-09-16	clinical	26191968	Thailand:Udon Thani	Homo sapiens	NULL	NULL	NULL	NULL	NULL	NULL	Escherichia coli	NULL	NULL	562	OSAKA_RIMD	2021-04-05	C423	NULL	Whole genome sequencing of carbapenem-resistant Enterobacteriaceae isolated in Thailand	PDT001003282.1	2021-04-10	562	DADVCE	DADVCE000000000.1	NULL	NULL	NULL	0	0	0	0	28	25	NULL	aac(3)-IId,aac(6')-Ib-cr5,aadA2,aadA5,acrF,aph(3'')-Ib,aph(6)-Id,blaCMY-2,blaCTX-M-15,blaEC,blaNDM-5,blaOXA-1,blaTEM-1,ble,catB3=PARTIAL_END_OF_CONTIG,dfrA12,dfrA17,ftsI_N337NYRIN=POINT,glpT_E448K=POINT,gyrA_D87N=POINT,gyrA_S83L=POINT,mdtM,mph(A),parC_S80I=POINT,parE_S458A=POINT,sul1,sul2,tet(B)	aac(3)-IId,aac(6')-Ib-cr5,aadA2,aadA5,aph(3'')-Ib,aph(6)-Id,blaCMY-2,blaCTX-M-15,blaNDM-5,blaOXA-1,blaTEM-1,ble,catB3=PARTIAL_END_OF_CONTIG,dfrA12,dfrA17,ftsI_N337NYRIN=POINT,glpT_E448K=POINT,gyrA_D87N=POINT,gyrA_S83L=POINT,mph(A),parC_S80I=POINT,parE_S458A=POINT,sul1,sul2,tet(B)	17
GCA_017901855.1	Contig	201589	4982125	115	SKESA v. 2.2	MIGS Cultured Bacterial/Archaeal	PRJDB5929	Thailand-Japan Research Collaboration Center on Emerging and Re-emerging infections, Research Institute for Microbial Diseases, Osaka University	SAMD00137945	C378	NULL	2016-09-10	clinical	26191988	Thailand:Sakon Nakhon	Homo sapiens	NULL	NULL	NULL	NULL	NULL	NULL	Escherichia coli	NULL	NULL	562	OSAKA_RIMD	2021-04-05	C378	NULL	Whole genome sequencing of carbapenem-resistant Enterobacteriaceae isolated in Thailand	PDT001003268.1	2021-04-10	562	DADVCI	DADVCI000000000.1	NULL	NULL	NULL	0	0	0	0	28	25	NULL	aac(3)-IId,aac(6')-Ib-cr5,aadA2,aadA5,acrF,aph(3'')-Ib,aph(6)-Id,blaCMY-2,blaCTX-M-15,blaEC,blaNDM-5,blaOXA-1,blaTEM-1,ble,catB3=PARTIAL_END_OF_CONTIG,dfrA12,dfrA17,ftsI_N337NYRIN=POINT,glpT_E448K=POINT,gyrA_D87N=POINT,gyrA_S83L=POINT,mdtM,mph(A),parC_S80I=POINT,parE_S458A=POINT,sul1,sul2,tet(B)	aac(3)-IId,aac(6')-Ib-cr5,aadA2,aadA5,aph(3'')-Ib,aph(6)-Id,blaCMY-2,blaCTX-M-15,blaNDM-5,blaOXA-1,blaTEM-1,ble,catB3=PARTIAL_END_OF_CONTIG,dfrA12,dfrA17,ftsI_N337NYRIN=POINT,glpT_E448K=POINT,gyrA_D87N=POINT,gyrA_S83L=POINT,mph(A),parC_S80I=POINT,parE_S458A=POINT,sul1,sul2,tet(B)	17
GCA_017901875.1	Contig	205820	4981125	116	SKESA v. 2.2	MIGS Cultured Bacterial/Archaeal	PRJDB5929	Thailand-Japan Research Collaboration Center on Emerging and Re-emerging infections, Research Institute for Microbial Diseases, Osaka University	SAMD00137951	C384	NULL	2016-10-04	clinical	26192008	Thailand:Sakon Nakhon	Homo sapiens	NULL	NULL	NULL	NULL	NULL	NULL	Escherichia coli	NULL	NULL	562	OSAKA_RIMD	2021-04-05	C384	NULL	Whole genome sequencing of carbapenem-resistant Enterobacteriaceae isolated in Thailand	PDT001003271.1	2021-04-10	562	DADVCJ	DADVCJ000000000.1	NULL	NULL	NULL	0	0	0	0	28	25	NULL	aac(3)-IId,aac(6')-Ib-cr5,aadA2,aadA5,acrF,aph(3'')-Ib,aph(6)-Id,blaCMY-2,blaCTX-M-15,blaEC,blaNDM-5,blaOXA-1,blaTEM-1,ble,catB3=PARTIAL_END_OF_CONTIG,dfrA12,dfrA17,ftsI_N337NYRIN=POINT,glpT_E448K=POINT,gyrA_D87N=POINT,gyrA_S83L=POINT,mdtM,mph(A),parC_S80I=POINT,parE_S458A=POINT,sul1,sul2,tet(B)	aac(3)-IId,aac(6')-Ib-cr5,aadA2,aadA5,aph(3'')-Ib,aph(6)-Id,blaCMY-2,blaCTX-M-15,blaNDM-5,blaOXA-1,blaTEM-1,ble,catB3=PARTIAL_END_OF_CONTIG,dfrA12,dfrA17,ftsI_N337NYRIN=POINT,glpT_E448K=POINT,gyrA_D87N=POINT,gyrA_S83L=POINT,mph(A),parC_S80I=POINT,parE_S458A=POINT,sul1,sul2,tet(B)	17
GCA_017901915.1	Contig	152404	4989841	115	SKESA v. 2.2	MIGS Cultured Bacterial/Archaeal	PRJDB5929	Thailand-Japan Research Collaboration Center on Emerging and Re-emerging infections, Research Institute for Microbial Diseases, Osaka University	SAMD00137953	C386	NULL	2016-10-11	clinical	26192048	Thailand:Sakon Nakhon	Homo sapiens	NULL	NULL	NULL	NULL	NULL	NULL	Escherichia coli	NULL	NULL	562	OSAKA_RIMD	2021-04-05	C386	NULL	Whole genome sequencing of carbapenem-resistant Enterobacteriaceae isolated in Thailand	PDT001003272.1	2021-04-10	562	DADVCK	DADVCK000000000.1	NULL	NULL	NULL	0	0	0	0	28	25	NULL	aac(3)-IId,aac(6')-Ib-cr5,aadA2,aadA5,acrF,aph(3'')-Ib,aph(6)-Id,blaCMY-2,blaCTX-M-15,blaEC,blaNDM-5,blaOXA-1,blaTEM-1,ble,catB3=PARTIAL_END_OF_CONTIG,dfrA12,dfrA17,ftsI_N337NYRIN=POINT,glpT_E448K=POINT,gyrA_D87N=POINT,gyrA_S83L=POINT,mdtM,mph(A),parC_S80I=POINT,parE_S458A=POINT,sul1,sul2,tet(B)	aac(3)-IId,aac(6')-Ib-cr5,aadA2,aadA5,aph(3'')-Ib,aph(6)-Id,blaCMY-2,blaCTX-M-15,blaNDM-5,blaOXA-1,blaTEM-1,ble,catB3=PARTIAL_END_OF_CONTIG,dfrA12,dfrA17,ftsI_N337NYRIN=POINT,glpT_E448K=POINT,gyrA_D87N=POINT,gyrA_S83L=POINT,mph(A),parC_S80I=POINT,parE_S458A=POINT,sul1,sul2,tet(B)	17
GCA_017901935.1	Contig	205820	4982759	115	SKESA v. 2.2	MIGS Cultured Bacterial/Archaeal	PRJDB5929	Thailand-Japan Research Collaboration Center on Emerging and Re-emerging infections, Research Institute for Microbial Diseases, Osaka University	SAMD00137970	C401	NULL	2016-10-15	clinical	26192068	Thailand:Sakon Nakhon	Homo sapiens	NULL	NULL	NULL	NULL	NULL	NULL	Escherichia coli	NULL	NULL	562	OSAKA_RIMD	2021-04-05	C401	NULL	Whole genome sequencing of carbapenem-resistant Enterobacteriaceae isolated in Thailand	PDT001003279.1	2021-04-10	562	DADVCF	DADVCF000000000.1	NULL	NULL	NULL	0	0	0	0	28	25	NULL	aac(3)-IId,aac(6')-Ib-cr5,aadA2,aadA5,acrF,aph(3'')-Ib,aph(6)-Id,blaCMY-2,blaCTX-M-15,blaEC,blaNDM-5,blaOXA-1,blaTEM-1,ble,catB3=PARTIAL_END_OF_CONTIG,dfrA12,dfrA17,ftsI_N337NYRIN=POINT,glpT_E448K=POINT,gyrA_D87N=POINT,gyrA_S83L=POINT,mdtM,mph(A),parC_S80I=POINT,parE_S458A=POINT,sul1,sul2,tet(B)	aac(3)-IId,aac(6')-Ib-cr5,aadA2,aadA5,aph(3'')-Ib,aph(6)-Id,blaCMY-2,blaCTX-M-15,blaNDM-5,blaOXA-1,blaTEM-1,ble,catB3=PARTIAL_END_OF_CONTIG,dfrA12,dfrA17,ftsI_N337NYRIN=POINT,glpT_E448K=POINT,gyrA_D87N=POINT,gyrA_S83L=POINT,mph(A),parC_S80I=POINT,parE_S458A=POINT,sul1,sul2,tet(B)	17
GCA_017902015.1	Contig	221042	5084571	107	SKESA v. 2.2	MIGS Cultured Bacterial/Archaeal	PRJDB5929	Thailand-Japan Research Collaboration Center on Emerging and Re-emerging infections, Research Institute for Microbial Diseases, Osaka University	SAMD00137906	C334	NULL	2016-08-05	clinical	26192148	Thailand:Sakon Nakhon	Homo sapiens	NULL	NULL	NULL	NULL	NULL	NULL	Escherichia coli	NULL	NULL	562	OSAKA_RIMD	2021-04-05	C334	NULL	Whole genome sequencing of carbapenem-resistant Enterobacteriaceae isolated in Thailand	PDT001003254.1	2021-04-10	562	DADVCV	DADVCV000000000.1	NULL	NULL	NULL	0	0	0	0	30	27	NULL	aac(3)-IId,aac(6')-Ib-cr5,aadA2,aadA5,acrF,aph(3'')-Ib,aph(6)-Id,blaCMY-2,blaCTX-M-15,blaEC,blaNDM-5,blaOXA-1,blaTEM-1,ble,catB3=PARTIAL_END_OF_CONTIG,dfrA12,dfrA17,erm(B),ftsI_N337NYRIN=POINT,glpT_E448K=POINT,gyrA_D87N=POINT,gyrA_S83L=POINT,mdtM,mph=HMM,mph(A),parC_S80I=POINT,parE_S458A=POINT,sul1,sul2,tet(B)	aac(3)-IId,aac(6')-Ib-cr5,aadA2,aadA5,aph(3'')-Ib,aph(6)-Id,blaCMY-2,blaCTX-M-15,blaNDM-5,blaOXA-1,blaTEM-1,ble,catB3=PARTIAL_END_OF_CONTIG,dfrA12,dfrA17,erm(B),ftsI_N337NYRIN=POINT,glpT_E448K=POINT,gyrA_D87N=POINT,gyrA_S83L=POINT,mph=HMM,mph(A),parC_S80I=POINT,parE_S458A=POINT,sul1,sul2,tet(B)	17
GCA_017902055.1	Contig	201589	4983050	114	SKESA v. 2.2	MIGS Cultured Bacterial/Archaeal	PRJDB5929	Thailand-Japan Research Collaboration Center on Emerging and Re-emerging infections, Research Institute for Microbial Diseases, Osaka University	SAMD00137871	C297	NULL	2016-08-06	clinical	26192198	Thailand:Udon Thani	Homo sapiens	NULL	NULL	NULL	NULL	NULL	NULL	Escherichia coli	NULL	NULL	562	OSAKA_RIMD	2021-04-05	C297	NULL	Whole genome sequencing of carbapenem-resistant Enterobacteriaceae isolated in Thailand	PDT001003244.1	2021-04-10	562	DADVCR	DADVCR000000000.1	NULL	NULL	NULL	0	0	0	0	27	24	NULL	aac(3)-IId,aac(6')-Ib-cr5,aadA2,aadA5,acrF,aph(3'')-Ib,aph(6)-Id,blaCMY-2,blaCTX-M-15,blaEC,blaNDM-5,blaOXA-1,blaTEM-1,ble,catB3=PARTIAL_END_OF_CONTIG,dfrA12,dfrA17,ftsI_N337NYRIN=POINT,glpT_E448K=POINT,gyrA_D87N=POINT,gyrA_S83L=POINT,mdtM,mph(A),parC_S80I=POINT,parE_S458A=POINT,sul1,tet(B)	aac(3)-IId,aac(6')-Ib-cr5,aadA2,aadA5,aph(3'')-Ib,aph(6)-Id,blaCMY-2,blaCTX-M-15,blaNDM-5,blaOXA-1,blaTEM-1,ble,catB3=PARTIAL_END_OF_CONTIG,dfrA12,dfrA17,ftsI_N337NYRIN=POINT,glpT_E448K=POINT,gyrA_D87N=POINT,gyrA_S83L=POINT,mph(A),parC_S80I=POINT,parE_S458A=POINT,sul1,tet(B)	17
GCA_017902065.1	Contig	221042	4921191	101	SKESA v. 2.2	MIGS Cultured Bacterial/Archaeal	PRJDB5929	Thailand-Japan Research Collaboration Center on Emerging and Re-emerging infections, Research Institute for Microbial Diseases, Osaka University	SAMD00137874	C300	NULL	2016-09-18	clinical	26192208	Thailand:Chumphon	Homo sapiens	NULL	NULL	NULL	NULL	NULL	NULL	Escherichia coli	NULL	NULL	562	OSAKA_RIMD	2021-04-05	C300	NULL	Whole genome sequencing of carbapenem-resistant Enterobacteriaceae isolated in Thailand	PDT001003245.1	2021-04-10	562	DADVCS	DADVCS000000000.1	NULL	NULL	NULL	0	0	0	0	28	25	NULL	aac(3)-IId,aac(6')-Ib-cr5,aadA2,aadA5,acrF,aph(3'')-Ib,aph(6)-Id,blaCMY-2,blaCTX-M-15,blaEC,blaNDM-5,blaOXA-1,blaTEM-1,ble,catB3=PARTIAL_END_OF_CONTIG,dfrA12,dfrA17,ftsI_N337NYRIN=POINT,glpT_E448K=POINT,gyrA_D87N=POINT,gyrA_S83L=POINT,mdtM,mph(A),parC_S80I=POINT,parE_S458A=POINT,sul1,sul2,tet(B)	aac(3)-IId,aac(6')-Ib-cr5,aadA2,aadA5,aph(3'')-Ib,aph(6)-Id,blaCMY-2,blaCTX-M-15,blaNDM-5,blaOXA-1,blaTEM-1,ble,catB3=PARTIAL_END_OF_CONTIG,dfrA12,dfrA17,ftsI_N337NYRIN=POINT,glpT_E448K=POINT,gyrA_D87N=POINT,gyrA_S83L=POINT,mph(A),parC_S80I=POINT,parE_S458A=POINT,sul1,sul2,tet(B)	17
GCA_017902115.1	Contig	165825	5203760	130	SKESA v. 2.2	MIGS Cultured Bacterial/Archaeal	PRJDB5929	Thailand-Japan Research Collaboration Center on Emerging and Re-emerging infections, Research Institute for Microbial Diseases, Osaka University	SAMD00137876	C303	NULL	2016-10-03	clinical	26192248	Thailand:Surin	Homo sapiens	NULL	NULL	NULL	NULL	NULL	NULL	Escherichia coli	NULL	NULL	562	OSAKA_RIMD	2021-04-05	C303	NULL	Whole genome sequencing of carbapenem-resistant Enterobacteriaceae isolated in Thailand	PDT001003246.1	2021-04-10	562	DADVCT	DADVCT000000000.1	NULL	NULL	NULL	0	0	0	0	31	28	NULL	aac(6')-Ia,aac(6')-Ib-cr5,aadA1,aadA5,acrF,ant(2'')-Ia,arr-2,blaCTX-M-15,blaEC,blaNDM-1,blaOXA-1,blaOXA-10,blaVEB-1,ble,catB3=PARTIAL_END_OF_CONTIG,cmlA5,dfrA10,dfrA17,erm(42),fosX=HMM,ftsI_I336IKYRI=POINT,glpT_E448K=POINT,gyrA_D87N=POINT,gyrA_S83L=POINT,mdtM,mph(A),parC_S80I=POINT,parE_S458A=POINT,sul1,sul2,tet(A)	aac(6')-Ia,aac(6')-Ib-cr5,aadA1,aadA5,ant(2'')-Ia,arr-2,blaCTX-M-15,blaNDM-1,blaOXA-1,blaOXA-10,blaVEB-1,ble,catB3=PARTIAL_END_OF_CONTIG,cmlA5,dfrA10,dfrA17,erm(42),fosX=HMM,ftsI_I336IKYRI=POINT,glpT_E448K=POINT,gyrA_D87N=POINT,gyrA_S83L=POINT,mph(A),parC_S80I=POINT,parE_S458A=POINT,sul1,sul2,tet(A)	26
GCA_017902135.1	Contig	205820	4987823	113	SKESA v. 2.2	MIGS Cultured Bacterial/Archaeal	PRJDB5929	Thailand-Japan Research Collaboration Center on Emerging and Re-emerging infections, Research Institute for Microbial Diseases, Osaka University	SAMD00137862	C289B	NULL	2016-06-16	clinical	26192268	Thailand:Udon Thani	Homo sapiens	NULL	NULL	NULL	NULL	NULL	NULL	Escherichia coli	NULL	NULL	562	OSAKA_RIMD	2021-04-05	C289B	NULL	Whole genome sequencing of carbapenem-resistant Enterobacteriaceae isolated in Thailand	PDT001003241.1	2021-04-10	562	DADVCQ	DADVCQ000000000.1	NULL	NULL	NULL	0	0	0	0	28	25	NULL	aac(3)-IId,aac(6')-Ib-cr5,aadA2,aadA5,acrF,aph(3'')-Ib,aph(6)-Id,blaCMY-2,blaCTX-M-15,blaEC,blaNDM-5,blaOXA-1,blaTEM-1,ble,catB3=PARTIAL_END_OF_CONTIG,dfrA12,dfrA17,ftsI_N337NYRIN=POINT,glpT_E448K=POINT,gyrA_D87N=POINT,gyrA_S83L=POINT,mdtM,mph(A),parC_S80I=POINT,parE_S458A=POINT,sul1,sul2,tet(B)	aac(3)-IId,aac(6')-Ib-cr5,aadA2,aadA5,aph(3'')-Ib,aph(6)-Id,blaCMY-2,blaCTX-M-15,blaNDM-5,blaOXA-1,blaTEM-1,ble,catB3=PARTIAL_END_OF_CONTIG,dfrA12,dfrA17,ftsI_N337NYRIN=POINT,glpT_E448K=POINT,gyrA_D87N=POINT,gyrA_S83L=POINT,mph(A),parC_S80I=POINT,parE_S458A=POINT,sul1,sul2,tet(B)	17
GCA_017902155.1	Contig	187054	5052250	109	SKESA v. 2.2	MIGS Cultured Bacterial/Archaeal	PRJDB5929	Thailand-Japan Research Collaboration Center on Emerging and Re-emerging infections, Research Institute for Microbial Diseases, Osaka University	SAMD00137858	C285	NULL	2016-05-21	clinical	26192288	Thailand:Udon Thani	Homo sapiens	NULL	NULL	NULL	NULL	NULL	NULL	Escherichia coli	NULL	NULL	562	OSAKA_RIMD	2021-04-05	C285	NULL	Whole genome sequencing of carbapenem-resistant Enterobacteriaceae isolated in Thailand	PDT001003240.1	2021-04-10	562	DADVCN	DADVCN000000000.1	NULL	NULL	NULL	0	0	0	0	17	14	NULL	aac(6')-Ib-cr5,aadA2,acrF,blaEC,blaNDM-1,blaOXA-1,blaTEM-1,ble,catB3=PARTIAL_END_OF_CONTIG,gyrA_D87N=POINT,gyrA_S83L=POINT,lnu(F),mdtM,parC_S80I=POINT,parE_S458A=POINT,qnrS1,tet(A)	aac(6')-Ib-cr5,aadA2,blaNDM-1,blaOXA-1,blaTEM-1,ble,catB3=PARTIAL_END_OF_CONTIG,gyrA_D87N=POINT,gyrA_S83L=POINT,lnu(F),parC_S80I=POINT,parE_S458A=POINT,qnrS1,tet(A)	17
GCA_017902375.1	Contig	205820	4983519	95	SKESA v. 2.2	MIGS Cultured Bacterial/Archaeal	PRJDB5929	Thailand-Japan Research Collaboration Center on Emerging and Re-emerging infections, Research Institute for Microbial Diseases, Osaka University	SAMD00138185	C787B	NULL	2017-06-09	clinical	26192538	Thailand:Surin	Homo sapiens	NULL	NULL	NULL	NULL	NULL	NULL	Escherichia coli	NULL	NULL	562	OSAKA_RIMD	2021-04-05	C787B	NULL	Whole genome sequencing of carbapenem-resistant Enterobacteriaceae isolated in Thailand	PDT001003189.1	2021-04-10	562	DADVDI	DADVDI000000000.1	NULL	NULL	NULL	0	0	0	0	24	21	NULL	aadA2,aadA5,acrF,aph(3'')-Ib,aph(6)-Id,blaCMY-2,blaCTX-M-15,blaEC,blaNDM-5,blaTEM-1,ble,dfrA12,dfrA17,ftsI_N337NYRIN=POINT,glpT_E448K=POINT,gyrA_D87N=POINT,gyrA_S83L=POINT,mdtM,mph(A),parC_S80I=POINT,parE_S458A=POINT,sul1,sul2,tet(B)	aadA2,aadA5,aph(3'')-Ib,aph(6)-Id,blaCMY-2,blaCTX-M-15,blaNDM-5,blaTEM-1,ble,dfrA12,dfrA17,ftsI_N337NYRIN=POINT,glpT_E448K=POINT,gyrA_D87N=POINT,gyrA_S83L=POINT,mph(A),parC_S80I=POINT,parE_S458A=POINT,sul1,sul2,tet(B)	17
GCA_017902425.1	Contig	191010	5183901	126	SKESA v. 2.2	MIGS Cultured Bacterial/Archaeal	PRJDB5929	Thailand-Japan Research Collaboration Center on Emerging and Re-emerging infections, Research Institute for Microbial Diseases, Osaka University	SAMD00138207	C810	NULL	2017-05-31	clinical	26192568	Thailand:Nakhon Phanom	Homo sapiens	NULL	NULL	NULL	NULL	NULL	NULL	Escherichia coli	NULL	NULL	562	OSAKA_RIMD	2021-04-05	C810	NULL	Whole genome sequencing of carbapenem-resistant Enterobacteriaceae isolated in Thailand	PDT001003197.1	2021-04-10	562	DADVCW	DADVCW000000000.1	NULL	NULL	NULL	0	0	0	0	30	27	NULL	aac(3)-IId,aac(6')-Ib-cr5,aadA2,aadA5,acrF,aph(3'')-Ib,aph(6)-Id,blaCMY-2,blaCTX-M-15,blaEC,blaNDM-5,blaOXA-1,blaTEM-1,ble,catB3=PARTIAL_END_OF_CONTIG,dfrA12,dfrA17,erm(42),ftsI_N337NYRIN=POINT,glpT_E448K=POINT,gyrA_D87N=POINT,gyrA_S83L=POINT,mdtM,mph(A),parC_S80I=POINT,parE_S458A=POINT,sul1,sul2,sul2=PARTIAL_END_OF_CONTIG,tet(B)	aac(3)-IId,aac(6')-Ib-cr5,aadA2,aadA5,aph(3'')-Ib,aph(6)-Id,blaCMY-2,blaCTX-M-15,blaNDM-5,blaOXA-1,blaTEM-1,ble,catB3=PARTIAL_END_OF_CONTIG,dfrA12,dfrA17,erm(42),ftsI_N337NYRIN=POINT,glpT_E448K=POINT,gyrA_D87N=POINT,gyrA_S83L=POINT,mph(A),parC_S80I=POINT,parE_S458A=POINT,sul1,sul2,sul2=PARTIAL_END_OF_CONTIG,tet(B)	24
GCA_017902455.1	Contig	191009	4996882	96	SKESA v. 2.2	MIGS Cultured Bacterial/Archaeal	PRJDB5929	Thailand-Japan Research Collaboration Center on Emerging and Re-emerging infections, Research Institute for Microbial Diseases, Osaka University	SAMD00138184	C786	NULL	2017-06-06	clinical	26192588	Thailand:Surin	Homo sapiens	NULL	NULL	NULL	NULL	NULL	NULL	Escherichia coli	NULL	NULL	562	OSAKA_RIMD	2021-04-05	C786	NULL	Whole genome sequencing of carbapenem-resistant Enterobacteriaceae isolated in Thailand	PDT001003188.1	2021-04-10	562	DADVDK	DADVDK000000000.1	NULL	NULL	NULL	0	0	0	0	24	21	NULL	aadA2,aadA5,acrF,aph(3'')-Ib,aph(6)-Id,blaCMY-2,blaCTX-M-15,blaEC,blaNDM-5,blaTEM-1,ble,dfrA12,dfrA17,ftsI_N337NYRIN=POINT,glpT_E448K=POINT,gyrA_D87N=POINT,gyrA_S83L=POINT,mdtM,mph(A),parC_S80I=POINT,parE_S458A=POINT,sul1,sul2,tet(B)	aadA2,aadA5,aph(3'')-Ib,aph(6)-Id,blaCMY-2,blaCTX-M-15,blaNDM-5,blaTEM-1,ble,dfrA12,dfrA17,ftsI_N337NYRIN=POINT,glpT_E448K=POINT,gyrA_D87N=POINT,gyrA_S83L=POINT,mph(A),parC_S80I=POINT,parE_S458A=POINT,sul1,sul2,tet(B)	17
GCA_017902515.1	Contig	205820	4921089	104	SKESA v. 2.2	MIGS Cultured Bacterial/Archaeal	PRJDB5929	Thailand-Japan Research Collaboration Center on Emerging and Re-emerging infections, Research Institute for Microbial Diseases, Osaka University	SAMD00138164	C718	NULL	2017-04-29	clinical	26192648	Thailand:Udon Thani	Homo sapiens	NULL	NULL	NULL	NULL	NULL	NULL	Escherichia coli	NULL	NULL	562	OSAKA_RIMD	2021-04-05	C718	NULL	Whole genome sequencing of carbapenem-resistant Enterobacteriaceae isolated in Thailand	PDT001003184.1	2021-04-10	562	DADVDJ	DADVDJ000000000.1	NULL	NULL	NULL	0	0	0	0	28	25	NULL	aac(3)-IId,aac(6')-Ib-cr5,aadA2,aadA5,acrF,aph(3'')-Ib,aph(6)-Id,blaCMY-2,blaCTX-M-15,blaEC,blaNDM-5,blaOXA-1,blaTEM-1,ble,catB3=PARTIAL_END_OF_CONTIG,dfrA12,dfrA17,ftsI_N337NYRIN=POINT,glpT_E448K=POINT,gyrA_D87N=POINT,gyrA_S83L=POINT,mdtM,mph(A),parC_S80I=POINT,parE_S458A=POINT,sul1,sul2,tet(B)	aac(3)-IId,aac(6')-Ib-cr5,aadA2,aadA5,aph(3'')-Ib,aph(6)-Id,blaCMY-2,blaCTX-M-15,blaNDM-5,blaOXA-1,blaTEM-1,ble,catB3=PARTIAL_END_OF_CONTIG,dfrA12,dfrA17,ftsI_N337NYRIN=POINT,glpT_E448K=POINT,gyrA_D87N=POINT,gyrA_S83L=POINT,mph(A),parC_S80I=POINT,parE_S458A=POINT,sul1,sul2,tet(B)	17
GCA_017902535.1	Contig	102357	5042817	129	SKESA v. 2.2	MIGS Cultured Bacterial/Archaeal	PRJDB5929	Thailand-Japan Research Collaboration Center on Emerging and Re-emerging infections, Research Institute for Microbial Diseases, Osaka University	SAMD00138058	C550	NULL	2017-02-17	clinical	26192668	Thailand:Udon Thani	Homo sapiens	NULL	NULL	NULL	NULL	NULL	NULL	Escherichia coli	NULL	NULL	562	OSAKA_RIMD	2021-04-05	C550	NULL	Whole genome sequencing of carbapenem-resistant Enterobacteriaceae isolated in Thailand	PDT001003167.1	2021-04-10	562	DADVDN	DADVDN000000000.1	NULL	NULL	NULL	0	0	0	0	23	20	NULL	aac(6')-Ib,acrF,aph(3'')-Ib,aph(6)-Id,arr-2,blaEC,blaNDM-1,blaSHV-12,blaTEM=PARTIAL,ble,catB,gyrA_D87N=POINT,gyrA_S83L=POINT,mdtM,mph(A),parC_S80I=POINT,parE_S458A=POINT,qnrB1,rmtF,rmtF=PARTIAL_END_OF_CONTIG,rmtF1,sul2,tet(D)	aac(6')-Ib,aph(3'')-Ib,aph(6)-Id,arr-2,blaNDM-1,blaSHV-12,blaTEM=PARTIAL,ble,catB,gyrA_D87N=POINT,gyrA_S83L=POINT,mph(A),parC_S80I=POINT,parE_S458A=POINT,qnrB1,rmtF,rmtF=PARTIAL_END_OF_CONTIG,rmtF1,sul2,tet(D)	17
GCA_017902595.1	Contig	168106	4987718	121	SKESA v. 2.2	MIGS Cultured Bacterial/Archaeal	PRJDB5929	Thailand-Japan Research Collaboration Center on Emerging and Re-emerging infections, Research Institute for Microbial Diseases, Osaka University	SAMD00137979	C410	NULL	2016-11-24	clinical	26192728	Thailand:Surin	Homo sapiens	NULL	NULL	NULL	NULL	NULL	NULL	Escherichia coli	NULL	NULL	562	OSAKA_RIMD	2021-04-05	C410	NULL	Whole genome sequencing of carbapenem-resistant Enterobacteriaceae isolated in Thailand	PDT001003154.1	2021-04-10	562	DADVDR	DADVDR000000000.1	NULL	NULL	NULL	0	0	0	0	28	25	NULL	aac(3)-IId,aac(6')-Ib-cr5,aadA2,aadA5,acrF,aph(3'')-Ib,aph(6)-Id,blaCMY-2,blaCTX-M-15,blaEC,blaNDM-5,blaOXA-1,blaTEM-1,ble,catB3=PARTIAL_END_OF_CONTIG,dfrA12,dfrA17,ftsI_N337NYRIN=POINT,glpT_E448K=POINT,gyrA_D87N=POINT,gyrA_S83L=POINT,mdtM,mph(A),parC_S80I=POINT,parE_S458A=POINT,sul1,sul2,tet(B)	aac(3)-IId,aac(6')-Ib-cr5,aadA2,aadA5,aph(3'')-Ib,aph(6)-Id,blaCMY-2,blaCTX-M-15,blaNDM-5,blaOXA-1,blaTEM-1,ble,catB3=PARTIAL_END_OF_CONTIG,dfrA12,dfrA17,ftsI_N337NYRIN=POINT,glpT_E448K=POINT,gyrA_D87N=POINT,gyrA_S83L=POINT,mph(A),parC_S80I=POINT,parE_S458A=POINT,sul1,sul2,tet(B)	17
GCA_017902635.1	Contig	160856	4990345	119	SKESA v. 2.2	MIGS Cultured Bacterial/Archaeal	PRJDB5929	Thailand-Japan Research Collaboration Center on Emerging and Re-emerging infections, Research Institute for Microbial Diseases, Osaka University	SAMD00137952	C385	NULL	2016-10-11	clinical	26192768	Thailand:Sakon Nakhon	Homo sapiens	NULL	NULL	NULL	NULL	NULL	NULL	Escherichia coli	NULL	NULL	562	OSAKA_RIMD	2021-04-05	C385	NULL	Whole genome sequencing of carbapenem-resistant Enterobacteriaceae isolated in Thailand	PDT001003147.1	2021-04-10	562	DADVDU	DADVDU000000000.1	NULL	NULL	NULL	0	0	0	0	28	25	NULL	aac(3)-IId,aac(6')-Ib-cr5,aadA2,aadA5,acrF,aph(3'')-Ib,aph(6)-Id,blaCMY-2,blaCTX-M-15,blaEC,blaNDM-5,blaOXA-1,blaTEM-1,ble,catB3=PARTIAL_END_OF_CONTIG,dfrA12,dfrA17,ftsI_N337NYRIN=POINT,glpT_E448K=POINT,gyrA_D87N=POINT,gyrA_S83L=POINT,mdtM,mph(A),parC_S80I=POINT,parE_S458A=POINT,sul1,sul2,tet(B)	aac(3)-IId,aac(6')-Ib-cr5,aadA2,aadA5,aph(3'')-Ib,aph(6)-Id,blaCMY-2,blaCTX-M-15,blaNDM-5,blaOXA-1,blaTEM-1,ble,catB3=PARTIAL_END_OF_CONTIG,dfrA12,dfrA17,ftsI_N337NYRIN=POINT,glpT_E448K=POINT,gyrA_D87N=POINT,gyrA_S83L=POINT,mph(A),parC_S80I=POINT,parE_S458A=POINT,sul1,sul2,tet(B)	17
GCA_017902655.1	Contig	205820	4964132	91	SKESA v. 2.2	MIGS Cultured Bacterial/Archaeal	PRJDB5929	Thailand-Japan Research Collaboration Center on Emerging and Re-emerging infections, Research Institute for Microbial Diseases, Osaka University	SAMD00137975	C406	NULL	2016-11-20	clinical	26192788	Thailand:Surin	Homo sapiens	NULL	NULL	NULL	NULL	NULL	NULL	Escherichia coli	NULL	NULL	562	OSAKA_RIMD	2021-04-05	C406	NULL	Whole genome sequencing of carbapenem-resistant Enterobacteriaceae isolated in Thailand	PDT001003152.1	2021-04-10	562	DADVDS	DADVDS000000000.1	NULL	NULL	NULL	0	0	0	0	24	21	NULL	aadA2,aadA5,acrF,aph(3'')-Ib,aph(6)-Id,blaCMY-2,blaCTX-M-15,blaEC,blaNDM-5,blaTEM-1,ble,dfrA12,dfrA17,ftsI_N337NYRIN=POINT,glpT_E448K=POINT,gyrA_D87N=POINT,gyrA_S83L=POINT,mdtM,mph(A),parC_S80I=POINT,parE_S458A=POINT,sul1,sul2,tet(B)	aadA2,aadA5,aph(3'')-Ib,aph(6)-Id,blaCMY-2,blaCTX-M-15,blaNDM-5,blaTEM-1,ble,dfrA12,dfrA17,ftsI_N337NYRIN=POINT,glpT_E448K=POINT,gyrA_D87N=POINT,gyrA_S83L=POINT,mph(A),parC_S80I=POINT,parE_S458A=POINT,sul1,sul2,tet(B)	17
GCA_017902675.1	Contig	205820	4952666	103	SKESA v. 2.2	MIGS Cultured Bacterial/Archaeal	PRJDB5929	Thailand-Japan Research Collaboration Center on Emerging and Re-emerging infections, Research Institute for Microbial Diseases, Osaka University	SAMD00137928	C359	NULL	2016-10-02	clinical	26192808	Thailand:Nakhon Phanom	Homo sapiens	NULL	NULL	NULL	NULL	NULL	NULL	Escherichia coli	NULL	NULL	562	OSAKA_RIMD	2021-04-05	C359	NULL	Whole genome sequencing of carbapenem-resistant Enterobacteriaceae isolated in Thailand	PDT001003142.1	2021-04-10	562	DADVDT	DADVDT000000000.1	NULL	NULL	NULL	0	0	0	0	23	20	NULL	aac(6')-Ib-cr5,aadA2,aadA5,acrF,blaCMY-2,blaCTX-M-15,blaEC,blaNDM-5,blaOXA-1,blaTEM-1,ble,catB3=PARTIAL_END_OF_CONTIG,dfrA12,dfrA17,ftsI_N337NYRIN=POINT,glpT_E448K=POINT,gyrA_D87N=POINT,gyrA_S83L=POINT,mdtM,parC_S80I=POINT,parE_S458A=POINT,sul1,tet(B)	aac(6')-Ib-cr5,aadA2,aadA5,blaCMY-2,blaCTX-M-15,blaNDM-5,blaOXA-1,blaTEM-1,ble,catB3=PARTIAL_END_OF_CONTIG,dfrA12,dfrA17,ftsI_N337NYRIN=POINT,glpT_E448K=POINT,gyrA_D87N=POINT,gyrA_S83L=POINT,parC_S80I=POINT,parE_S458A=POINT,sul1,tet(B)	17
GCA_017902695.1	Contig	205820	4983822	117	SKESA v. 2.2	MIGS Cultured Bacterial/Archaeal	PRJDB5929	Thailand-Japan Research Collaboration Center on Emerging and Re-emerging infections, Research Institute for Microbial Diseases, Osaka University	SAMD00137870	C296	NULL	2016-08-04	clinical	26192828	Thailand:Udon Thani	Homo sapiens	NULL	NULL	NULL	NULL	NULL	NULL	Escherichia coli	NULL	NULL	562	OSAKA_RIMD	2021-04-05	C296	NULL	Whole genome sequencing of carbapenem-resistant Enterobacteriaceae isolated in Thailand	PDT001003135.1	2021-04-10	562	DADVDX	DADVDX000000000.1	NULL	NULL	NULL	0	0	0	0	27	24	NULL	aac(3)-IId,aac(6')-Ib-cr5,aadA2,aadA5,acrF,aph(3'')-Ib,aph(6)-Id,blaCMY-2,blaCTX-M-15,blaEC,blaNDM-5,blaOXA-1,blaTEM-1,ble,catB3=PARTIAL_END_OF_CONTIG,dfrA12,dfrA17,ftsI_N337NYRIN=POINT,glpT_E448K=POINT,gyrA_D87N=POINT,gyrA_S83L=POINT,mdtM,mph(A),parC_S80I=POINT,parE_S458A=POINT,sul1,tet(B)	aac(3)-IId,aac(6')-Ib-cr5,aadA2,aadA5,aph(3'')-Ib,aph(6)-Id,blaCMY-2,blaCTX-M-15,blaNDM-5,blaOXA-1,blaTEM-1,ble,catB3=PARTIAL_END_OF_CONTIG,dfrA12,dfrA17,ftsI_N337NYRIN=POINT,glpT_E448K=POINT,gyrA_D87N=POINT,gyrA_S83L=POINT,mph(A),parC_S80I=POINT,parE_S458A=POINT,sul1,tet(B)	17
GCA_017902715.1	Contig	191009	4962724	99	SKESA v. 2.2	MIGS Cultured Bacterial/Archaeal	PRJDB5929	Thailand-Japan Research Collaboration Center on Emerging and Re-emerging infections, Research Institute for Microbial Diseases, Osaka University	SAMD00137915	C346	NULL	2016-11-10	clinical	26192848	Thailand:Surin	Homo sapiens	NULL	NULL	NULL	NULL	NULL	NULL	Escherichia coli	NULL	NULL	562	OSAKA_RIMD	2021-04-05	C346	NULL	Whole genome sequencing of carbapenem-resistant Enterobacteriaceae isolated in Thailand	PDT001003139.1	2021-04-10	562	DADVDV	DADVDV000000000.1	NULL	NULL	NULL	0	0	0	0	24	21	NULL	aadA2,aadA5,acrF,aph(3'')-Ib,aph(6)-Id,blaCMY-2,blaCTX-M-15,blaEC,blaNDM-5,blaTEM-1,ble,dfrA12,dfrA17,ftsI_N337NYRIN=POINT,glpT_E448K=POINT,gyrA_D87N=POINT,gyrA_S83L=POINT,mdtM,mph(A),parC_S80I=POINT,parE_S458A=POINT,sul1,sul2,tet(B)	aadA2,aadA5,aph(3'')-Ib,aph(6)-Id,blaCMY-2,blaCTX-M-15,blaNDM-5,blaTEM-1,ble,dfrA12,dfrA17,ftsI_N337NYRIN=POINT,glpT_E448K=POINT,gyrA_D87N=POINT,gyrA_S83L=POINT,mph(A),parC_S80I=POINT,parE_S458A=POINT,sul1,sul2,tet(B)	17
GCA_017902835.1	Contig	193326	5084297	116	SKESA v. 2.2	MIGS Cultured Bacterial/Archaeal	PRJDB5929	Thailand-Japan Research Collaboration Center on Emerging and Re-emerging infections, Research Institute for Microbial Diseases, Osaka University	SAMD00138137	C691	NULL	2017-05-03	clinical	26192968	Thailand:Surin	Homo sapiens	NULL	NULL	NULL	NULL	NULL	NULL	Escherichia coli	NULL	NULL	562	OSAKA_RIMD	2021-04-05	C691	NULL	Whole genome sequencing of carbapenem-resistant Enterobacteriaceae isolated in Thailand	PDT001003108.1	2021-04-10	562	DADVEB	DADVEB000000000.1	NULL	NULL	NULL	0	0	0	0	26	23	NULL	aac(3)-IId,aac(6')-Ib-cr5,aadA2,acrF,aph(3'')-Ib,aph(6)-Id,blaCMY-2,blaCTX-M-15,blaEC,blaNDM-5,blaOXA-1,blaTEM-1,ble,catB3=PARTIAL_END_OF_CONTIG,dfrA12,ftsI_N337NYRIN=POINT,glpT_E448K=POINT,gyrA_D87N=POINT,gyrA_S83L=POINT,mdtM,mph(A),parC_S80I=POINT,parE_S458A=POINT,sul1,sul2,tet(B)	aac(3)-IId,aac(6')-Ib-cr5,aadA2,aph(3'')-Ib,aph(6)-Id,blaCMY-2,blaCTX-M-15,blaNDM-5,blaOXA-1,blaTEM-1,ble,catB3=PARTIAL_END_OF_CONTIG,dfrA12,ftsI_N337NYRIN=POINT,glpT_E448K=POINT,gyrA_D87N=POINT,gyrA_S83L=POINT,mph(A),parC_S80I=POINT,parE_S458A=POINT,sul1,sul2,tet(B)	17
GCA_017902895.1	Contig	191010	4988486	120	SKESA v. 2.2	MIGS Cultured Bacterial/Archaeal	PRJDB5929	Thailand-Japan Research Collaboration Center on Emerging and Re-emerging infections, Research Institute for Microbial Diseases, Osaka University	SAMD00137993	C425	NULL	2016-09-17	clinical	26193028	Thailand:Udon Thani	Homo sapiens	NULL	NULL	NULL	NULL	NULL	NULL	Escherichia coli	NULL	NULL	562	OSAKA_RIMD	2021-04-05	C425	NULL	Whole genome sequencing of carbapenem-resistant Enterobacteriaceae isolated in Thailand	PDT001003100.1	2021-04-10	562	DADVEI	DADVEI000000000.1	NULL	NULL	NULL	0	0	0	0	28	25	NULL	aac(3)-IId,aac(6')-Ib-cr5,aadA2,aadA5,acrF,aph(3'')-Ib,aph(6)-Id,blaCMY-2,blaCTX-M-15,blaEC,blaNDM-5,blaOXA-1,blaTEM-1,ble,catB3=PARTIAL_END_OF_CONTIG,dfrA12,dfrA17,ftsI_N337NYRIN=POINT,glpT_E448K=POINT,gyrA_D87N=POINT,gyrA_S83L=POINT,mdtM,mph(A),parC_S80I=POINT,parE_S458A=POINT,sul1,sul2,tet(B)	aac(3)-IId,aac(6')-Ib-cr5,aadA2,aadA5,aph(3'')-Ib,aph(6)-Id,blaCMY-2,blaCTX-M-15,blaNDM-5,blaOXA-1,blaTEM-1,ble,catB3=PARTIAL_END_OF_CONTIG,dfrA12,dfrA17,ftsI_N337NYRIN=POINT,glpT_E448K=POINT,gyrA_D87N=POINT,gyrA_S83L=POINT,mph(A),parC_S80I=POINT,parE_S458A=POINT,sul1,sul2,tet(B)	17
GCA_017902935.1	Contig	205820	4963195	94	SKESA v. 2.2	MIGS Cultured Bacterial/Archaeal	PRJDB5929	Thailand-Japan Research Collaboration Center on Emerging and Re-emerging infections, Research Institute for Microbial Diseases, Osaka University	SAMD00137976	C407	NULL	2016-11-20	clinical	26193068	Thailand:Surin	Homo sapiens	NULL	NULL	NULL	NULL	NULL	NULL	Escherichia coli	NULL	NULL	562	OSAKA_RIMD	2021-04-05	C407	NULL	Whole genome sequencing of carbapenem-resistant Enterobacteriaceae isolated in Thailand	PDT001003058.1	2021-04-10	562	DADVED	DADVED000000000.1	NULL	NULL	NULL	0	0	0	0	24	21	NULL	aadA2,aadA5,acrF,aph(3'')-Ib,aph(6)-Id,blaCMY-2,blaCTX-M-15,blaEC,blaNDM-5,blaTEM-1,ble,dfrA12,dfrA17,ftsI_N337NYRIN=POINT,glpT_E448K=POINT,gyrA_D87N=POINT,gyrA_S83L=POINT,mdtM,mph(A),parC_S80I=POINT,parE_S458A=POINT,sul1,sul2,tet(B)	aadA2,aadA5,aph(3'')-Ib,aph(6)-Id,blaCMY-2,blaCTX-M-15,blaNDM-5,blaTEM-1,ble,dfrA12,dfrA17,ftsI_N337NYRIN=POINT,glpT_E448K=POINT,gyrA_D87N=POINT,gyrA_S83L=POINT,mph(A),parC_S80I=POINT,parE_S458A=POINT,sul1,sul2,tet(B)	17
GCA_017902955.1	Contig	111562	5181676	121	SKESA v. 2.2	MIGS Cultured Bacterial/Archaeal	PRJDB5929	Thailand-Japan Research Collaboration Center on Emerging and Re-emerging infections, Research Institute for Microbial Diseases, Osaka University	SAMD00138131	C685	NULL	2017-05-14	clinical	26193088	Thailand:Sakon Nakhon	Homo sapiens	NULL	NULL	NULL	NULL	NULL	NULL	Escherichia coli	NULL	NULL	562	OSAKA_RIMD	2021-04-05	C685	NULL	Whole genome sequencing of carbapenem-resistant Enterobacteriaceae isolated in Thailand	PDT001003072.1	2021-04-10	562	DADVEN	DADVEN000000000.1	NULL	NULL	NULL	0	0	0	0	16	13	NULL	aac(6')-Ib-cr5,aadA2,acrF,blaEC,blaNDM-1,blaOXA-1,blaTEM-1,ble,catB3=PARTIAL_END_OF_CONTIG,gyrA_D87N=POINT,gyrA_S83L=POINT,lnu(F),mdtM,parC_S80I=POINT,parE_S458A=POINT,tet(A)	aac(6')-Ib-cr5,aadA2,blaNDM-1,blaOXA-1,blaTEM-1,ble,catB3=PARTIAL_END_OF_CONTIG,gyrA_D87N=POINT,gyrA_S83L=POINT,lnu(F),parC_S80I=POINT,parE_S458A=POINT,tet(A)	17
GCA_017902975.1	Contig	221042	4926574	98	SKESA v. 2.2	MIGS Cultured Bacterial/Archaeal	PRJDB5929	Thailand-Japan Research Collaboration Center on Emerging and Re-emerging infections, Research Institute for Microbial Diseases, Osaka University	SAMD00138009	C445	NULL	2016-11-17	clinical	26193108	Thailand:Mukdahan	Homo sapiens	NULL	NULL	NULL	NULL	NULL	NULL	Escherichia coli	NULL	NULL	562	OSAKA_RIMD	2021-04-05	C445	NULL	Whole genome sequencing of carbapenem-resistant Enterobacteriaceae isolated in Thailand	PDT001003063.1	2021-04-10	562	DADVEE	DADVEE000000000.1	NULL	NULL	NULL	0	0	0	0	26	23	NULL	aac(6')-Ib-cr5,aadA2,aadA5,acrF,aph(3'')-Ib,aph(6)-Id,blaCMY-2,blaCTX-M-15,blaEC,blaNDM-5,blaOXA-1,blaTEM-1,ble,catB3=PARTIAL_END_OF_CONTIG,dfrA12,dfrA17,ftsI_N337NYRIN=POINT,glpT_E448K=POINT,gyrA_D87N=POINT,gyrA_S83L=POINT,mdtM,parC_S80I=POINT,parE_S458A=POINT,sul1,sul2,tet(B)	aac(6')-Ib-cr5,aadA2,aadA5,aph(3'')-Ib,aph(6)-Id,blaCMY-2,blaCTX-M-15,blaNDM-5,blaOXA-1,blaTEM-1,ble,catB3=PARTIAL_END_OF_CONTIG,dfrA12,dfrA17,ftsI_N337NYRIN=POINT,glpT_E448K=POINT,gyrA_D87N=POINT,gyrA_S83L=POINT,parC_S80I=POINT,parE_S458A=POINT,sul1,sul2,tet(B)	17
GCA_017902995.1	Contig	205820	4985983	113	SKESA v. 2.2	MIGS Cultured Bacterial/Archaeal	PRJDB5929	Thailand-Japan Research Collaboration Center on Emerging and Re-emerging infections, Research Institute for Microbial Diseases, Osaka University	SAMD00137861	C288	NULL	2016-06-26	clinical	26193128	Thailand:Udon Thani	Homo sapiens	NULL	NULL	NULL	NULL	NULL	NULL	Escherichia coli	NULL	NULL	562	OSAKA_RIMD	2021-04-05	C288	NULL	Whole genome sequencing of carbapenem-resistant Enterobacteriaceae isolated in Thailand	PDT001003049.1	2021-04-10	562	DADVEF	DADVEF000000000.1	NULL	NULL	NULL	0	0	0	0	28	25	NULL	aac(3)-IId,aac(6')-Ib-cr5,aadA2,aadA5,acrF,aph(3'')-Ib,aph(6)-Id,blaCMY-2,blaCTX-M-15,blaEC,blaNDM-5,blaOXA-1,blaTEM-1,ble,catB3=PARTIAL_END_OF_CONTIG,dfrA12,dfrA17,ftsI_N337NYRIN=POINT,glpT_E448K=POINT,gyrA_D87N=POINT,gyrA_S83L=POINT,mdtM,mph(A),parC_S80I=POINT,parE_S458A=POINT,sul1,sul2,tet(B)	aac(3)-IId,aac(6')-Ib-cr5,aadA2,aadA5,aph(3'')-Ib,aph(6)-Id,blaCMY-2,blaCTX-M-15,blaNDM-5,blaOXA-1,blaTEM-1,ble,catB3=PARTIAL_END_OF_CONTIG,dfrA12,dfrA17,ftsI_N337NYRIN=POINT,glpT_E448K=POINT,gyrA_D87N=POINT,gyrA_S83L=POINT,mph(A),parC_S80I=POINT,parE_S458A=POINT,sul1,sul2,tet(B)	17
GCA_017903035.1	Contig	184526	4928603	104	SKESA v. 2.2	MIGS Cultured Bacterial/Archaeal	PRJDB5929	Thailand-Japan Research Collaboration Center on Emerging and Re-emerging infections, Research Institute for Microbial Diseases, Osaka University	SAMD00137756	C163	NULL	2015-05-30	clinical	26193168	Thailand:Surat Thani	Homo sapiens	NULL	NULL	NULL	NULL	NULL	NULL	Escherichia coli	NULL	NULL	562	OSAKA_RIMD	2021-04-05	C163	NULL	Whole genome sequencing of carbapenem-resistant Enterobacteriaceae isolated in Thailand	PDT001003041.1	2021-04-10	562	DADVEJ	DADVEJ000000000.1	NULL	NULL	NULL	0	0	0	0	28	25	NULL	aac(3)-IId,aac(6')-Ib-cr5,aadA5,acrF,aph(3'')-Ib,aph(6)-Id,blaCMY-2,blaCTX-M-15,blaEC,blaNDM-1,blaOXA-1,blaOXA-181,blaTEM-1,ble,catB3=PARTIAL_END_OF_CONTIG,dfrA17,ftsI_N337NYRIN=POINT,glpT_E448K=POINT,gyrA_D87N=POINT,gyrA_S83L=POINT,mdtM,mph(A),parC_S80I=POINT,parE_S458A=POINT,qnrS1,sul1,sul2,tet(B)	aac(3)-IId,aac(6')-Ib-cr5,aadA5,aph(3'')-Ib,aph(6)-Id,blaCMY-2,blaCTX-M-15,blaNDM-1,blaOXA-1,blaOXA-181,blaTEM-1,ble,catB3=PARTIAL_END_OF_CONTIG,dfrA17,ftsI_N337NYRIN=POINT,glpT_E448K=POINT,gyrA_D87N=POINT,gyrA_S83L=POINT,mph(A),parC_S80I=POINT,parE_S458A=POINT,qnrS1,sul1,sul2,tet(B)	17
GCA_017903195.1	Contig	173721	4991642	120	SKESA v. 2.2	MIGS Cultured Bacterial/Archaeal	PRJDB5929	Thailand-Japan Research Collaboration Center on Emerging and Re-emerging infections, Research Institute for Microbial Diseases, Osaka University	SAMD00138130	C684	NULL	2017-05-08	clinical	26193328	Thailand:Sakon Nakhon	Homo sapiens	NULL	NULL	NULL	NULL	NULL	NULL	Escherichia coli	NULL	NULL	562	OSAKA_RIMD	2021-04-05	C684	NULL	Whole genome sequencing of carbapenem-resistant Enterobacteriaceae isolated in Thailand	PDT001003107.1	2021-04-10	562	DADVET	DADVET000000000.1	NULL	NULL	NULL	0	0	0	0	29	26	NULL	aac(3)-IId,aac(6')-Ib-cr5,aadA2,aadA5,acrF,aph(3'')-Ib,aph(6)-Id,blaCMY,blaCMY-2,blaCTX-M-15,blaEC,blaNDM-5,blaOXA-1,blaTEM-1,ble,catB3=PARTIAL_END_OF_CONTIG,dfrA12,dfrA17,ftsI_N337NYRIN=POINT,glpT_E448K=POINT,gyrA_D87N=POINT,gyrA_S83L=POINT,mdtM,mph(A),parC_S80I=POINT,parE_S458A=POINT,sul1,sul2,tet(B)	aac(3)-IId,aac(6')-Ib-cr5,aadA2,aadA5,aph(3'')-Ib,aph(6)-Id,blaCMY,blaCMY-2,blaCTX-M-15,blaNDM-5,blaOXA-1,blaTEM-1,ble,catB3=PARTIAL_END_OF_CONTIG,dfrA12,dfrA17,ftsI_N337NYRIN=POINT,glpT_E448K=POINT,gyrA_D87N=POINT,gyrA_S83L=POINT,mph(A),parC_S80I=POINT,parE_S458A=POINT,sul1,sul2,tet(B)	17
GCA_017903215.1	Contig	205820	5006086	92	SKESA v. 2.2	MIGS Cultured Bacterial/Archaeal	PRJDB5929	Thailand-Japan Research Collaboration Center on Emerging and Re-emerging infections, Research Institute for Microbial Diseases, Osaka University	SAMD00138041	C524	NULL	2017-02-20	clinical	26193348	Thailand:Surin	Homo sapiens	NULL	NULL	NULL	NULL	NULL	NULL	Escherichia coli	NULL	NULL	562	OSAKA_RIMD	2021-04-05	C524	NULL	Whole genome sequencing of carbapenem-resistant Enterobacteriaceae isolated in Thailand	PDT001003102.1	2021-04-10	562	DADVEL	DADVEL000000000.1	NULL	NULL	NULL	0	0	0	0	24	21	NULL	aadA2,aadA5,acrF,aph(3'')-Ib,aph(6)-Id,blaCMY-2,blaCTX-M-15,blaEC,blaNDM-5,blaTEM-1,ble,dfrA12,dfrA17,ftsI_N337NYRIN=POINT,glpT_E448K=POINT,gyrA_D87N=POINT,gyrA_S83L=POINT,mdtM,mph(A),parC_S80I=POINT,parE_S458A=POINT,sul1,sul2,tet(B)	aadA2,aadA5,aph(3'')-Ib,aph(6)-Id,blaCMY-2,blaCTX-M-15,blaNDM-5,blaTEM-1,ble,dfrA12,dfrA17,ftsI_N337NYRIN=POINT,glpT_E448K=POINT,gyrA_D87N=POINT,gyrA_S83L=POINT,mph(A),parC_S80I=POINT,parE_S458A=POINT,sul1,sul2,tet(B)	17
GCA_018072285.1	Contig	205820	4997701	94	SKESA v. 2.2	MIGS Cultured Bacterial/Archaeal	PRJDB5929	Thailand-Japan Research Collaboration Center on Emerging and Re-emerging infections, Research Institute for Microbial Diseases, Osaka University	SAMD00138215	C828	NULL	2017-07-13	clinical	26378008	Thailand:Surin	Homo sapiens	NULL	NULL	NULL	NULL	NULL	NULL	Escherichia coli	NULL	NULL	562	OSAKA_RIMD	2021-04-05	C828	NULL	Whole genome sequencing of carbapenem-resistant Enterobacteriaceae isolated in Thailand	PDT001008119.1	2021-04-17	562	DADXNB	DADXNB000000000.1	NULL	NULL	NULL	0	0	0	0	25	22	NULL	aadA2,aadA5,acrF,aph(3'')-Ib,aph(6)-Id,basR_G53W=POINT,blaCMY-2,blaCTX-M-15,blaEC,blaNDM-5,blaTEM-1,ble,dfrA12,dfrA17,ftsI_N337NYRIN=POINT,glpT_E448K=POINT,gyrA_D87N=POINT,gyrA_S83L=POINT,mdtM,mph(A),parC_S80I=POINT,parE_S458A=POINT,sul1,sul2,tet(B)	aadA2,aadA5,aph(3'')-Ib,aph(6)-Id,basR_G53W=POINT,blaCMY-2,blaCTX-M-15,blaNDM-5,blaTEM-1,ble,dfrA12,dfrA17,ftsI_N337NYRIN=POINT,glpT_E448K=POINT,gyrA_D87N=POINT,gyrA_S83L=POINT,mph(A),parC_S80I=POINT,parE_S458A=POINT,sul1,sul2,tet(B)	17
GCA_018072305.1	Contig	205820	4997043	96	SKESA v. 2.2	MIGS Cultured Bacterial/Archaeal	PRJDB5929	Thailand-Japan Research Collaboration Center on Emerging and Re-emerging infections, Research Institute for Microbial Diseases, Osaka University	SAMD00138147	C701	NULL	2017-05-15	clinical	26378028	Thailand:Surin	Homo sapiens	NULL	NULL	NULL	NULL	NULL	NULL	Escherichia coli	NULL	NULL	562	OSAKA_RIMD	2021-04-05	C701	NULL	Whole genome sequencing of carbapenem-resistant Enterobacteriaceae isolated in Thailand	PDT001008117.1	2021-04-17	562	DADXNC	DADXNC000000000.1	NULL	NULL	NULL	0	0	0	0	24	21	NULL	aadA2,aadA5,acrF,aph(3'')-Ib,aph(6)-Id,blaCMY-2,blaCTX-M-15,blaEC,blaNDM-5,blaTEM-1,ble,dfrA12,dfrA17,ftsI_N337NYRIN=POINT,glpT_E448K=POINT,gyrA_D87N=POINT,gyrA_S83L=POINT,mdtM,mph(A),parC_S80I=POINT,parE_S458A=POINT,sul1,sul2,tet(B)	aadA2,aadA5,aph(3'')-Ib,aph(6)-Id,blaCMY-2,blaCTX-M-15,blaNDM-5,blaTEM-1,ble,dfrA12,dfrA17,ftsI_N337NYRIN=POINT,glpT_E448K=POINT,gyrA_D87N=POINT,gyrA_S83L=POINT,mph(A),parC_S80I=POINT,parE_S458A=POINT,sul1,sul2,tet(B)	17
GCA_018072325.1	Contig	177804	5082230	115	SKESA v. 2.2	MIGS Cultured Bacterial/Archaeal	PRJDB5929	Thailand-Japan Research Collaboration Center on Emerging and Re-emerging infections, Research Institute for Microbial Diseases, Osaka University	SAMD00138103	C623	NULL	2017-04-13	clinical	26378048	Thailand:Surin	Homo sapiens	NULL	NULL	NULL	NULL	NULL	NULL	Escherichia coli	NULL	NULL	562	OSAKA_RIMD	2021-04-05	C623	NULL	Whole genome sequencing of carbapenem-resistant Enterobacteriaceae isolated in Thailand	PDT001008115.1	2021-04-17	562	DADXNJ	DADXNJ000000000.1	NULL	NULL	NULL	0	0	0	0	26	23	NULL	aac(3)-IId,aac(6')-Ib-cr5,aadA2,acrF,aph(3'')-Ib,aph(6)-Id,blaCMY-2,blaCTX-M-15,blaEC,blaNDM-5,blaOXA-1,blaTEM-1,ble,catB3=PARTIAL_END_OF_CONTIG,dfrA12,ftsI_N337NYRIN=POINT,glpT_E448K=POINT,gyrA_D87N=POINT,gyrA_S83L=POINT,mdtM,mph(A),parC_S80I=POINT,parE_S458A=POINT,sul1,sul2,tet(B)	aac(3)-IId,aac(6')-Ib-cr5,aadA2,aph(3'')-Ib,aph(6)-Id,blaCMY-2,blaCTX-M-15,blaNDM-5,blaOXA-1,blaTEM-1,ble,catB3=PARTIAL_END_OF_CONTIG,dfrA12,ftsI_N337NYRIN=POINT,glpT_E448K=POINT,gyrA_D87N=POINT,gyrA_S83L=POINT,mph(A),parC_S80I=POINT,parE_S458A=POINT,sul1,sul2,tet(B)	17
GCA_018072345.1	Contig	196715	4977078	117	SKESA v. 2.2	MIGS Cultured Bacterial/Archaeal	PRJDB5929	Thailand-Japan Research Collaboration Center on Emerging and Re-emerging infections, Research Institute for Microbial Diseases, Osaka University	SAMD00138209	C812	NULL	2017-06-12	clinical	26378068	Thailand:Nakhon Phanom	Homo sapiens	NULL	NULL	NULL	NULL	NULL	NULL	Escherichia coli	NULL	NULL	562	OSAKA_RIMD	2021-04-05	C812	NULL	Whole genome sequencing of carbapenem-resistant Enterobacteriaceae isolated in Thailand	PDT001008112.1	2021-04-17	562	DADXNS	DADXNS000000000.1	NULL	NULL	NULL	0	0	0	0	28	25	NULL	aac(3)-IId,aac(6')-Ib-cr5,aadA2,aadA5,acrF,aph(3'')-Ib,aph(6)-Id,blaCMY-2,blaCTX-M-15,blaEC,blaNDM-5,blaOXA-1,blaTEM-1,ble,catB3=PARTIAL_END_OF_CONTIG,dfrA12,dfrA17,ftsI_N337NYRIN=POINT,glpT_E448K=POINT,gyrA_D87N=POINT,gyrA_S83L=POINT,mdtM,mph(A),parC_S80I=POINT,parE_S458A=POINT,sul1,sul2,tet(B)	aac(3)-IId,aac(6')-Ib-cr5,aadA2,aadA5,aph(3'')-Ib,aph(6)-Id,blaCMY-2,blaCTX-M-15,blaNDM-5,blaOXA-1,blaTEM-1,ble,catB3=PARTIAL_END_OF_CONTIG,dfrA12,dfrA17,ftsI_N337NYRIN=POINT,glpT_E448K=POINT,gyrA_D87N=POINT,gyrA_S83L=POINT,mph(A),parC_S80I=POINT,parE_S458A=POINT,sul1,sul2,tet(B)	17
GCA_018072385.1	Contig	221042	4942080	98	SKESA v. 2.2	MIGS Cultured Bacterial/Archaeal	PRJDB5929	Thailand-Japan Research Collaboration Center on Emerging and Re-emerging infections, Research Institute for Microbial Diseases, Osaka University	SAMD00137974	C405	NULL	2016-11-20	clinical	26378108	Thailand:Surin	Homo sapiens	NULL	NULL	NULL	NULL	NULL	NULL	Escherichia coli	NULL	NULL	562	OSAKA_RIMD	2021-04-05	C405	NULL	Whole genome sequencing of carbapenem-resistant Enterobacteriaceae isolated in Thailand	PDT001008107.1	2021-04-17	562	DADXNT	DADXNT000000000.1	NULL	NULL	NULL	0	0	0	0	28	25	NULL	aac(3)-IId,aac(6')-Ib-cr5,aadA2,aadA5,acrF,aph(3'')-Ib,aph(6)-Id,blaCMY-2,blaCTX-M-15,blaEC,blaNDM-5,blaOXA-1,blaTEM-1,ble,catB3=PARTIAL_END_OF_CONTIG,dfrA12,dfrA17,ftsI_N337NYRIN=POINT,glpT_E448K=POINT,gyrA_D87N=POINT,gyrA_S83L=POINT,mdtM,mph(A),parC_S80I=POINT,parE_S458A=POINT,sul1,sul2,tet(B)	aac(3)-IId,aac(6')-Ib-cr5,aadA2,aadA5,aph(3'')-Ib,aph(6)-Id,blaCMY-2,blaCTX-M-15,blaNDM-5,blaOXA-1,blaTEM-1,ble,catB3=PARTIAL_END_OF_CONTIG,dfrA12,dfrA17,ftsI_N337NYRIN=POINT,glpT_E448K=POINT,gyrA_D87N=POINT,gyrA_S83L=POINT,mph(A),parC_S80I=POINT,parE_S458A=POINT,sul1,sul2,tet(B)	17
GCA_018072445.1	Contig	132562	4988659	123	SKESA v. 2.2	MIGS Cultured Bacterial/Archaeal	PRJDB5929	Thailand-Japan Research Collaboration Center on Emerging and Re-emerging infections, Research Institute for Microbial Diseases, Osaka University	SAMD00138222	C835	NULL	2017-07-21	clinical	26378168	Thailand:Surin	Homo sapiens	NULL	NULL	NULL	NULL	NULL	NULL	Escherichia coli	NULL	NULL	562	OSAKA_RIMD	2021-04-05	C835	NULL	Whole genome sequencing of carbapenem-resistant Enterobacteriaceae isolated in Thailand	PDT001008098.1	2021-04-17	562	DADXNI	DADXNI000000000.1	NULL	NULL	NULL	0	0	0	0	28	25	NULL	aac(3)-IId,aac(6')-Ib-cr5,aadA2,aadA5,acrF,aph(3'')-Ib,aph(6)-Id,blaCMY-2,blaCTX-M-15,blaEC,blaNDM-5,blaOXA-1,blaTEM-1,ble,catB3=PARTIAL_END_OF_CONTIG,dfrA12,dfrA17,ftsI_N337NYRIN=POINT,glpT_E448K=POINT,gyrA_D87N=POINT,gyrA_S83L=POINT,mdtM,mph(A),parC_S80I=POINT,parE_S458A=POINT,sul1,sul2,tet(B)	aac(3)-IId,aac(6')-Ib-cr5,aadA2,aadA5,aph(3'')-Ib,aph(6)-Id,blaCMY-2,blaCTX-M-15,blaNDM-5,blaOXA-1,blaTEM-1,ble,catB3=PARTIAL_END_OF_CONTIG,dfrA12,dfrA17,ftsI_N337NYRIN=POINT,glpT_E448K=POINT,gyrA_D87N=POINT,gyrA_S83L=POINT,mph(A),parC_S80I=POINT,parE_S458A=POINT,sul1,sul2,tet(B)	17
GCA_018072465.1	Contig	205820	5008129	91	SKESA v. 2.2	MIGS Cultured Bacterial/Archaeal	PRJDB5929	Thailand-Japan Research Collaboration Center on Emerging and Re-emerging infections, Research Institute for Microbial Diseases, Osaka University	SAMD00138080	C579	NULL	2017-04-04	clinical	26378188	Thailand:Sakon Nakhon	Homo sapiens	NULL	NULL	NULL	NULL	NULL	NULL	Escherichia coli	NULL	NULL	562	OSAKA_RIMD	2021-04-05	C579	NULL	Whole genome sequencing of carbapenem-resistant Enterobacteriaceae isolated in Thailand	PDT001008092.1	2021-04-17	562	DADXNK	DADXNK000000000.1	NULL	NULL	NULL	0	0	0	0	22	19	NULL	aac(3)-IId,aac(6')-Ib-cr5,aadA2,acrF,blaCMY-2,blaEC,blaNDM-1,blaOXA-1,blaTEM-1,ble,catB3=PARTIAL_END_OF_CONTIG,dfrA12,ftsI_N337NYRIN=POINT,glpT_E448K=POINT,gyrA_D87N=POINT,gyrA_S83L=POINT,mdtM,mph(A),parC_S80I=POINT,parE_S458A=POINT,sul1,tet(B)	aac(3)-IId,aac(6')-Ib-cr5,aadA2,blaCMY-2,blaNDM-1,blaOXA-1,blaTEM-1,ble,catB3=PARTIAL_END_OF_CONTIG,dfrA12,ftsI_N337NYRIN=POINT,glpT_E448K=POINT,gyrA_D87N=POINT,gyrA_S83L=POINT,mph(A),parC_S80I=POINT,parE_S458A=POINT,sul1,tet(B)	17
GCA_018072505.1	Contig	205820	4981725	90	SKESA v. 2.2	MIGS Cultured Bacterial/Archaeal	PRJDB5929	Thailand-Japan Research Collaboration Center on Emerging and Re-emerging infections, Research Institute for Microbial Diseases, Osaka University	SAMD00138214	C827	NULL	2017-07-18	clinical	26378228	Thailand:Surin	Homo sapiens	NULL	NULL	NULL	NULL	NULL	NULL	Escherichia coli	NULL	NULL	562	OSAKA_RIMD	2021-04-05	C827	NULL	Whole genome sequencing of carbapenem-resistant Enterobacteriaceae isolated in Thailand	PDT001008074.1	2021-04-17	562	DADXNF	DADXNF000000000.1	NULL	NULL	NULL	0	0	0	0	24	21	NULL	aadA2,aadA5,acrF,aph(3'')-Ib,aph(6)-Id,blaCMY-2,blaCTX-M-15,blaEC,blaNDM-5,blaTEM-1,ble,dfrA12,dfrA17,ftsI_N337NYRIN=POINT,glpT_E448K=POINT,gyrA_D87N=POINT,gyrA_S83L=POINT,mdtM,mph(A),parC_S80I=POINT,parE_S458A=POINT,sul1,sul2,tet(B)	aadA2,aadA5,aph(3'')-Ib,aph(6)-Id,blaCMY-2,blaCTX-M-15,blaNDM-5,blaTEM-1,ble,dfrA12,dfrA17,ftsI_N337NYRIN=POINT,glpT_E448K=POINT,gyrA_D87N=POINT,gyrA_S83L=POINT,mph(A),parC_S80I=POINT,parE_S458A=POINT,sul1,sul2,tet(B)	17
GCA_018072585.1	Contig	221042	5045655	103	SKESA v. 2.2	MIGS Cultured Bacterial/Archaeal	PRJDB5929	Thailand-Japan Research Collaboration Center on Emerging and Re-emerging infections, Research Institute for Microbial Diseases, Osaka University	SAMD00138085	C584	NULL	2017-03-16	clinical	26378308	Thailand:Sakon Nakhon	Homo sapiens	NULL	NULL	NULL	NULL	NULL	NULL	Escherichia coli	NULL	NULL	562	OSAKA_RIMD	2021-04-05	C584	NULL	Whole genome sequencing of carbapenem-resistant Enterobacteriaceae isolated in Thailand	PDT001008066.1	2021-04-17	562	DADXNG	DADXNG000000000.1	NULL	NULL	NULL	0	0	0	0	30	27	NULL	aac(3)-IId,aac(6')-Ib-cr5,aadA2,aadA5,acrF,aph(3'')-Ib,aph(6)-Id,blaCMY-2,blaCTX-M-15,blaEC,blaNDM-5,blaOXA-1,blaTEM-1,ble,catB3=PARTIAL_END_OF_CONTIG,dfrA12,dfrA17,erm(B),ftsI_N337NYRIN=POINT,glpT_E448K=POINT,gyrA_D87N=POINT,gyrA_S83L=POINT,mdtM,mph=HMM,mph(A),parC_S80I=POINT,parE_S458A=POINT,sul1,sul2,tet(B)	aac(3)-IId,aac(6')-Ib-cr5,aadA2,aadA5,aph(3'')-Ib,aph(6)-Id,blaCMY-2,blaCTX-M-15,blaNDM-5,blaOXA-1,blaTEM-1,ble,catB3=PARTIAL_END_OF_CONTIG,dfrA12,dfrA17,erm(B),ftsI_N337NYRIN=POINT,glpT_E448K=POINT,gyrA_D87N=POINT,gyrA_S83L=POINT,mph=HMM,mph(A),parC_S80I=POINT,parE_S458A=POINT,sul1,sul2,tet(B)	17
GCA_018072685.1	Contig	191009	5088738	106	SKESA v. 2.2	MIGS Cultured Bacterial/Archaeal	PRJDB5929	Thailand-Japan Research Collaboration Center on Emerging and Re-emerging infections, Research Institute for Microbial Diseases, Osaka University	SAMD00137973	C404	NULL	2016-11-17	clinical	26378408	Thailand:Surin	Homo sapiens	NULL	NULL	NULL	NULL	NULL	NULL	Escherichia coli	NULL	NULL	562	OSAKA_RIMD	2021-04-05	C404	NULL	Whole genome sequencing of carbapenem-resistant Enterobacteriaceae isolated in Thailand	PDT001008056.1	2021-04-17	562	DADXNL	DADXNL000000000.1	NULL	NULL	NULL	0	0	0	0	26	23	NULL	aac(3)-IId,aadA2,aadA5,acrF,aph(3'')-Ib,aph(6)-Id,blaCMY-2,blaCTX-M-15,blaEC,blaNDM-5,blaTEM-1,ble,catA2,dfrA12,dfrA17,ftsI_N337NYRIN=POINT,glpT_E448K=POINT,gyrA_D87N=POINT,gyrA_S83L=POINT,mdtM,mph(A),parC_S80I=POINT,parE_S458A=POINT,sul1,sul2,tet(B)	aac(3)-IId,aadA2,aadA5,aph(3'')-Ib,aph(6)-Id,blaCMY-2,blaCTX-M-15,blaNDM-5,blaTEM-1,ble,catA2,dfrA12,dfrA17,ftsI_N337NYRIN=POINT,glpT_E448K=POINT,gyrA_D87N=POINT,gyrA_S83L=POINT,mph(A),parC_S80I=POINT,parE_S458A=POINT,sul1,sul2,tet(B)	17
GCA_018072705.1	Contig	191010	4986062	118	SKESA v. 2.2	MIGS Cultured Bacterial/Archaeal	PRJDB5929	Thailand-Japan Research Collaboration Center on Emerging and Re-emerging infections, Research Institute for Microbial Diseases, Osaka University	SAMD00137946	C379	NULL	2016-09-13	clinical	26378428	Thailand:Sakon Nakhon	Homo sapiens	NULL	NULL	NULL	NULL	NULL	NULL	Escherichia coli	NULL	NULL	562	OSAKA_RIMD	2021-04-05	C379	NULL	Whole genome sequencing of carbapenem-resistant Enterobacteriaceae isolated in Thailand	PDT001008053.1	2021-04-17	562	DADXNR	DADXNR000000000.1	NULL	NULL	NULL	0	0	0	0	28	25	NULL	aac(3)-IId,aac(6')-Ib-cr5,aadA2,aadA5,acrF,aph(3'')-Ib,aph(6)-Id,blaCMY-2,blaCTX-M-15,blaEC,blaNDM-5,blaOXA-1,blaTEM-1,ble,catB3=PARTIAL_END_OF_CONTIG,dfrA12,dfrA17,ftsI_N337NYRIN=POINT,glpT_E448K=POINT,gyrA_D87N=POINT,gyrA_S83L=POINT,mdtM,mph(A),parC_S80I=POINT,parE_S458A=POINT,sul1,sul2,tet(B)	aac(3)-IId,aac(6')-Ib-cr5,aadA2,aadA5,aph(3'')-Ib,aph(6)-Id,blaCMY-2,blaCTX-M-15,blaNDM-5,blaOXA-1,blaTEM-1,ble,catB3=PARTIAL_END_OF_CONTIG,dfrA12,dfrA17,ftsI_N337NYRIN=POINT,glpT_E448K=POINT,gyrA_D87N=POINT,gyrA_S83L=POINT,mph(A),parC_S80I=POINT,parE_S458A=POINT,sul1,sul2,tet(B)	17
GCA_018072725.1	Contig	205820	5220638	116	SKESA v. 2.2	MIGS Cultured Bacterial/Archaeal	PRJDB5929	Thailand-Japan Research Collaboration Center on Emerging and Re-emerging infections, Research Institute for Microbial Diseases, Osaka University	SAMD00137875	C302	NULL	2016-10-08	clinical	26378448	Thailand:Surin	Homo sapiens	NULL	NULL	NULL	NULL	NULL	NULL	Escherichia coli	NULL	NULL	562	OSAKA_RIMD	2021-04-05	C302	NULL	Whole genome sequencing of carbapenem-resistant Enterobacteriaceae isolated in Thailand	PDT001008044.1	2021-04-17	562	DADXNX	DADXNX000000000.1	NULL	NULL	NULL	0	0	0	0	29	26	NULL	aac(3)-IId,aac(6')-Ib-cr5,aadA5,acrF,aph(3'')-Ib,aph(6)-Id,blaCMY-2,blaCTX-M-15,blaEC,blaNDM-1,blaOXA-1,blaTEM-1,ble,catA2,catB3=PARTIAL_END_OF_CONTIG,dfrA17,erm(42),ftsI_N337NYRIN=POINT,glpT_E448K=POINT,gyrA_D87N=POINT,gyrA_S83L=POINT,mdtM,mph(A),parC_S80I=POINT,parE_S458A=POINT,sul1,sul2,sul2=PARTIAL_END_OF_CONTIG,tet(B)	aac(3)-IId,aac(6')-Ib-cr5,aadA5,aph(3'')-Ib,aph(6)-Id,blaCMY-2,blaCTX-M-15,blaNDM-1,blaOXA-1,blaTEM-1,ble,catA2,catB3=PARTIAL_END_OF_CONTIG,dfrA17,erm(42),ftsI_N337NYRIN=POINT,glpT_E448K=POINT,gyrA_D87N=POINT,gyrA_S83L=POINT,mph(A),parC_S80I=POINT,parE_S458A=POINT,sul1,sul2,sul2=PARTIAL_END_OF_CONTIG,tet(B)	25
GCA_018072745.1	Contig	201589	4987933	115	SKESA v. 2.2	MIGS Cultured Bacterial/Archaeal	PRJDB5929	Thailand-Japan Research Collaboration Center on Emerging and Re-emerging infections, Research Institute for Microbial Diseases, Osaka University	SAMD00137878	C305	NULL	2016-10-12	clinical	26378468	Thailand:Surin	Homo sapiens	NULL	NULL	NULL	NULL	NULL	NULL	Escherichia coli	NULL	NULL	562	OSAKA_RIMD	2021-04-05	C305	NULL	Whole genome sequencing of carbapenem-resistant Enterobacteriaceae isolated in Thailand	PDT001008045.1	2021-04-17	562	DADXNW	DADXNW000000000.1	NULL	NULL	NULL	0	0	0	0	28	25	NULL	aac(3)-IId,aac(6')-Ib-cr5,aadA2,aadA5,acrF,aph(3'')-Ib,aph(6)-Id,blaCMY-2,blaCTX-M-15,blaEC,blaNDM-5,blaOXA-1,blaTEM-1,ble,catB3=PARTIAL_END_OF_CONTIG,dfrA12,dfrA17,ftsI_N337NYRIN=POINT,glpT_E448K=POINT,gyrA_D87N=POINT,gyrA_S83L=POINT,mdtM,mph(A),parC_S80I=POINT,parE_S458A=POINT,sul1,sul2,tet(B)	aac(3)-IId,aac(6')-Ib-cr5,aadA2,aadA5,aph(3'')-Ib,aph(6)-Id,blaCMY-2,blaCTX-M-15,blaNDM-5,blaOXA-1,blaTEM-1,ble,catB3=PARTIAL_END_OF_CONTIG,dfrA12,dfrA17,ftsI_N337NYRIN=POINT,glpT_E448K=POINT,gyrA_D87N=POINT,gyrA_S83L=POINT,mph(A),parC_S80I=POINT,parE_S458A=POINT,sul1,sul2,tet(B)	17
GCA_018072765.1	Contig	205820	4982884	115	SKESA v. 2.2	MIGS Cultured Bacterial/Archaeal	PRJDB5929	Thailand-Japan Research Collaboration Center on Emerging and Re-emerging infections, Research Institute for Microbial Diseases, Osaka University	SAMD00137872	C298	NULL	2016-08-03	clinical	26378488	Thailand:Udon Thani	Homo sapiens	NULL	NULL	NULL	NULL	NULL	NULL	Escherichia coli	NULL	NULL	562	OSAKA_RIMD	2021-04-05	C298	NULL	Whole genome sequencing of carbapenem-resistant Enterobacteriaceae isolated in Thailand	PDT001008043.1	2021-04-17	562	DADXNV	DADXNV000000000.1	NULL	NULL	NULL	0	0	0	0	27	24	NULL	aac(3)-IId,aac(6')-Ib-cr5,aadA2,aadA5,acrF,aph(3'')-Ib,aph(6)-Id,blaCMY-2,blaCTX-M-15,blaEC,blaNDM-5,blaOXA-1,blaTEM-1,ble,catB3=PARTIAL_END_OF_CONTIG,dfrA12,dfrA17,ftsI_N337NYRIN=POINT,glpT_E448K=POINT,gyrA_D87N=POINT,gyrA_S83L=POINT,mdtM,mph(A),parC_S80I=POINT,parE_S458A=POINT,sul1,tet(B)	aac(3)-IId,aac(6')-Ib-cr5,aadA2,aadA5,aph(3'')-Ib,aph(6)-Id,blaCMY-2,blaCTX-M-15,blaNDM-5,blaOXA-1,blaTEM-1,ble,catB3=PARTIAL_END_OF_CONTIG,dfrA12,dfrA17,ftsI_N337NYRIN=POINT,glpT_E448K=POINT,gyrA_D87N=POINT,gyrA_S83L=POINT,mph(A),parC_S80I=POINT,parE_S458A=POINT,sul1,tet(B)	17
GCA_018072785.1	Contig	191009	4963821	98	SKESA v. 2.2	MIGS Cultured Bacterial/Archaeal	PRJDB5929	Thailand-Japan Research Collaboration Center on Emerging and Re-emerging infections, Research Institute for Microbial Diseases, Osaka University	SAMD00137983	C414	NULL	2016-11-22	clinical	26378508	Thailand:Surin	Homo sapiens	NULL	NULL	NULL	NULL	NULL	NULL	Escherichia coli	NULL	NULL	562	OSAKA_RIMD	2021-04-05	C414	NULL	Whole genome sequencing of carbapenem-resistant Enterobacteriaceae isolated in Thailand	PDT001008027.1	2021-04-17	562	DADXNY	DADXNY000000000.1	NULL	NULL	NULL	0	0	0	0	24	21	NULL	aadA2,aadA5,acrF,aph(3'')-Ib,aph(6)-Id,blaCMY-2,blaCTX-M-15,blaEC,blaNDM-5,blaTEM-1,ble,dfrA12,dfrA17,ftsI_N337NYRIN=POINT,glpT_E448K=POINT,gyrA_D87N=POINT,gyrA_S83L=POINT,mdtM,mph(A),parC_S80I=POINT,parE_S458A=POINT,sul1,sul2,tet(B)	aadA2,aadA5,aph(3'')-Ib,aph(6)-Id,blaCMY-2,blaCTX-M-15,blaNDM-5,blaTEM-1,ble,dfrA12,dfrA17,ftsI_N337NYRIN=POINT,glpT_E448K=POINT,gyrA_D87N=POINT,gyrA_S83L=POINT,mph(A),parC_S80I=POINT,parE_S458A=POINT,sul1,sul2,tet(B)	17
GCA_018072805.1	Contig	205821	5044001	107	SKESA v. 2.2	MIGS Cultured Bacterial/Archaeal	PRJDB5929	Thailand-Japan Research Collaboration Center on Emerging and Re-emerging infections, Research Institute for Microbial Diseases, Osaka University	SAMD00138120	C671	NULL	2017-04-12	clinical	26378528	Thailand:Sakon Nakhon	Homo sapiens	NULL	NULL	NULL	NULL	NULL	NULL	Escherichia coli	NULL	NULL	562	OSAKA_RIMD	2021-04-05	C671	NULL	Whole genome sequencing of carbapenem-resistant Enterobacteriaceae isolated in Thailand	PDT001008033.1	2021-04-17	562	DADXNZ	DADXNZ000000000.1	NULL	NULL	NULL	0	0	0	0	28	25	NULL	aac(3)-IId,aac(6')-Ib-cr5,aadA2,aadA5,acrF,aph(3'')-Ib,aph(6)-Id,blaCMY-2,blaCTX-M-15,blaEC,blaNDM-5,blaOXA-1,blaTEM-1,ble,catB3=PARTIAL_END_OF_CONTIG,dfrA12,dfrA17,erm(B),gyrA_D87N=POINT,gyrA_S83L=POINT,mdtM,mph(A),mph_3=HMM,parC_S80I=POINT,parE_S458A=POINT,sul1,sul2,tet(B)	aac(3)-IId,aac(6')-Ib-cr5,aadA2,aadA5,aph(3'')-Ib,aph(6)-Id,blaCMY-2,blaCTX-M-15,blaNDM-5,blaOXA-1,blaTEM-1,ble,catB3=PARTIAL_END_OF_CONTIG,dfrA12,dfrA17,erm(B),gyrA_D87N=POINT,gyrA_S83L=POINT,mph(A),mph_3=HMM,parC_S80I=POINT,parE_S458A=POINT,sul1,sul2,tet(B)	17
GCA_018075185.1	Contig	191009	5275659	119	SKESA v. 2.2	MIGS Cultured Bacterial/Archaeal	PRJDB5929	Thailand-Japan Research Collaboration Center on Emerging and Re-emerging infections, Research Institute for Microbial Diseases, Osaka University	SAMD00137977	C408	NULL	2016-11-23	clinical	26380898	Thailand:Surin	Homo sapiens	NULL	NULL	NULL	NULL	NULL	NULL	Escherichia coli	NULL	NULL	562	OSAKA_RIMD	2021-04-05	C408	NULL	Whole genome sequencing of carbapenem-resistant Enterobacteriaceae isolated in Thailand	PDT001007731.1	2021-04-17	562	DADXRC	DADXRC000000000.1	NULL	NULL	NULL	0	0	0	0	29	26	NULL	aac(3)-IId,aac(6')-Ib-cr5,aadA5,acrF,aph(3'')-Ib,aph(6)-Id,blaCMY-2,blaCTX-M-15,blaEC,blaNDM-1,blaOXA-1,blaTEM-1,ble,catA2,catB3=PARTIAL_END_OF_CONTIG,dfrA17,erm(42),ftsI_N337NYRIN=POINT,glpT_E448K=POINT,gyrA_D87N=POINT,gyrA_S83L=POINT,mdtM,mph(A),parC_S80I=POINT,parE_S458A=POINT,sul1,sul2,sul2=PARTIAL_END_OF_CONTIG,tet(B)	aac(3)-IId,aac(6')-Ib-cr5,aadA5,aph(3'')-Ib,aph(6)-Id,blaCMY-2,blaCTX-M-15,blaNDM-1,blaOXA-1,blaTEM-1,ble,catA2,catB3=PARTIAL_END_OF_CONTIG,dfrA17,erm(42),ftsI_N337NYRIN=POINT,glpT_E448K=POINT,gyrA_D87N=POINT,gyrA_S83L=POINT,mph(A),parC_S80I=POINT,parE_S458A=POINT,sul1,sul2,sul2=PARTIAL_END_OF_CONTIG,tet(B)	25
GCA_018098045.1	Contig	191009	4910168	106	SKESA v. 2.2	MIGS Cultured Bacterial/Archaeal	PRJDB5929	Thailand-Japan Research Collaboration Center on Emerging and Re-emerging infections, Research Institute for Microbial Diseases, Osaka University	SAMD00138172	C725	NULL	2017-05-18	clinical	26404268	Thailand:Udon Thani	Homo sapiens	NULL	NULL	NULL	NULL	NULL	NULL	Escherichia coli	NULL	NULL	562	OSAKA_RIMD	2021-04-05	C725	NULL	Whole genome sequencing of carbapenem-resistant Enterobacteriaceae isolated in Thailand	PDT001008151.1	2021-04-17	562	DADXZM	DADXZM000000000.1	NULL	NULL	NULL	0	0	0	0	28	25	NULL	aac(3)-IId,aac(6')-Ib-cr5,aadA2,aadA5,acrF,aph(3'')-Ib,aph(6)-Id,blaCMY-2,blaCTX-M-15,blaEC,blaNDM-5,blaOXA-1,blaTEM-1,ble,catB3=PARTIAL_END_OF_CONTIG,dfrA12,dfrA17,ftsI_N337NYRIN=POINT,glpT_E448K=POINT,gyrA_D87N=POINT,gyrA_S83L=POINT,mdtM,mph(A),parC_S80I=POINT,parE_S458A=POINT,sul1,sul2,tet(B)	aac(3)-IId,aac(6')-Ib-cr5,aadA2,aadA5,aph(3'')-Ib,aph(6)-Id,blaCMY-2,blaCTX-M-15,blaNDM-5,blaOXA-1,blaTEM-1,ble,catB3=PARTIAL_END_OF_CONTIG,dfrA12,dfrA17,ftsI_N337NYRIN=POINT,glpT_E448K=POINT,gyrA_D87N=POINT,gyrA_S83L=POINT,mph(A),parC_S80I=POINT,parE_S458A=POINT,sul1,sul2,tet(B)	17
GCA_018098945.1	Contig	191009	4945908	95	SKESA v. 2.2	MIGS Cultured Bacterial/Archaeal	PRJDB5929	Thailand-Japan Research Collaboration Center on Emerging and Re-emerging infections, Research Institute for Microbial Diseases, Osaka University	SAMD00138135	C689	NULL	2017-05-03	clinical	26405688	Thailand:Surin	Homo sapiens	NULL	NULL	NULL	NULL	NULL	NULL	Escherichia coli	NULL	NULL	562	OSAKA_RIMD	2021-04-05	C689	NULL	Whole genome sequencing of carbapenem-resistant Enterobacteriaceae isolated in Thailand	PDT001008128.1	2021-04-17	562	DADYAL	DADYAL000000000.1	NULL	NULL	NULL	0	0	0	0	24	21	NULL	aadA2,aadA5,acrF,aph(3'')-Ib,aph(6)-Id,blaCMY-2,blaCTX-M-15,blaEC,blaNDM-5,blaTEM-1,ble,dfrA12,dfrA17,ftsI_N337NYRIN=POINT,glpT_E448K=POINT,gyrA_D87N=POINT,gyrA_S83L=POINT,mdtM,mph(A),parC_S80I=POINT,parE_S458A=POINT,sul1,sul2,tet(B)	aadA2,aadA5,aph(3'')-Ib,aph(6)-Id,blaCMY-2,blaCTX-M-15,blaNDM-5,blaTEM-1,ble,dfrA12,dfrA17,ftsI_N337NYRIN=POINT,glpT_E448K=POINT,gyrA_D87N=POINT,gyrA_S83L=POINT,mph(A),parC_S80I=POINT,parE_S458A=POINT,sul1,sul2,tet(B)	17
GCA_018100185.1	Contig	127843	5006397	124	SKESA v. 2.2	MIGS Cultured Bacterial/Archaeal	PRJDB5929	Thailand-Japan Research Collaboration Center on Emerging and Re-emerging infections, Research Institute for Microbial Diseases, Osaka University	SAMD00137843	C260	NULL	2016-08-13	clinical	26407108	Thailand:Surat Thani	Homo sapiens	NULL	NULL	NULL	NULL	NULL	NULL	Escherichia coli	NULL	NULL	562	OSAKA_RIMD	2021-04-05	C260	NULL	Whole genome sequencing of carbapenem-resistant Enterobacteriaceae isolated in Thailand	PDT001008133.1	2021-04-17	562	DADYBL	DADYBL000000000.1	NULL	NULL	NULL	0	0	0	0	15	12	NULL	acrF,aph(3'')-Ib,aph(6)-Id,blaEC,blaNDM-1,blaTEM-1,ble,catA1,gyrA_D87N=POINT,gyrA_S83L=POINT,mdtM,parC_S80I=POINT,parE_S458A=POINT,sul2,tet(B)	aph(3'')-Ib,aph(6)-Id,blaNDM-1,blaTEM-1,ble,catA1,gyrA_D87N=POINT,gyrA_S83L=POINT,parC_S80I=POINT,parE_S458A=POINT,sul2,tet(B)	17
GCA_018111385.1	Contig	53050	4691832	202	SKESA v. 2.2	Pathogen: clinical or host-associated	PRJNA218110	CDC	SAMN18811159	PNUSAE070602,"SRS8740172"	CDC	NULL	clinical	26430748	USA	NULL	NULL	NULL	NULL	NULL	NULL	NULL	Escherichia coli	NULL	NULL	562	PULSENET	2021-04-20	PNUSAE070602	NULL	NULL	PDT001009514.1	2021-04-20	562	ABAEWJ	ABAEWJ000000000.1	NULL	NULL	NULL	0	0	0	0	17	14	NULL	aadA2,acrF,blaEC,blaNDM-5,blaOXA-181,blaTEM-1,ble,dfrA12,gyrA_D87N=POINT,gyrA_S83L=POINT,mdtM,mph(A),parC_S80I=POINT,parE_S458A=POINT,qnrS1,rmtB1,sul1	aadA2,blaNDM-5,blaOXA-181,blaTEM-1,ble,dfrA12,gyrA_D87N=POINT,gyrA_S83L=POINT,mph(A),parC_S80I=POINT,parE_S458A=POINT,qnrS1,rmtB1,sul1	18
GCA_018224095.1	Contig	206060	4836298	70	ABySS v. 12	Pathogen: clinical or host-associated	PRJNA725338	The General Hospital of the People's Liberation Army	SAMN18876424	SYE009	PLA General Hospital	missing	clinical	26556378	China: Beijing	Homo sapiens	infections	NULL	39.26 N 115.25 E	NULL	NULL	SYE009	Escherichia coli	NULL	NULL	562	NULL	NULL	SYE009	NULL	NULL	PDT001018019.1	2021-05-02	562	JAGTVZ	JAGTVZ000000000.1	NULL	NULL	NULL	0	0	0	0	23	20	NULL	aac(3)-IId,aac(6')-Ib-cr5,aadA5,acrF,blaCMY-2,blaCTX-M-15,blaEC,blaNDM-5,blaOXA-1,blaTEM-1,ble,catB3=PARTIAL,dfrA17,ftsI_N337NYRIN=POINT,glpT_E448K=POINT,gyrA_D87N=POINT,gyrA_S83L=POINT,mdtM,parC_S80I=POINT,parE_S458A=POINT,pmrB_Y358N=POINT,sul1,tet(B)	aac(3)-IId,aac(6')-Ib-cr5,aadA5,blaCMY-2,blaCTX-M-15,blaNDM-5,blaOXA-1,blaTEM-1,ble,catB3=PARTIAL,dfrA17,ftsI_N337NYRIN=POINT,glpT_E448K=POINT,gyrA_D87N=POINT,gyrA_S83L=POINT,parC_S80I=POINT,parE_S458A=POINT,pmrB_Y358N=POINT,sul1,tet(B)	18
GCA_018224145.1	Contig	191178	4898834	77	ABySS v. 12	Pathogen: clinical or host-associated	PRJNA725338	The General Hospital of the People's Liberation Army	SAMN18876426	SYE015	PLA General Hospital	missing	clinical	26556398	China: Beijing	Homo sapiens	infections	NULL	39.26 N 115.25 E	NULL	NULL	SYE015	Escherichia coli	NULL	NULL	562	NULL	NULL	SYE015	NULL	NULL	PDT001018020.1	2021-05-02	562	JAGTVX	JAGTVX000000000.1	NULL	NULL	NULL	0	0	0	0	24	21	NULL	aac(3)-IId,aac(6')-Ib-cr5,aadA5,acrF,blaCMY-2,blaCTX-M-55,blaEC,blaNDM-5,blaOXA-1,blaTEM-1,ble,catB3=PARTIAL_END_OF_CONTIG,dfrA17,ftsI_N337NYRIN=POINT,glpT_E448K=POINT,gyrA_D87N=POINT,gyrA_S83L=POINT,mdtM,mph(A),parC_S80I=POINT,parE_S458A=POINT,pmrB_Y358N=POINT,sul1,tet(B)	aac(3)-IId,aac(6')-Ib-cr5,aadA5,blaCMY-2,blaCTX-M-55,blaNDM-5,blaOXA-1,blaTEM-1,ble,catB3=PARTIAL_END_OF_CONTIG,dfrA17,ftsI_N337NYRIN=POINT,glpT_E448K=POINT,gyrA_D87N=POINT,gyrA_S83L=POINT,mph(A),parC_S80I=POINT,parE_S458A=POINT,pmrB_Y358N=POINT,sul1,tet(B)	18
GCA_018224165.1	Contig	161099	4906515	83	ABySS v. 12	Pathogen: clinical or host-associated	PRJNA725338	The General Hospital of the People's Liberation Army	SAMN18876425	SYE014	PLA General Hospital	missing	clinical	26556418	China: Beijing	Homo sapiens	infections	NULL	39.26 N 115.25 E	NULL	NULL	SYE014	Escherichia coli	NULL	NULL	562	NULL	NULL	SYE014	NULL	NULL	PDT001018021.1	2021-05-02	562	JAGTVY	JAGTVY000000000.1	NULL	NULL	NULL	0	0	0	0	24	21	NULL	aac(3)-IId,aac(6')-Ib-cr5,aadA5,acrF,blaCMY-2,blaCTX-M-55,blaEC,blaNDM-5,blaOXA-1,blaTEM-1,ble,catB3=PARTIAL,dfrA17,ftsI_N337NYRIN=POINT,glpT_E448K=POINT,gyrA_D87N=POINT,gyrA_S83L=POINT,mdtM,mph(A),parC_S80I=POINT,parE_S458A=POINT,pmrB_Y358N=POINT,sul1,tet(B)	aac(3)-IId,aac(6')-Ib-cr5,aadA5,blaCMY-2,blaCTX-M-55,blaNDM-5,blaOXA-1,blaTEM-1,ble,catB3=PARTIAL,dfrA17,ftsI_N337NYRIN=POINT,glpT_E448K=POINT,gyrA_D87N=POINT,gyrA_S83L=POINT,mph(A),parC_S80I=POINT,parE_S458A=POINT,pmrB_Y358N=POINT,sul1,tet(B)	18
GCA_018224205.1	Contig	206060	4826627	72	ABySS v. 12	Pathogen: clinical or host-associated	PRJNA725338	The General Hospital of the People's Liberation Army	SAMN18876427	BZE2002	PLA General Hospital	missing	clinical	26556458	China: Beijing	Homo sapiens	infections	NULL	39.26 N 115.25 E	NULL	NULL	BZE2002	Escherichia coli	NULL	NULL	562	NULL	NULL	BZE2002	NULL	NULL	PDT001018023.1	2021-05-02	562	JAGTVW	JAGTVW000000000.1	NULL	NULL	NULL	0	0	0	0	26	23	NULL	aac(3)-IId,aac(6')-Ib-cr5,aadA5,acrF,aph(3'')-Ib,aph(6)-Id,blaCMY-2,blaEC,blaNDM-5,blaOXA-1,blaTEM-1,ble,catB3=PARTIAL,dfrA17,ftsI_N337NYRIN=POINT,glpT_E448K=POINT,gyrA_D87N=POINT,gyrA_S83L=POINT,mdtM,mph(A),parC_S80I=POINT,parE_S458A=POINT,pmrB_Y358N=POINT,sul1,sul2,tet(B)	aac(3)-IId,aac(6')-Ib-cr5,aadA5,aph(3'')-Ib,aph(6)-Id,blaCMY-2,blaNDM-5,blaOXA-1,blaTEM-1,ble,catB3=PARTIAL,dfrA17,ftsI_N337NYRIN=POINT,glpT_E448K=POINT,gyrA_D87N=POINT,gyrA_S83L=POINT,mph(A),parC_S80I=POINT,parE_S458A=POINT,pmrB_Y358N=POINT,sul1,sul2,tet(B)	18
GCA_018224245.1	Contig	206060	4832093	70	ABySS v. 12	Pathogen: clinical or host-associated	PRJNA725338	The General Hospital of the People's Liberation Army	SAMN18876428	IR5295	PLA General Hospital	missing	clinical	26556498	China: Beijing	Homo sapiens	infections	NULL	39.26 N 115.25 E	NULL	NULL	IR5295	Escherichia coli	NULL	NULL	562	NULL	NULL	IR5295	NULL	NULL	PDT001018025.1	2021-05-02	562	JAGTVV	JAGTVV000000000.1	NULL	NULL	NULL	0	0	0	0	27	24	NULL	aac(3)-IId,aac(6')-Ib-cr5,aadA5,acrF,aph(3'')-Ib,aph(6)-Id,blaCMY-2,blaCTX-M-15,blaEC,blaNDM-5,blaOXA-1,blaTEM-1,ble,catB3=PARTIAL,dfrA17,ftsI_N337NYRIN=POINT,glpT_E448K=POINT,gyrA_D87N=POINT,gyrA_S83L=POINT,mdtM,mph(A),parC_S80I=POINT,parE_S458A=POINT,pmrB_Y358N=POINT,sul1,sul2,tet(B)	aac(3)-IId,aac(6')-Ib-cr5,aadA5,aph(3'')-Ib,aph(6)-Id,blaCMY-2,blaCTX-M-15,blaNDM-5,blaOXA-1,blaTEM-1,ble,catB3=PARTIAL,dfrA17,ftsI_N337NYRIN=POINT,glpT_E448K=POINT,gyrA_D87N=POINT,gyrA_S83L=POINT,mph(A),parC_S80I=POINT,parE_S458A=POINT,pmrB_Y358N=POINT,sul1,sul2,tet(B)	18
GCA_018224765.1	Contig	191118	4808594	64	ABySS v. 12	Pathogen: clinical or host-associated	PRJNA725338	The General Hospital of the People's Liberation Army	SAMN18876429	IR53046	PLA General Hospital	missing	clinical	26557018	China: Beijing	Homo sapiens	infections	NULL	39.26 N 115.25 E	NULL	NULL	IR53046	Escherichia coli	NULL	NULL	562	NULL	NULL	IR53046	NULL	NULL	PDT001018031.1	2021-05-02	562	JAGTVU	JAGTVU000000000.1	NULL	NULL	NULL	0	0	0	0	14	11	NULL	acrF,blaCMY-2,blaEC,blaNDM-5,ble,ftsI_N337NYRIN=POINT,glpT_E448K=POINT,gyrA_D87N=POINT,gyrA_S83L=POINT,mdtM,parC_S80I=POINT,parE_S458A=POINT,pmrB_Y358N=POINT,tet(B)	blaCMY-2,blaNDM-5,ble,ftsI_N337NYRIN=POINT,glpT_E448K=POINT,gyrA_D87N=POINT,gyrA_S83L=POINT,parC_S80I=POINT,parE_S458A=POINT,pmrB_Y358N=POINT,tet(B)	17
GCA_018224805.1	Contig	191225	4904007	77	ABySS v. 12	Pathogen: clinical or host-associated	PRJNA725338	The General Hospital of the People's Liberation Army	SAMN18876423	SYE001	PLA General Hospital	missing	clinical	26557058	China: Beijing	Homo sapiens	infections	NULL	39.26 N 115.25 E	NULL	NULL	SYE001	Escherichia coli	NULL	NULL	562	NULL	NULL	SYE001	NULL	NULL	PDT001018033.1	2021-05-02	562	JAGTWA	JAGTWA000000000.1	NULL	NULL	NULL	0	0	0	0	24	21	NULL	aac(3)-IId,aac(6')-Ib-cr5,aadA5,acrF,blaCMY-2,blaCTX-M-55,blaEC,blaNDM-5,blaOXA-1,blaTEM-1,ble,catB3=PARTIAL_END_OF_CONTIG,dfrA17,ftsI_N337NYRIN=POINT,glpT_E448K=POINT,gyrA_D87N=POINT,gyrA_S83L=POINT,mdtM,mph(A),parC_S80I=POINT,parE_S458A=POINT,pmrB_Y358N=POINT,sul1,tet(B)	aac(3)-IId,aac(6')-Ib-cr5,aadA5,blaCMY-2,blaCTX-M-55,blaNDM-5,blaOXA-1,blaTEM-1,ble,catB3=PARTIAL_END_OF_CONTIG,dfrA17,ftsI_N337NYRIN=POINT,glpT_E448K=POINT,gyrA_D87N=POINT,gyrA_S83L=POINT,mph(A),parC_S80I=POINT,parE_S458A=POINT,pmrB_Y358N=POINT,sul1,tet(B)	18
GCA_018259935.1	Contig	30976	4816133	400	SKESA v. 2.2	Generic	PRJEB39354	Oxford University Clinical Research Unit	SAMEA7059258	23,"ERS4819877","Escherichia coli"	NULL	2018	clinical	26593048	Viet Nam	Homo sapiens	NULL	blood	NULL	NULL	NULL	NULL	Escherichia coli	NULL	NULL	562	OXFORD UNIVERSITY CLINICAL RESEARCH UNIT	2020-07-16	NULL	NULL	NULL	PDT001018068.1	2021-05-03	562	DAEAQL	DAEAQL000000000.1	NULL	NULL	NULL	0	0	0	0	28	25	NULL	aac(3)-IId,aac(6')-Ib-cr5,aadA2=PARTIAL_END_OF_CONTIG,aadA5,acrF,aph(3'')-Ib,aph(6)-Id,blaCMY-2,blaEC,blaNDM-5,blaOXA-1,blaTEM,blaTEM-1,ble,catB3=PARTIAL_END_OF_CONTIG,dfrA12,dfrA17,ftsI_N337NYRIN=POINT,glpT_E448K=POINT,gyrA_D87N=POINT,gyrA_S83L=POINT,mdtM,mph(A),parC_S80I=POINT,parE_S458A=POINT,sul1,sul2,tet(B)	aac(3)-IId,aac(6')-Ib-cr5,aadA2=PARTIAL_END_OF_CONTIG,aadA5,aph(3'')-Ib,aph(6)-Id,blaCMY-2,blaNDM-5,blaOXA-1,blaTEM,blaTEM-1,ble,catB3=PARTIAL_END_OF_CONTIG,dfrA12,dfrA17,ftsI_N337NYRIN=POINT,glpT_E448K=POINT,gyrA_D87N=POINT,gyrA_S83L=POINT,mph(A),parC_S80I=POINT,parE_S458A=POINT,sul1,sul2,tet(B)	16
GCA_018260215.1	Contig	65838	4843053	257	SKESA v. 2.2	Generic	PRJEB39354	Oxford University Clinical Research Unit	SAMEA7059243	8,"ERS4819862","Escherichia coli"	NULL	2017	clinical	26593318	Viet Nam	Homo sapiens	NULL	blood	NULL	NULL	NULL	NULL	Escherichia coli	NULL	NULL	562	OXFORD UNIVERSITY CLINICAL RESEARCH UNIT	2020-07-16	NULL	NULL	NULL	PDT001018053.1	2021-05-03	562	DAEAQO	DAEAQO000000000.1	NULL	NULL	NULL	0	0	0	0	27	24	NULL	aac(3)-IId,aac(6')-Ib-cr5,aadA2,aadA5,acrF,aph(3'')-Ib,aph(6)-Id,blaCMY-2,blaEC,blaNDM-5,blaOXA-1,blaTEM-1,ble,catB3=PARTIAL_END_OF_CONTIG,dfrA12,dfrA17,ftsI_N337NYRIN=POINT,glpT_E448K=POINT,gyrA_D87N=POINT,gyrA_S83L=POINT,mdtM,mph(A),parC_S80I=POINT,parE_S458A=POINT,sul1,sul2,tet(B)	aac(3)-IId,aac(6')-Ib-cr5,aadA2,aadA5,aph(3'')-Ib,aph(6)-Id,blaCMY-2,blaNDM-5,blaOXA-1,blaTEM-1,ble,catB3=PARTIAL_END_OF_CONTIG,dfrA12,dfrA17,ftsI_N337NYRIN=POINT,glpT_E448K=POINT,gyrA_D87N=POINT,gyrA_S83L=POINT,mph(A),parC_S80I=POINT,parE_S458A=POINT,sul1,sul2,tet(B)	16
GCA_018884065.1	Complete Genome	4741120	4998048	5	Unicycler v. v0.4.7	Pathogen: clinical or host-associated	PRJNA577622	Hospital Universitari Vall d'Hebron	SAMN13031456	E2	Theodor Bilharz Research Institut	2015	clinical	27392578	Egypt:Giza	Homo sapiens	post-hepatitis cirrhosis	ascitic fluid	30.094190 N 31.224056 E	NULL	NULL	E2	Escherichia coli	NULL	NULL	562	NULL	NULL	E2	NULL	NULL	PDT001072120.1	2021-06-15	562	NULL	NULL	NULL	NULL	NULL	0	0	0	0	31	28	NULL	aac(3)-IId,aac(6')-Ib-cr5,aadA2,aadA5,acrF,aph(3'')-Ib,aph(6)-Id,blaCMY-2,blaCTX-M-15,blaEC,blaNDM-5,blaOXA-1,blaOXA-181,blaTEM-1,ble,catB3=PARTIAL,dfrA12,dfrA17,ftsI_N337NYRIN=POINT,glpT_E448K=POINT,gyrA_D87N=POINT,gyrA_S83L=POINT,mdtM,mph(A),parC_S80I=POINT,parE_S458A=POINT,pmrB_Y358N=POINT,qnrS1,sul1,sul2,tet(B)	aac(3)-IId,aac(6')-Ib-cr5,aadA2,aadA5,aph(3'')-Ib,aph(6)-Id,blaCMY-2,blaCTX-M-15,blaNDM-5,blaOXA-1,blaOXA-181,blaTEM-1,ble,catB3=PARTIAL,dfrA12,dfrA17,ftsI_N337NYRIN=POINT,glpT_E448K=POINT,gyrA_D87N=POINT,gyrA_S83L=POINT,mph(A),parC_S80I=POINT,parE_S458A=POINT,pmrB_Y358N=POINT,qnrS1,sul1,sul2,tet(B)	17
GCA_018921905.1	Contig	174270	4839054	82	SKESA v. 2.2	Generic	PRJEB42370	UNIVERSITY HOSPITAL JENA	SAMEA8218219	ERS5904802,"S.97.19.Ec","bacteria"	NULL	2019-01-01	clinical	27431238	Germany	Homo sapiens	NULL	hospital	NULL	NULL	NULL	NULL	Escherichia coli	NULL	NULL	562	UNIVERSITY HOSPITAL JENA	2021-06-07	NULL	NULL	NULL	PDT001071461.1	2021-06-16	562	DAEPAY	DAEPAY000000000.1	NULL	NULL	NULL	0	0	0	0	19	16	NULL	aadA2,aadA5,acrF,blaCMY-2,blaEC,blaNDM-5,ble,dfrA12,dfrA17,ftsI_N337NYRIN=POINT,glpT_E448K=POINT,gyrA_D87N=POINT,gyrA_S83L=POINT,mdtM,parC_S80I=POINT,parE_S458A=POINT,soxR_G121D=POINT,sul1,tet(B)	aadA2,aadA5,blaCMY-2,blaNDM-5,ble,dfrA12,dfrA17,ftsI_N337NYRIN=POINT,glpT_E448K=POINT,gyrA_D87N=POINT,gyrA_S83L=POINT,parC_S80I=POINT,parE_S458A=POINT,soxR_G121D=POINT,sul1,tet(B)	17
GCA_019050675.1	Contig	191012	4939666	127	Unicycler v. Unicycler version 0.4.8	Pathogen: clinical or host-associated	PRJNA739673	The Institute for Disease Prevention and Control of PLA	SAMN19797153	xz173	Bing Gu	2019-04-23	clinical	27597538	China: Xuzhou	Homo sapiens	hospital infection	sputum	34.27 N 117.19 E	NULL	NULL	xz173	Escherichia coli	NULL	NULL	562	NULL	NULL	xz173	NULL	NULL	PDT001079254.1	2021-06-28	562	JAHQQP	JAHQQP000000000.1	NULL	NULL	NULL	0	0	0	0	24	21	NULL	aac(6')-Ib-cr5,aadA2,aadA5,acrF,blaCMY-2,blaCTX-M-15,blaEC,blaNDM-5,blaOXA-1,blaTEM-1,ble,catB3=PARTIAL_END_OF_CONTIG,dfrA12,dfrA17,ftsI_N337NYRIN=POINT,glpT_E448K=POINT,gyrA_D87N=POINT,gyrA_S83L=POINT,mdtM,parC_S80I=POINT,parE_S458A=POINT,pmrB_Y358N=POINT,sul1,tet(B)	aac(6')-Ib-cr5,aadA2,aadA5,blaCMY-2,blaCTX-M-15,blaNDM-5,blaOXA-1,blaTEM-1,ble,catB3=PARTIAL_END_OF_CONTIG,dfrA12,dfrA17,ftsI_N337NYRIN=POINT,glpT_E448K=POINT,gyrA_D87N=POINT,gyrA_S83L=POINT,parC_S80I=POINT,parE_S458A=POINT,pmrB_Y358N=POINT,sul1,tet(B)	17
GCA_019050795.1	Contig	145643	4937882	130	Unicycler v. Unicycler version 0.4.8	Pathogen: clinical or host-associated	PRJNA739673	The Institute for Disease Prevention and Control of PLA	SAMN19797125	xz145	Bing Gu	2019-02-26	clinical	27597658	China: Xuzhou	Homo sapiens	hospital infection	sputum	34.27 N 117.19 E	NULL	NULL	xz145	Escherichia coli	NULL	NULL	562	NULL	NULL	xz145	NULL	NULL	PDT001079255.1	2021-06-28	562	JAHQPN	JAHQPN000000000.1	NULL	NULL	NULL	0	0	0	0	24	21	NULL	aac(6')-Ib-cr5,aadA2,aadA5,acrF,blaCMY-2,blaCTX-M-15,blaEC,blaNDM-5,blaOXA-1,blaTEM-1,ble,catB3=PARTIAL_END_OF_CONTIG,dfrA12,dfrA17,ftsI_N337NYRIN=POINT,glpT_E448K=POINT,gyrA_D87N=POINT,gyrA_S83L=POINT,mdtM,parC_S80I=POINT,parE_S458A=POINT,pmrB_Y358N=POINT,sul1,tet(B)	aac(6')-Ib-cr5,aadA2,aadA5,blaCMY-2,blaCTX-M-15,blaNDM-5,blaOXA-1,blaTEM-1,ble,catB3=PARTIAL_END_OF_CONTIG,dfrA12,dfrA17,ftsI_N337NYRIN=POINT,glpT_E448K=POINT,gyrA_D87N=POINT,gyrA_S83L=POINT,parC_S80I=POINT,parE_S458A=POINT,pmrB_Y358N=POINT,sul1,tet(B)	17
GCA_019050935.1	Contig	205823	4985720	135	Unicycler v. Unicycler version 0.4.8	Pathogen: clinical or host-associated	PRJNA739673	The Institute for Disease Prevention and Control of PLA	SAMN19797116	xz136	Bing Gu	2019-01-15	clinical	27597798	China: Xuzhou	Homo sapiens	hospital infection	urine	34.27 N 117.19 E	NULL	NULL	xz136	Escherichia coli	NULL	NULL	562	NULL	NULL	xz136	NULL	NULL	PDT001079256.1	2021-06-28	562	JAHQPE	JAHQPE000000000.1	NULL	NULL	NULL	0	0	0	0	24	21	NULL	aac(6')-Ib-cr5,aadA2,aadA5,acrF,blaCMY-2,blaCTX-M-15,blaEC,blaNDM-5,blaOXA-1,blaTEM-1,ble,catB3=PARTIAL_END_OF_CONTIG,dfrA12,dfrA17,ftsI_N337NYRIN=POINT,glpT_E448K=POINT,gyrA_D87N=POINT,gyrA_S83L=POINT,mdtM,parC_S80I=POINT,parE_S458A=POINT,pmrB_Y358N=POINT,sul1,tet(B)	aac(6')-Ib-cr5,aadA2,aadA5,blaCMY-2,blaCTX-M-15,blaNDM-5,blaOXA-1,blaTEM-1,ble,catB3=PARTIAL_END_OF_CONTIG,dfrA12,dfrA17,ftsI_N337NYRIN=POINT,glpT_E448K=POINT,gyrA_D87N=POINT,gyrA_S83L=POINT,parC_S80I=POINT,parE_S458A=POINT,pmrB_Y358N=POINT,sul1,tet(B)	17
GCA_019051005.1	Contig	205823	4937991	130	Unicycler v. Unicycler version 0.4.8	Pathogen: clinical or host-associated	PRJNA739673	The Institute for Disease Prevention and Control of PLA	SAMN19797112	xz132	Bing Gu	2019-01-11	clinical	27597868	China: Xuzhou	Homo sapiens	hospital infection	secretions	34.27 N 117.19 E	NULL	NULL	xz132	Escherichia coli	NULL	NULL	562	NULL	NULL	xz132	NULL	NULL	PDT001079257.1	2021-06-28	562	JAHQPA	JAHQPA000000000.1	NULL	NULL	NULL	0	0	0	0	24	21	NULL	aac(6')-Ib-cr5,aadA2,aadA5,acrF,blaCMY-2,blaCTX-M-15,blaEC,blaNDM-5,blaOXA-1,blaTEM-1,ble,catB3=PARTIAL_END_OF_CONTIG,dfrA12,dfrA17,ftsI_N337NYRIN=POINT,glpT_E448K=POINT,gyrA_D87N=POINT,gyrA_S83L=POINT,mdtM,parC_S80I=POINT,parE_S458A=POINT,pmrB_Y358N=POINT,sul1,tet(B)	aac(6')-Ib-cr5,aadA2,aadA5,blaCMY-2,blaCTX-M-15,blaNDM-5,blaOXA-1,blaTEM-1,ble,catB3=PARTIAL_END_OF_CONTIG,dfrA12,dfrA17,ftsI_N337NYRIN=POINT,glpT_E448K=POINT,gyrA_D87N=POINT,gyrA_S83L=POINT,parC_S80I=POINT,parE_S458A=POINT,pmrB_Y358N=POINT,sul1,tet(B)	17
GCA_019051115.1	Contig	191057	4940630	127	Unicycler v. Unicycler version 0.4.8	Pathogen: clinical or host-associated	PRJNA739673	The Institute for Disease Prevention and Control of PLA	SAMN19797109	xz129	Bing Gu	2019-01-09	clinical	27597978	China: Xuzhou	Homo sapiens	hospital infection	ascitic fluid	34.27 N 117.19 E	NULL	NULL	xz129	Escherichia coli	NULL	NULL	562	NULL	NULL	xz129	NULL	NULL	PDT001079258.1	2021-06-28	562	JAHQOX	JAHQOX000000000.1	NULL	NULL	NULL	0	0	0	0	24	21	NULL	aac(6')-Ib-cr5,aadA2,aadA5,acrF,blaCMY-2,blaCTX-M-15,blaEC,blaNDM-5,blaOXA-1,blaTEM-1,ble,catB3=PARTIAL_END_OF_CONTIG,dfrA12,dfrA17,ftsI_N337NYRIN=POINT,glpT_E448K=POINT,gyrA_D87N=POINT,gyrA_S83L=POINT,mdtM,parC_S80I=POINT,parE_S458A=POINT,pmrB_Y358N=POINT,sul1,tet(B)	aac(6')-Ib-cr5,aadA2,aadA5,blaCMY-2,blaCTX-M-15,blaNDM-5,blaOXA-1,blaTEM-1,ble,catB3=PARTIAL_END_OF_CONTIG,dfrA12,dfrA17,ftsI_N337NYRIN=POINT,glpT_E448K=POINT,gyrA_D87N=POINT,gyrA_S83L=POINT,parC_S80I=POINT,parE_S458A=POINT,pmrB_Y358N=POINT,sul1,tet(B)	17
GCA_019051295.1	Contig	205823	4931663	118	Unicycler v. Unicycler version 0.4.8	Pathogen: clinical or host-associated	PRJNA739673	The Institute for Disease Prevention and Control of PLA	SAMN19797098	xz118	Bing Gu	2018-12-19	clinical	27598158	China: Xuzhou	Homo sapiens	hospital infection	sputum	34.27 N 117.19 E	NULL	NULL	xz118	Escherichia coli	NULL	NULL	562	NULL	NULL	xz118	NULL	NULL	PDT001079259.1	2021-06-28	562	JAHQOM	JAHQOM000000000.1	NULL	NULL	NULL	0	0	0	0	19	16	NULL	aadA2,aadA5,acrF,blaCMY-2,blaEC,blaNDM-5,ble,dfrA12,dfrA17,ftsI_N337NYRIN=POINT,glpT_E448K=POINT,gyrA_D87N=POINT,gyrA_S83L=POINT,mdtM,parC_S80I=POINT,parE_S458A=POINT,pmrB_Y358N=POINT,sul1,tet(B)	aadA2,aadA5,blaCMY-2,blaNDM-5,ble,dfrA12,dfrA17,ftsI_N337NYRIN=POINT,glpT_E448K=POINT,gyrA_D87N=POINT,gyrA_S83L=POINT,parC_S80I=POINT,parE_S458A=POINT,pmrB_Y358N=POINT,sul1,tet(B)	17
GCA_019051315.1	Contig	173559	4985884	131	Unicycler v. Unicycler version 0.4.8	Pathogen: clinical or host-associated	PRJNA739673	The Institute for Disease Prevention and Control of PLA	SAMN19797142	xz162	Bing Gu	2019-04-03	clinical	27598178	China: Xuzhou	Homo sapiens	hospital infection	urine	34.27 N 117.19 E	NULL	NULL	xz162	Escherichia coli	NULL	NULL	562	NULL	NULL	xz162	NULL	NULL	PDT001079260.1	2021-06-28	562	JAHQQE	JAHQQE000000000.1	NULL	NULL	NULL	0	0	0	0	24	21	NULL	aac(6')-Ib-cr5,aadA2,aadA5,acrF,blaCMY-2,blaCTX-M-15,blaEC,blaNDM-5,blaOXA-1,blaTEM-1,ble,catB3=PARTIAL_END_OF_CONTIG,dfrA12,dfrA17,ftsI_N337NYRIN=POINT,glpT_E448K=POINT,gyrA_D87N=POINT,gyrA_S83L=POINT,mdtM,parC_S80I=POINT,parE_S458A=POINT,pmrB_Y358N=POINT,sul1,tet(B)	aac(6')-Ib-cr5,aadA2,aadA5,blaCMY-2,blaCTX-M-15,blaNDM-5,blaOXA-1,blaTEM-1,ble,catB3=PARTIAL_END_OF_CONTIG,dfrA12,dfrA17,ftsI_N337NYRIN=POINT,glpT_E448K=POINT,gyrA_D87N=POINT,gyrA_S83L=POINT,parC_S80I=POINT,parE_S458A=POINT,pmrB_Y358N=POINT,sul1,tet(B)	17
GCA_019051595.1	Contig	171590	4937536	131	Unicycler v. Unicycler version 0.4.8	Pathogen: clinical or host-associated	PRJNA739673	The Institute for Disease Prevention and Control of PLA	SAMN19797145	xz165	Bing Gu	2019-04-05	clinical	27598458	China: Xuzhou	Homo sapiens	hospital infection	sputum	34.27 N 117.19 E	NULL	NULL	xz165	Escherichia coli	NULL	NULL	562	NULL	NULL	xz165	NULL	NULL	PDT001079261.1	2021-06-28	562	JAHQQH	JAHQQH000000000.1	NULL	NULL	NULL	0	0	0	0	24	21	NULL	aac(6')-Ib-cr5,aadA2,aadA5,acrF,blaCMY-2,blaCTX-M-15,blaEC,blaNDM-5,blaOXA-1,blaTEM-1,ble,catB3=PARTIAL_END_OF_CONTIG,dfrA12,dfrA17,ftsI_N337NYRIN=POINT,glpT_E448K=POINT,gyrA_D87N=POINT,gyrA_S83L=POINT,mdtM,parC_S80I=POINT,parE_S458A=POINT,pmrB_Y358N=POINT,sul1,tet(B)	aac(6')-Ib-cr5,aadA2,aadA5,blaCMY-2,blaCTX-M-15,blaNDM-5,blaOXA-1,blaTEM-1,ble,catB3=PARTIAL_END_OF_CONTIG,dfrA12,dfrA17,ftsI_N337NYRIN=POINT,glpT_E448K=POINT,gyrA_D87N=POINT,gyrA_S83L=POINT,parC_S80I=POINT,parE_S458A=POINT,pmrB_Y358N=POINT,sul1,tet(B)	17
GCA_019051635.1	Contig	205823	4841962	119	Unicycler v. Unicycler version 0.4.8	Pathogen: clinical or host-associated	PRJNA739673	The Institute for Disease Prevention and Control of PLA	SAMN19797083	xz103	Bing Gu	2018-10-28	clinical	27598498	China: Xuzhou	Homo sapiens	hospital infection	fester	34.27 N 117.19 E	NULL	NULL	xz103	Escherichia coli	NULL	NULL	562	NULL	NULL	xz103	NULL	NULL	PDT001079262.1	2021-06-28	562	JAHQNX	JAHQNX000000000.1	NULL	NULL	NULL	0	0	0	0	24	21	NULL	aac(3)-IId,aac(6')-Ib-cr5,aadA2,aadA5,acrF,blaCMY-2,blaEC,blaNDM-5,blaOXA-1,blaTEM-1,ble,catB3=PARTIAL_END_OF_CONTIG,dfrA12,dfrA17,ftsI_N337NYRIN=POINT,glpT_E448K=POINT,gyrA_D87N=POINT,gyrA_S83L=POINT,mdtM,parC_S80I=POINT,parE_S458A=POINT,pmrB_Y358N=POINT,sul1,tet(B)	aac(3)-IId,aac(6')-Ib-cr5,aadA2,aadA5,blaCMY-2,blaNDM-5,blaOXA-1,blaTEM-1,ble,catB3=PARTIAL_END_OF_CONTIG,dfrA12,dfrA17,ftsI_N337NYRIN=POINT,glpT_E448K=POINT,gyrA_D87N=POINT,gyrA_S83L=POINT,parC_S80I=POINT,parE_S458A=POINT,pmrB_Y358N=POINT,sul1,tet(B)	17
GCA_019051815.1	Contig	205823	4844043	115	Unicycler v. Unicycler version 0.4.8	Pathogen: clinical or host-associated	PRJNA739673	The Institute for Disease Prevention and Control of PLA	SAMN19797076	xz096	Bing Gu	2019-02-14	clinical	27598678	China: Xuzhou	Homo sapiens	hospital infection	sputum	34.27 N 117.19 E	NULL	NULL	xz096	Escherichia coli	NULL	NULL	562	NULL	NULL	xz096	NULL	NULL	PDT001079266.1	2021-06-28	562	JAHQNQ	JAHQNQ000000000.1	NULL	NULL	NULL	0	0	0	0	24	21	NULL	aac(3)-IId,aac(6')-Ib-cr5,aadA2,aadA5,acrF,blaCMY-2,blaEC,blaNDM-5,blaOXA-1,blaTEM-1,ble,catB3=PARTIAL_END_OF_CONTIG,dfrA12,dfrA17,ftsI_N337NYRIN=POINT,glpT_E448K=POINT,gyrA_D87N=POINT,gyrA_S83L=POINT,mdtM,parC_S80I=POINT,parE_S458A=POINT,pmrB_Y358N=POINT,sul1,tet(B)	aac(3)-IId,aac(6')-Ib-cr5,aadA2,aadA5,blaCMY-2,blaNDM-5,blaOXA-1,blaTEM-1,ble,catB3=PARTIAL_END_OF_CONTIG,dfrA12,dfrA17,ftsI_N337NYRIN=POINT,glpT_E448K=POINT,gyrA_D87N=POINT,gyrA_S83L=POINT,parC_S80I=POINT,parE_S458A=POINT,pmrB_Y358N=POINT,sul1,tet(B)	17
GCA_019052095.1	Contig	173559	4938802	128	Unicycler v. Unicycler version 0.4.8	Pathogen: clinical or host-associated	PRJNA739673	The Institute for Disease Prevention and Control of PLA	SAMN19797091	xz111	Bing Gu	2018-12-07	clinical	27598958	China: Xuzhou	Homo sapiens	hospital infection	sputum	34.27 N 117.19 E	NULL	NULL	xz111	Escherichia coli	NULL	NULL	562	NULL	NULL	xz111	NULL	NULL	PDT001079270.1	2021-06-28	562	JAHQOF	JAHQOF000000000.1	NULL	NULL	NULL	0	0	0	0	24	21	NULL	aac(6')-Ib-cr5,aadA2,aadA5,acrF,blaCMY-2,blaCTX-M-15,blaEC,blaNDM-5,blaOXA-1,blaTEM-1,ble,catB3=PARTIAL_END_OF_CONTIG,dfrA12,dfrA17,ftsI_N337NYRIN=POINT,glpT_E448K=POINT,gyrA_D87N=POINT,gyrA_S83L=POINT,mdtM,parC_S80I=POINT,parE_S458A=POINT,pmrB_Y358N=POINT,sul1,tet(B)	aac(6')-Ib-cr5,aadA2,aadA5,blaCMY-2,blaCTX-M-15,blaNDM-5,blaOXA-1,blaTEM-1,ble,catB3=PARTIAL_END_OF_CONTIG,dfrA12,dfrA17,ftsI_N337NYRIN=POINT,glpT_E448K=POINT,gyrA_D87N=POINT,gyrA_S83L=POINT,parC_S80I=POINT,parE_S458A=POINT,pmrB_Y358N=POINT,sul1,tet(B)	17
GCA_019052205.1	Contig	205823	4931938	122	Unicycler v. Unicycler version 0.4.8	Pathogen: clinical or host-associated	PRJNA739673	The Institute for Disease Prevention and Control of PLA	SAMN19797094	xz114	Bing Gu	2018-12-13	clinical	27599078	China: Xuzhou	Homo sapiens	hospital infection	sputum	34.27 N 117.19 E	NULL	NULL	xz114	Escherichia coli	NULL	NULL	562	NULL	NULL	xz114	NULL	NULL	PDT001079271.1	2021-06-28	562	JAHQOI	JAHQOI000000000.1	NULL	NULL	NULL	0	0	0	0	19	16	NULL	aadA2,aadA5,acrF,blaCMY-2,blaEC,blaNDM-5,ble,dfrA12,dfrA17,ftsI_N337NYRIN=POINT,glpT_E448K=POINT,gyrA_D87N=POINT,gyrA_S83L=POINT,mdtM,parC_S80I=POINT,parE_S458A=POINT,pmrB_Y358N=POINT,sul1,tet(B)	aadA2,aadA5,blaCMY-2,blaNDM-5,ble,dfrA12,dfrA17,ftsI_N337NYRIN=POINT,glpT_E448K=POINT,gyrA_D87N=POINT,gyrA_S83L=POINT,parC_S80I=POINT,parE_S458A=POINT,pmrB_Y358N=POINT,sul1,tet(B)	17
GCA_019052895.1	Contig	191057	4938656	123	Unicycler v. Unicycler version 0.4.8	Pathogen: clinical or host-associated	PRJNA739673	The Institute for Disease Prevention and Control of PLA	SAMN19797069	xz089	Bing Gu	2018-10-11	clinical	27599758	China: Xuzhou	Homo sapiens	hospital infection	urine	34.27 N 117.19 E	NULL	NULL	xz089	Escherichia coli	NULL	NULL	562	NULL	NULL	xz089	NULL	NULL	PDT001079272.1	2021-06-28	562	JAHQNJ	JAHQNJ000000000.1	NULL	NULL	NULL	0	0	0	0	24	21	NULL	aac(6')-Ib-cr5,aadA2,aadA5,acrF,blaCMY-2,blaCTX-M-15,blaEC,blaNDM-5,blaOXA-1,blaTEM-1,ble,catB3=PARTIAL_END_OF_CONTIG,dfrA12,dfrA17,ftsI_N337NYRIN=POINT,glpT_E448K=POINT,gyrA_D87N=POINT,gyrA_S83L=POINT,mdtM,parC_S80I=POINT,parE_S458A=POINT,pmrB_Y358N=POINT,sul1,tet(B)	aac(6')-Ib-cr5,aadA2,aadA5,blaCMY-2,blaCTX-M-15,blaNDM-5,blaOXA-1,blaTEM-1,ble,catB3=PARTIAL_END_OF_CONTIG,dfrA12,dfrA17,ftsI_N337NYRIN=POINT,glpT_E448K=POINT,gyrA_D87N=POINT,gyrA_S83L=POINT,parC_S80I=POINT,parE_S458A=POINT,pmrB_Y358N=POINT,sul1,tet(B)	17
GCA_019053135.1	Contig	191012	4936338	126	Unicycler v. Unicycler version 0.4.8	Pathogen: clinical or host-associated	PRJNA739673	The Institute for Disease Prevention and Control of PLA	SAMN19797056	xz076	Bing Gu	2018-09-20	clinical	27599998	China: Xuzhou	Homo sapiens	hospital infection	sputum	34.27 N 117.19 E	NULL	NULL	xz076	Escherichia coli	NULL	NULL	562	NULL	NULL	xz076	NULL	NULL	PDT001079276.1	2021-06-28	562	JAHQMW	JAHQMW000000000.1	NULL	NULL	NULL	0	0	0	0	24	21	NULL	aac(6')-Ib-cr5,aadA2,aadA5,acrF,blaCMY-2,blaCTX-M-15,blaEC,blaNDM-5,blaOXA-1,blaTEM-1,ble,catB3=PARTIAL_END_OF_CONTIG,dfrA12,dfrA17,ftsI_N337NYRIN=POINT,glpT_E448K=POINT,gyrA_D87N=POINT,gyrA_S83L=POINT,mdtM,parC_S80I=POINT,parE_S458A=POINT,pmrB_Y358N=POINT,sul1,tet(B)	aac(6')-Ib-cr5,aadA2,aadA5,blaCMY-2,blaCTX-M-15,blaNDM-5,blaOXA-1,blaTEM-1,ble,catB3=PARTIAL_END_OF_CONTIG,dfrA12,dfrA17,ftsI_N337NYRIN=POINT,glpT_E448K=POINT,gyrA_D87N=POINT,gyrA_S83L=POINT,parC_S80I=POINT,parE_S458A=POINT,pmrB_Y358N=POINT,sul1,tet(B)	17
GCA_019053605.1	Contig	205823	4839089	120	Unicycler v. Unicycler version 0.4.8	Pathogen: clinical or host-associated	PRJNA739673	The Institute for Disease Prevention and Control of PLA	SAMN19797035	xz054	Bing Gu	2018-07-06	clinical	27600478	China: Xuzhou	Homo sapiens	hospital infection	sputum	34.27 N 117.19 E	NULL	NULL	xz054	Escherichia coli	NULL	NULL	562	NULL	NULL	xz054	NULL	NULL	PDT001079278.1	2021-06-28	562	JAHQMB	JAHQMB000000000.1	NULL	NULL	NULL	0	0	0	0	24	21	NULL	aac(3)-IId,aac(6')-Ib-cr5,aadA2,aadA5,acrF,blaCMY-2,blaEC,blaNDM-5,blaOXA-1,blaTEM-1,ble,catB3=PARTIAL_END_OF_CONTIG,dfrA12,dfrA17,ftsI_N337NYRIN=POINT,glpT_E448K=POINT,gyrA_D87N=POINT,gyrA_S83L=POINT,mdtM,parC_S80I=POINT,parE_S458A=POINT,pmrB_Y358N=POINT,sul1,tet(B)	aac(3)-IId,aac(6')-Ib-cr5,aadA2,aadA5,blaCMY-2,blaNDM-5,blaOXA-1,blaTEM-1,ble,catB3=PARTIAL_END_OF_CONTIG,dfrA12,dfrA17,ftsI_N337NYRIN=POINT,glpT_E448K=POINT,gyrA_D87N=POINT,gyrA_S83L=POINT,parC_S80I=POINT,parE_S458A=POINT,pmrB_Y358N=POINT,sul1,tet(B)	17
GCA_019054145.1	Contig	171591	4876311	109	Unicycler v. Unicycler version 0.4.8	Pathogen: clinical or host-associated	PRJNA739673	The Institute for Disease Prevention and Control of PLA	SAMN19796986	xz005	Bing Gu	2015-09-10	clinical	27601018	China: Xuzhou	Homo sapiens	hospital infection	urethra catheter	34.27 N 117.19 E	NULL	NULL	xz005	Escherichia coli	NULL	NULL	562	NULL	NULL	xz005	NULL	NULL	PDT001079283.1	2021-06-28	562	JAHQKE	JAHQKE000000000.1	NULL	NULL	NULL	0	0	0	0	28	25	NULL	aac(3)-IId,aac(6')-Ib-cr5,aadA5,acrF,aph(3'')-Ib,aph(6)-Id,blaCMY-2,blaCTX-M-15,blaEC,blaNDM-1,blaOXA-1,blaSHV-12,blaTEM-1,ble,catB3=PARTIAL_END_OF_CONTIG,dfrA17,ftsI_N337NYRIN=POINT,glpT_E448K=POINT,gyrA_D87N=POINT,gyrA_S83L=POINT,mdtM,mph(A),parC_S80I=POINT,parE_S458A=POINT,pmrB_Y358N=POINT,sul1,sul2,tet(B)	aac(3)-IId,aac(6')-Ib-cr5,aadA5,aph(3'')-Ib,aph(6)-Id,blaCMY-2,blaCTX-M-15,blaNDM-1,blaOXA-1,blaSHV-12,blaTEM-1,ble,catB3=PARTIAL_END_OF_CONTIG,dfrA17,ftsI_N337NYRIN=POINT,glpT_E448K=POINT,gyrA_D87N=POINT,gyrA_S83L=POINT,mph(A),parC_S80I=POINT,parE_S458A=POINT,pmrB_Y358N=POINT,sul1,sul2,tet(B)	18
GCA_019054375.1	Contig	171591	4953480	109	Unicycler v. Unicycler version 0.4.8	Pathogen: clinical or host-associated	PRJNA739673	The Institute for Disease Prevention and Control of PLA	SAMN19796992	xz011	Bing Gu	2016-01-06	clinical	27601238	China: Xuzhou	Homo sapiens	hospital infection	sputum	34.27 N 117.19 E	NULL	NULL	xz011	Escherichia coli	NULL	NULL	562	NULL	NULL	xz011	NULL	NULL	PDT001079289.1	2021-06-28	562	JAHQKK	JAHQKK000000000.1	NULL	NULL	NULL	0	0	0	0	25	22	NULL	aac(3)-IId,aadA5,acrF,aph(3'')-Ib,aph(6)-Id,blaCMY-2,blaCTX-M-55,blaEC,blaNDM-1,blaSHV-12,blaTEM-1,ble,dfrA17,ftsI_N337NYRIN=POINT,glpT_E448K=POINT,gyrA_D87N=POINT,gyrA_S83L=POINT,mdtM,mph(A),parC_S80I=POINT,parE_S458A=POINT,pmrB_Y358N=POINT,sul1,sul2,tet(B)	aac(3)-IId,aadA5,aph(3'')-Ib,aph(6)-Id,blaCMY-2,blaCTX-M-55,blaNDM-1,blaSHV-12,blaTEM-1,ble,dfrA17,ftsI_N337NYRIN=POINT,glpT_E448K=POINT,gyrA_D87N=POINT,gyrA_S83L=POINT,mph(A),parC_S80I=POINT,parE_S458A=POINT,pmrB_Y358N=POINT,sul1,sul2,tet(B)	18
GCA_019054415.1	Contig	171591	4963678	147	Unicycler v. Unicycler version 0.4.8	Pathogen: clinical or host-associated	PRJNA739673	The Institute for Disease Prevention and Control of PLA	SAMN19796990	xz009	Bing Gu	2015-12-07	clinical	27601278	China: Xuzhou	Homo sapiens	hospital infection	blood	34.27 N 117.19 E	NULL	NULL	xz009	Escherichia coli	NULL	NULL	562	NULL	NULL	xz009	NULL	NULL	PDT001079291.1	2021-06-28	562	JAHQKI	JAHQKI000000000.1	NULL	NULL	NULL	0	0	0	0	30	27	NULL	aac(3)-IId,aac(6')-Ib-cr5,aadA5,acrF,aph(3'')-Ib,aph(6)-Id,blaCMY-2,blaCTX-M-15,blaEC,blaNDM-1,blaOXA-1,blaSHV-12,blaTEM-1,ble,catB3=PARTIAL_END_OF_CONTIG,dfrA17,erm(B),floR,ftsI_N337NYRIN=POINT,glpT_E448K=POINT,gyrA_D87N=POINT,gyrA_S83L=POINT,mdtM,mph(A),parC_S80I=POINT,parE_S458A=POINT,pmrB_Y358N=POINT,sul1,sul2,tet(B)	aac(3)-IId,aac(6')-Ib-cr5,aadA5,aph(3'')-Ib,aph(6)-Id,blaCMY-2,blaCTX-M-15,blaNDM-1,blaOXA-1,blaSHV-12,blaTEM-1,ble,catB3=PARTIAL_END_OF_CONTIG,dfrA17,erm(B),floR,ftsI_N337NYRIN=POINT,glpT_E448K=POINT,gyrA_D87N=POINT,gyrA_S83L=POINT,mph(A),parC_S80I=POINT,parE_S458A=POINT,pmrB_Y358N=POINT,sul1,sul2,tet(B)	18
GCA_019054535.1	Contig	171591	4921419	105	Unicycler v. Unicycler version 0.4.8	Pathogen: clinical or host-associated	PRJNA739673	The Institute for Disease Prevention and Control of PLA	SAMN19796982	xz001	Bing Gu	2016-07-23	clinical	27601398	China: Xuzhou	Homo sapiens	hospital infection	fester	34.27 N 117.19 E	NULL	NULL	xz001	Escherichia coli	NULL	NULL	562	NULL	NULL	xz001	NULL	NULL	PDT001079297.1	2021-06-28	562	JAHQKA	JAHQKA000000000.1	NULL	NULL	NULL	0	0	0	0	20	17	NULL	aac(3)-IId,aadA5,acrF,blaCMY-2,blaCTX-M-15,blaEC,blaNDM-1,blaSHV-12,ble,dfrA17,ftsI_N337NYRIN=POINT,glpT_E448K=POINT,gyrA_D87N=POINT,gyrA_S83L=POINT,mdtM,parC_S80I=POINT,parE_S458A=POINT,pmrB_Y358N=POINT,sul1,tet(B)	aac(3)-IId,aadA5,blaCMY-2,blaCTX-M-15,blaNDM-1,blaSHV-12,ble,dfrA17,ftsI_N337NYRIN=POINT,glpT_E448K=POINT,gyrA_D87N=POINT,gyrA_S83L=POINT,parC_S80I=POINT,parE_S458A=POINT,pmrB_Y358N=POINT,sul1,tet(B)	18
GCA_019054575.1	Contig	405429	5020062	68	Unicycler v. Unicycler version 0.4.8	Pathogen: clinical or host-associated	PRJNA739673	The Institute for Disease Prevention and Control of PLA	SAMN19796984	xz003	Bing Gu	2015-09-11	clinical	27601438	China: Xuzhou	Homo sapiens	hospital infection	sputum	34.27 N 117.19 E	NULL	NULL	xz003	Escherichia coli	NULL	NULL	562	NULL	NULL	xz003	NULL	NULL	PDT001079299.1	2021-06-28	562	JAHQKC	JAHQKC000000000.1	NULL	NULL	NULL	0	0	0	0	25	22	NULL	aac(3)-IId,aadA5,acrF,aph(3'')-Ib,aph(6)-Id,blaCMY-2,blaCTX-M-15,blaEC,blaNDM-1,blaSHV-12,blaTEM-1,ble,dfrA17,ftsI_N337NYRIN=POINT,glpT_E448K=POINT,gyrA_D87N=POINT,gyrA_S83L=POINT,mdtM,mph(A),parC_S80I=POINT,parE_S458A=POINT,pmrB_Y358N=POINT,sul1,sul2,tet(B)	aac(3)-IId,aadA5,aph(3'')-Ib,aph(6)-Id,blaCMY-2,blaCTX-M-15,blaNDM-1,blaSHV-12,blaTEM-1,ble,dfrA17,ftsI_N337NYRIN=POINT,glpT_E448K=POINT,gyrA_D87N=POINT,gyrA_S83L=POINT,mph(A),parC_S80I=POINT,parE_S458A=POINT,pmrB_Y358N=POINT,sul1,sul2,tet(B)	18
GCA_019214885.1	Contig	135449	4908048	103	SKESA v. 2.2	Pathogen: clinical or host-associated	PRJNA529744	University of Melbourne	SAMN20033200	AUSMDU00023512,"SRS9466681"	NULL	2018	clinical	27854688	Australia	Homo sapiens	NULL	urine	NULL	NULL	NULL	AUSMDU00023512	Escherichia coli	NULL	NULL	562	MDUPHL	2021-07-13	AUSMDU00023512	NULL	NULL	PDT001089264.1	2021-07-13	562	DAESNE	DAESNE000000000.1	NULL	NULL	NULL	0	0	0	0	23	20	NULL	aac(3)-IId,aac(6')-Ib-cr5,aadA2,aadA5,acrF,blaCMY-2,blaEC,blaNDM-5,blaOXA-1,blaTEM-1,ble,catB3=PARTIAL_END_OF_CONTIG,dfrA12,dfrA17,ftsI_N337NYRIN=POINT,glpT_E448K=POINT,gyrA_D87N=POINT,gyrA_S83L=POINT,mdtM,parC_S80I=POINT,parE_S458A=POINT,sul1,tet(B)	aac(3)-IId,aac(6')-Ib-cr5,aadA2,aadA5,blaCMY-2,blaNDM-5,blaOXA-1,blaTEM-1,ble,catB3=PARTIAL_END_OF_CONTIG,dfrA12,dfrA17,ftsI_N337NYRIN=POINT,glpT_E448K=POINT,gyrA_D87N=POINT,gyrA_S83L=POINT,parC_S80I=POINT,parE_S458A=POINT,sul1,tet(B)	17
GCA_019216285.1	Contig	76463	4847741	170	SKESA v. 2.2	Pathogen: clinical or host-associated	PRJNA529744	University of Melbourne	SAMN20033374	AUSMDU00042383,"SRS9466873"	NULL	2020	clinical	27856098	Australia	Homo sapiens	NULL	swab	NULL	NULL	NULL	AUSMDU00042383	Escherichia coli	NULL	NULL	562	MDUPHL	2021-07-13	AUSMDU00042383	NULL	NULL	PDT001089080.1	2021-07-13	562	DAESPQ	DAESPQ000000000.1	NULL	NULL	NULL	0	0	0	0	28	25	NULL	aac(3)-IId,aac(6')-Ib-cr5,aadA2,aadA5,acrF,aph(3'')-Ib,aph(6)-Id,blaCMY-2,blaCTX-M-15,blaEC,blaNDM-5,blaOXA-1,blaTEM-1,ble,catB3=PARTIAL_END_OF_CONTIG,dfrA12,dfrA17,ftsI_N337NYRIN=POINT,glpT_E448K=POINT,gyrA_D87N=POINT,gyrA_S83L=POINT,mdtM,mph(A),parC_S80I=POINT,parE_S458A=POINT,sul1,sul2,tet(B)	aac(3)-IId,aac(6')-Ib-cr5,aadA2,aadA5,aph(3'')-Ib,aph(6)-Id,blaCMY-2,blaCTX-M-15,blaNDM-5,blaOXA-1,blaTEM-1,ble,catB3=PARTIAL_END_OF_CONTIG,dfrA12,dfrA17,ftsI_N337NYRIN=POINT,glpT_E448K=POINT,gyrA_D87N=POINT,gyrA_S83L=POINT,mph(A),parC_S80I=POINT,parE_S458A=POINT,sul1,sul2,tet(B)	17
GCA_019216385.1	Contig	96739	5079333	143	SKESA v. 2.2	Pathogen: clinical or host-associated	PRJNA529744	University of Melbourne	SAMN20033124	AUSMDU00013142,"SRS9466918"	NULL	2018	clinical	27856198	Australia	Homo sapiens	NULL	swab	NULL	NULL	NULL	AUSMDU00013142	Escherichia coli	NULL	NULL	562	MDUPHL	2021-07-13	AUSMDU00013142	NULL	NULL	PDT001089034.1	2021-07-13	562	DAESPY	DAESPY000000000.1	NULL	NULL	NULL	0	0	0	0	20	17	NULL	aac(6')-Ib-cr5,aadA2,acrF,blaCTX-M-15,blaEC,blaNDM-5,blaOXA-1,blaTEM-1,ble,catB3=PARTIAL_END_OF_CONTIG,dfrA12,ftsI_I336IKYRI=POINT,glpT_E448K=POINT,gyrA_D87N=POINT,gyrA_S83L=POINT,mdtM,parC_S80I=POINT,parE_S458A=POINT,sul1,tet(A)	aac(6')-Ib-cr5,aadA2,blaCTX-M-15,blaNDM-5,blaOXA-1,blaTEM-1,ble,catB3=PARTIAL_END_OF_CONTIG,dfrA12,ftsI_I336IKYRI=POINT,glpT_E448K=POINT,gyrA_D87N=POINT,gyrA_S83L=POINT,parC_S80I=POINT,parE_S458A=POINT,sul1,tet(A)	18
GCA_019217025.1	Contig	95796	4865177	140	SKESA v. 2.2	Pathogen: clinical or host-associated	PRJNA529744	University of Melbourne	SAMN20033288	AUSMDU00034183,"SRS9466776"	NULL	2019	clinical	27856858	Australia	Homo sapiens	NULL	swab	NULL	NULL	NULL	AUSMDU00034183	Escherichia coli	NULL	NULL	562	MDUPHL	2021-07-13	AUSMDU00034183	NULL	NULL	PDT001089176.1	2021-07-13	562	DAESQQ	DAESQQ000000000.1	NULL	NULL	NULL	0	0	0	0	28	25	NULL	aac(3)-IId,aac(6')-Ib-cr5,aadA2,aadA5,acrF,aph(3'')-Ib,aph(6)-Id,blaCMY-2,blaCTX-M-15,blaEC,blaNDM-5,blaOXA-1,blaTEM-1,ble,catB3=PARTIAL_END_OF_CONTIG,dfrA12,dfrA17,ftsI_N337NYRIN=POINT,glpT_E448K=POINT,gyrA_D87N=POINT,gyrA_S83L=POINT,mdtM,mph(A),parC_S80I=POINT,parE_S458A=POINT,sul1,sul2,tet(B)	aac(3)-IId,aac(6')-Ib-cr5,aadA2,aadA5,aph(3'')-Ib,aph(6)-Id,blaCMY-2,blaCTX-M-15,blaNDM-5,blaOXA-1,blaTEM-1,ble,catB3=PARTIAL_END_OF_CONTIG,dfrA12,dfrA17,ftsI_N337NYRIN=POINT,glpT_E448K=POINT,gyrA_D87N=POINT,gyrA_S83L=POINT,mph(A),parC_S80I=POINT,parE_S458A=POINT,sul1,sul2,tet(B)	17
GCA_019217085.1	Contig	82853	4932267	176	SKESA v. 2.2	Pathogen: clinical or host-associated	PRJNA529744	University of Melbourne	SAMN20033154	AUSMDU00018198,"SRS9466952"	NULL	2018	clinical	27856978	Australia	Homo sapiens	NULL	swab	NULL	NULL	NULL	AUSMDU00018198	Escherichia coli	NULL	NULL	562	MDUPHL	2021-07-13	AUSMDU00018198	NULL	NULL	PDT001089001.1	2021-07-13	562	DAESQS	DAESQS000000000.1	NULL	NULL	NULL	0	0	0	0	18	15	NULL	aadA2,aadA5,acrF,blaEC,blaNDM-5,ble,dfrA12,dfrA17,ftsI_I336IKYRI=POINT,glpT_E448K=POINT,gyrA_D87N=POINT,gyrA_S83L=POINT,mdtM,mph(A),parC_S80I=POINT,parE_S458A=POINT,sul1,tet(A)	aadA2,aadA5,blaNDM-5,ble,dfrA12,dfrA17,ftsI_I336IKYRI=POINT,glpT_E448K=POINT,gyrA_D87N=POINT,gyrA_S83L=POINT,mph(A),parC_S80I=POINT,parE_S458A=POINT,sul1,tet(A)	18
GCA_019228645.1	Contig	173549	5058863	122	SKESA v. 2.2	Pathogen: clinical or host-associated	PRJNA529744	University of Melbourne	SAMN20033276	AUSMDU00032445,"SRS9466764"	NULL	2019	clinical	27871618	Australia	Homo sapiens	NULL	swab	NULL	NULL	NULL	AUSMDU00032445	Escherichia coli	NULL	NULL	562	MDUPHL	2021-07-13	AUSMDU00032445	NULL	NULL	PDT001089189.1	2021-07-13	562	DAESUH	DAESUH000000000.1	NULL	NULL	NULL	0	0	0	0	28	25	NULL	aac(3)-IId,aac(6')-Ib-cr5,aadA2,aadA5,acrF,aph(3'')-Ib,aph(6)-Id,blaCMY-2,blaCTX-M-15,blaEC,blaNDM-5,blaOXA-1,blaTEM-1,ble,catB3=PARTIAL_END_OF_CONTIG,dfrA12,dfrA17,ftsI_N337NYRIN=POINT,glpT_E448K=POINT,gyrA_D87N=POINT,gyrA_S83L=POINT,mdtM,mph(A),parC_S80I=POINT,parE_S458A=POINT,sul1,sul2,tet(B)	aac(3)-IId,aac(6')-Ib-cr5,aadA2,aadA5,aph(3'')-Ib,aph(6)-Id,blaCMY-2,blaCTX-M-15,blaNDM-5,blaOXA-1,blaTEM-1,ble,catB3=PARTIAL_END_OF_CONTIG,dfrA12,dfrA17,ftsI_N337NYRIN=POINT,glpT_E448K=POINT,gyrA_D87N=POINT,gyrA_S83L=POINT,mph(A),parC_S80I=POINT,parE_S458A=POINT,sul1,sul2,tet(B)	17
GCA_019228745.1	Contig	87690	5141570	186	SKESA v. 2.2	Pathogen: clinical or host-associated	PRJNA529744	University of Melbourne	SAMN20033286	AUSMDU00034108,"SRS9466775"	NULL	2019	clinical	27871718	Australia	Homo sapiens	NULL	swab	NULL	NULL	NULL	AUSMDU00034108	Escherichia coli	NULL	NULL	562	MDUPHL	2021-07-13	AUSMDU00034108	NULL	NULL	PDT001089178.1	2021-07-13	562	DAESUO	DAESUO000000000.1	NULL	NULL	NULL	0	0	0	0	22	19	NULL	aadA2,aadA5,acrF,blaCTX-M-15,blaEC,blaNDM-5,blaTEM-1,ble,dfrA12,dfrA17,ftsI_I336IKYRI=POINT,glpT_E448K=POINT,gyrA_D87N=POINT,gyrA_S83L=POINT,mdtM,mph(A),parC_S80I=POINT,parE_S458A=POINT,rmtB1,sul1,sul2,tet(A)	aadA2,aadA5,blaCTX-M-15,blaNDM-5,blaTEM-1,ble,dfrA12,dfrA17,ftsI_I336IKYRI=POINT,glpT_E448K=POINT,gyrA_D87N=POINT,gyrA_S83L=POINT,mph(A),parC_S80I=POINT,parE_S458A=POINT,rmtB1,sul1,sul2,tet(A)	18
GCA_019229725.1	Contig	91536	5235601	140	SKESA v. 2.2	Pathogen: clinical or host-associated	PRJNA529744	University of Melbourne	SAMN20033356	AUSMDU00040137,"SRS9466852"	NULL	2020	clinical	27872698	Australia	Homo sapiens	NULL	Blood (whole)	NULL	NULL	NULL	AUSMDU00040137	Escherichia coli	NULL	NULL	562	MDUPHL	2021-07-13	AUSMDU00040137	NULL	NULL	PDT001089101.1	2021-07-13	562	DAESWC	DAESWC000000000.1	NULL	NULL	NULL	0	0	0	0	17	14	NULL	aac(6')-Ib3,acrF,blaCMY-6,blaEC,blaNDM-1,blaOXA-181,ble,ftsI_I336IKYRI=POINT,glpT_E448K=POINT,gyrA_D87N=POINT,gyrA_S83L=POINT,mdtM,parC_S80I=POINT,parE_S458A=POINT,qnrS1,rmtC,sul1	aac(6')-Ib3,blaCMY-6,blaNDM-1,blaOXA-181,ble,ftsI_I336IKYRI=POINT,glpT_E448K=POINT,gyrA_D87N=POINT,gyrA_S83L=POINT,parC_S80I=POINT,parE_S458A=POINT,qnrS1,rmtC,sul1	17
GCA_019230085.1	Contig	124166	4891633	124	SKESA v. 2.2	Pathogen: clinical or host-associated	PRJNA529744	University of Melbourne	SAMN20033107	AUSMDU00010465,"SRS9466898"	NULL	2017	clinical	27873058	Australia	Homo sapiens	NULL	swab	NULL	NULL	NULL	AUSMDU00010465	Escherichia coli	NULL	NULL	562	MDUPHL	2021-07-13	AUSMDU00010465	NULL	NULL	PDT001089053.1	2021-07-13	562	DAESXA	DAESXA000000000.1	NULL	NULL	NULL	0	0	0	0	26	23	NULL	aac(3)-IId,aac(6')-Ib-cr5,aadA5,acrF,blaCMY-2,blaCTX-M-15,blaEC,blaNDM-5,blaOXA-1,blaTEM-1,ble,catB3=PARTIAL_END_OF_CONTIG,dfrA17,ftsI_N337NYRIN=POINT,glpT_E448K=POINT,gyrA_D87N=POINT,gyrA_S83L=POINT,mdtM,mph(A),parC_S80I=POINT,parE_S458A=POINT,qnrB7,rmtB1,rpoB_V146F=POINT,sul1,tet(B)	aac(3)-IId,aac(6')-Ib-cr5,aadA5,blaCMY-2,blaCTX-M-15,blaNDM-5,blaOXA-1,blaTEM-1,ble,catB3=PARTIAL_END_OF_CONTIG,dfrA17,ftsI_N337NYRIN=POINT,glpT_E448K=POINT,gyrA_D87N=POINT,gyrA_S83L=POINT,mph(A),parC_S80I=POINT,parE_S458A=POINT,qnrB7,rmtB1,rpoB_V146F=POINT,sul1,tet(B)	18
GCA_019230325.1	Contig	95796	4919233	175	SKESA v. 2.2	Pathogen: clinical or host-associated	PRJNA529744	University of Melbourne	SAMN20033118	AUSMDU00011848,"SRS9466912"	NULL	2018	clinical	27873298	Australia	Homo sapiens	NULL	swab	NULL	NULL	NULL	AUSMDU00011848	Escherichia coli	NULL	NULL	562	MDUPHL	2021-07-13	AUSMDU00011848	NULL	NULL	PDT001089041.1	2021-07-13	562	DAESXL	DAESXL000000000.1	NULL	NULL	NULL	0	0	0	0	38	35	NULL	aac(3)-IId,aac(6')-Ib-cr5,aadA2,aadA5,acrF,aph(3'')-Ib,aph(3'')-Ib=PARTIAL_END_OF_CONTIG,aph(6)-Id,aph(6)-Id=PARTIAL_END_OF_CONTIG,blaCMY-2,blaCTX-M-15,blaCTX-M-27,blaDHA-1,blaEC,blaNDM-5,blaOXA,blaOXA-1,blaTEM-1,ble,catB3=PARTIAL_END_OF_CONTIG,dfrA12,dfrA17,erm(B),ftsI_N337NYRIN=POINT,glpT_E448K=POINT,gyrA_D87N=POINT,gyrA_S83L=POINT,mdtM,mph(A),mph(A)=PARTIAL_END_OF_CONTIG,parC_S80I=POINT,parE_S…	aac(3)-IId,aac(6')-Ib-cr5,aadA2,aadA5,aph(3'')-Ib,aph(3'')-Ib=PARTIAL_END_OF_CONTIG,aph(6)-Id,aph(6)-Id=PARTIAL_END_OF_CONTIG,blaCMY-2,blaCTX-M-15,blaCTX-M-27,blaDHA-1,blaNDM-5,blaOXA,blaOXA-1,blaTEM-1,ble,catB3=PARTIAL_END_OF_CONTIG,dfrA12,dfrA17,erm(B),ftsI_N337NYRIN=POINT,glpT_E448K=POINT,gyrA_D87N=POINT,gyrA_S83L=POINT,mph(A),mph(A)=PARTIAL_END_OF_CONTIG,parC_S80I=POINT,parE_S458A=POINT,qnrB4…	18
GCA_019230385.1	Contig	160237	4919559	138	SKESA v. 2.2	Pathogen: clinical or host-associated	PRJNA529744	University of Melbourne	SAMN20033123	AUSMDU00013103,"SRS9466919"	NULL	2018	clinical	27873358	Australia	Homo sapiens	NULL	Blood (whole)	NULL	NULL	NULL	AUSMDU00013103	Escherichia coli	NULL	NULL	562	MDUPHL	2021-07-13	AUSMDU00013103	NULL	NULL	PDT001089035.1	2021-07-13	562	DAESXO	DAESXO000000000.1	NULL	NULL	NULL	0	0	0	0	28	25	NULL	aac(3)-IId,aac(6')-Ib-cr5,aadA2,aadA5,acrF,aph(3'')-Ib,aph(6)-Id,blaCMY-2,blaCTX-M-15,blaEC,blaNDM-5,blaOXA-1,blaTEM-1,ble,catB3=PARTIAL_END_OF_CONTIG,dfrA12,dfrA17,ftsI_N337NYRIN=POINT,glpT_E448K=POINT,gyrA_D87N=POINT,gyrA_S83L=POINT,mdtM,mph(A),parC_S80I=POINT,parE_S458A=POINT,sul1,sul2,tet(B)	aac(3)-IId,aac(6')-Ib-cr5,aadA2,aadA5,aph(3'')-Ib,aph(6)-Id,blaCMY-2,blaCTX-M-15,blaNDM-5,blaOXA-1,blaTEM-1,ble,catB3=PARTIAL_END_OF_CONTIG,dfrA12,dfrA17,ftsI_N337NYRIN=POINT,glpT_E448K=POINT,gyrA_D87N=POINT,gyrA_S83L=POINT,mph(A),parC_S80I=POINT,parE_S458A=POINT,sul1,sul2,tet(B)	17
GCA_019230505.1	Contig	134233	4973583	120	SKESA v. 2.2	Pathogen: clinical or host-associated	PRJNA529744	University of Melbourne	SAMN20033131	AUSMDU00015108,"SRS9466926"	NULL	2018	clinical	27873488	Australia	Homo sapiens	NULL	feces	NULL	NULL	NULL	AUSMDU00015108	Escherichia coli	NULL	NULL	562	MDUPHL	2021-07-13	AUSMDU00015108	NULL	NULL	PDT001089027.1	2021-07-13	562	DAESXV	DAESXV000000000.1	NULL	NULL	NULL	0	0	0	0	28	25	NULL	aac(3)-IId,aac(6')-Ib-cr5,aadA2,aadA5,acrF,aph(3'')-Ib,aph(6)-Id,blaCMY-2,blaCTX-M-15,blaEC,blaNDM-5,blaOXA-1,blaTEM-1,ble,catB3=PARTIAL_END_OF_CONTIG,dfrA12,dfrA17,ftsI_N337NYRIN=POINT,glpT_E448K=POINT,gyrA_D87N=POINT,gyrA_S83L=POINT,mdtM,mph(A),parC_S80I=POINT,parE_S458A=POINT,sul1,sul2,tet(B)	aac(3)-IId,aac(6')-Ib-cr5,aadA2,aadA5,aph(3'')-Ib,aph(6)-Id,blaCMY-2,blaCTX-M-15,blaNDM-5,blaOXA-1,blaTEM-1,ble,catB3=PARTIAL_END_OF_CONTIG,dfrA12,dfrA17,ftsI_N337NYRIN=POINT,glpT_E448K=POINT,gyrA_D87N=POINT,gyrA_S83L=POINT,mph(A),parC_S80I=POINT,parE_S458A=POINT,sul1,sul2,tet(B)	17
GCA_019230645.1	Contig	127559	5265407	149	SKESA v. 2.2	Pathogen: clinical or host-associated	PRJNA529744	University of Melbourne	SAMN20033136	AUSMDU00015716,"SRS9466932"	NULL	2018	clinical	27873618	Australia	Homo sapiens	NULL	urine	NULL	NULL	NULL	AUSMDU00015716	Escherichia coli	NULL	NULL	562	MDUPHL	2021-07-13	AUSMDU00015716	NULL	NULL	PDT001089021.1	2021-07-13	562	DAESYC	DAESYC000000000.1	NULL	NULL	NULL	0	0	0	0	35	31	NULL	aac(3)-IId,aac(6')-Ib-cr=PARTIAL_END_OF_CONTIG,aac(6')-Ib-cr5,aadA2,aadA2=PARTIAL_END_OF_CONTIG,aadA5,acrF,aph(3'')-Ib,aph(6)-Id,aph(6)-Id=PARTIAL_END_OF_CONTIG,arr-3,blaCMY-2,blaEC,blaNDM-5,blaOXA-1,blaTEM-1,ble,catA2,catB3,catB3=PARTIAL_END_OF_CONTIG,dfrA12,dfrA17,dfrA19,ftsI_N337NYRIN=POINT,glpT_E448K=POINT,gyrA_D87N=POINT,gyrA_S83L=POINT,mcr-9.1,mdtM,mph(A),parC_S80I=POINT,parE_S458A=POINT,su…	aac(3)-IId,aac(6')-Ib-cr=PARTIAL_END_OF_CONTIG,aac(6')-Ib-cr5,aadA2,aadA2=PARTIAL_END_OF_CONTIG,aadA5,aph(3'')-Ib,aph(6)-Id,aph(6)-Id=PARTIAL_END_OF_CONTIG,arr-3,blaCMY-2,blaNDM-5,blaOXA-1,blaTEM-1,ble,catA2,catB3,catB3=PARTIAL_END_OF_CONTIG,dfrA12,dfrA17,dfrA19,ftsI_N337NYRIN=POINT,glpT_E448K=POINT,gyrA_D87N=POINT,gyrA_S83L=POINT,mph(A),parC_S80I=POINT,parE_S458A=POINT,sul1,tet(B),tet(D)	27
GCA_019659865.1	Contig	132836	4947950	123	SPAdes v. 3.13.1	Pathogen: clinical or host-associated	PRJNA752009	Yangzhou University	SAMN20568211	EC-16-52	Qin Shangshang	2016	clinical	28425278	China	Homo sapiens	Polytrauma compression syndrome	urine	34.48 N 113.39 E	NULL	NULL	EC-16-52	Escherichia coli	NULL	NULL	562	NULL	NULL	EC-16-52	NULL	NULL	PDT001111063.1	2021-08-17	562	JAIFPD	JAIFPD000000000.1	NULL	NULL	NULL	0	0	0	0	27	24	NULL	aac(3)-IId,aadA5,acrF,aph(3'')-Ib,aph(6)-Id=PARTIAL_END_OF_CONTIG,blaCMY-2,blaCTX-M-55,blaEC,blaNDM-5,blaTEM=PARTIAL_END_OF_CONTIG,ble,dfrA17,floR,fosA3,ftsI_N337NYRIN=POINT,glpT_E448K=POINT,gyrA_D87N=POINT,gyrA_S83L=POINT,mdtM,mph(A),parC_S80I=POINT,parE_S458A=POINT,pmrB_Y358N=POINT,sul1,sul2,tet(A),tet(B)	aac(3)-IId,aadA5,aph(3'')-Ib,aph(6)-Id=PARTIAL_END_OF_CONTIG,blaCMY-2,blaCTX-M-55,blaNDM-5,blaTEM=PARTIAL_END_OF_CONTIG,ble,dfrA17,floR,fosA3,ftsI_N337NYRIN=POINT,glpT_E448K=POINT,gyrA_D87N=POINT,gyrA_S83L=POINT,mph(A),parC_S80I=POINT,parE_S458A=POINT,pmrB_Y358N=POINT,sul1,sul2,tet(A),tet(B)	18
GCA_019660545.1	Contig	110937	4826707	120	SPAdes v. 3.13.1	Pathogen: clinical or host-associated	PRJNA752009	Yangzhou University	SAMN20568188	EC-15-2-132	Qin Shangshang	2015	clinical	28425958	China	Homo sapiens	Abdominal distension	blood	34.48 N 113.39 E	NULL	NULL	EC-15-2-132	Escherichia coli	NULL	NULL	562	NULL	NULL	EC-15-2-132	NULL	NULL	PDT001111082.1	2021-08-17	562	JAIFPX	JAIFPX000000000.1	NULL	NULL	NULL	0	0	0	0	18	15	NULL	aadA5,acrF,blaCMY-2,blaEC,blaNDM-5,blaTEM-1,ble,dfrA17,ftsI_N337NYRIN=POINT,glpT_E448K=POINT,gyrA_D87N=POINT,gyrA_S83L=POINT,mdtM,parC_S80I=POINT,parE_S458A=POINT,pmrB_Y358N=POINT,sul1,tet(B)	aadA5,blaCMY-2,blaNDM-5,blaTEM-1,ble,dfrA17,ftsI_N337NYRIN=POINT,glpT_E448K=POINT,gyrA_D87N=POINT,gyrA_S83L=POINT,parC_S80I=POINT,parE_S458A=POINT,pmrB_Y358N=POINT,sul1,tet(B)	18
GCA_019660785.1	Contig	155956	4835318	105	SPAdes v. 3.13.1	Pathogen: clinical or host-associated	PRJNA752009	Yangzhou University	SAMN20568162	EC-14-55	Qin Shangshang	2014	clinical	28426198	China	Homo sapiens	The left kidney stones	blood	34.48 N 113.39 E	NULL	NULL	EC-14-55	Escherichia coli	NULL	NULL	562	NULL	NULL	EC-14-55	NULL	NULL	PDT001111089.1	2021-08-17	562	JAIFQV	JAIFQV000000000.1	NULL	NULL	NULL	0	0	0	0	28	25	NULL	aac(3)-IId,aac(6')-Ib-cr5,aadA5,acrF,aph(3'')-Ib,aph(6)-Id,blaCMY-2,blaCTX-M-15,blaEC,blaNDM-4,blaOXA-1,blaSHV-12,blaTEM-1,ble,catB3=PARTIAL_END_OF_CONTIG,dfrA17,ftsI_N337NYRIN=POINT,glpT_E448K=POINT,gyrA_D87N=POINT,gyrA_S83L=POINT,mdtM,mph(A),parC_S80I=POINT,parE_S458A=POINT,pmrB_Y358N=POINT,sul1,sul2,tet(B)	aac(3)-IId,aac(6')-Ib-cr5,aadA5,aph(3'')-Ib,aph(6)-Id,blaCMY-2,blaCTX-M-15,blaNDM-4,blaOXA-1,blaSHV-12,blaTEM-1,ble,catB3=PARTIAL_END_OF_CONTIG,dfrA17,ftsI_N337NYRIN=POINT,glpT_E448K=POINT,gyrA_D87N=POINT,gyrA_S83L=POINT,mph(A),parC_S80I=POINT,parE_S458A=POINT,pmrB_Y358N=POINT,sul1,sul2,tet(B)	18
GCA_019660925.1	Contig	155956	4803879	93	SPAdes v. 3.13.1	Pathogen: clinical or host-associated	PRJNA752009	Yangzhou University	SAMN20568159	EC-14-2-77	Qin Shangshang	2014	clinical	28426338	China	Homo sapiens	Bladder tumor	drainage liquid	34.48 N 113.39 E	NULL	NULL	EC-14-2-77	Escherichia coli	NULL	NULL	562	NULL	NULL	EC-14-2-77	NULL	NULL	PDT001111092.1	2021-08-17	562	JAIFQX	JAIFQX000000000.1	NULL	NULL	NULL	0	0	0	0	25	22	NULL	aac(3)-IId,aac(6')-Ib-cr5,aadA5,acrF,blaCMY,blaCTX-M-15,blaEC,blaNDM-4,blaOXA-1,blaSHV-12,blaTEM-1,ble,catB3=PARTIAL_END_OF_CONTIG,dfrA17,ftsI_N337NYRIN=POINT,glpT_E448K=POINT,gyrA_D87N=POINT,gyrA_S83L=POINT,mdtM,mph(A),parC_S80I=POINT,parE_S458A=POINT,pmrB_Y358N=POINT,sul1,tet(B)	aac(3)-IId,aac(6')-Ib-cr5,aadA5,blaCMY,blaCTX-M-15,blaNDM-4,blaOXA-1,blaSHV-12,blaTEM-1,ble,catB3=PARTIAL_END_OF_CONTIG,dfrA17,ftsI_N337NYRIN=POINT,glpT_E448K=POINT,gyrA_D87N=POINT,gyrA_S83L=POINT,mph(A),parC_S80I=POINT,parE_S458A=POINT,pmrB_Y358N=POINT,sul1,tet(B)	18
GCA_019721135.1	Contig	4778894	5034429	6	SPAdes v. 3.11.1	Microbe	PRJNA750581	The First Affiliated Hospital, Zhejiang University School of Medicine	SAMN20474177	CREC01,"SRS9707283"	NULL	2019-10-17	clinical	28518508	China:Hangzhou	Homo sapiens	NULL	cerebrospinal fluid from patient with post-craniotomy meningitis	30 N 120 E	NULL	NULL	CREC01	Escherichia coli	NULL	NULL	562	NULL	NULL	CREC01	NULL	NULL	PDT001115541.1	2021-08-23	562	JAIELB	JAIELB000000000.1	NULL	NULL	NULL	0	0	0	0	23	20	NULL	aac(3)-IVa,aadA5,acrF,aph(4)-Ia,blaCMY-2,blaCTX-M-65,blaEC,blaNDM-5,ble,dfrA17,floR,ftsI_N337NYRIN=POINT,glpT_E448K=POINT,gyrA_D87N=POINT,gyrA_S83L=POINT,mdtM,mph(A),parC_S80I=POINT,parE_S458A=POINT,pmrB_Y358N=POINT,sul1,sul2,tet(B)	aac(3)-IVa,aadA5,aph(4)-Ia,blaCMY-2,blaCTX-M-65,blaNDM-5,ble,dfrA17,floR,ftsI_N337NYRIN=POINT,glpT_E448K=POINT,gyrA_D87N=POINT,gyrA_S83L=POINT,mph(A),parC_S80I=POINT,parE_S458A=POINT,pmrB_Y358N=POINT,sul1,sul2,tet(B)	18
GCA_019893705.1	Contig	205820	4980559	94	SKESA v. 2.2	MIGS Cultured Bacterial/Archaeal	PRJDB5929	Thailand-Japan Research Collaboration Center on Emerging and Re-emerging infections, Research Institute for Microbial Diseases, Osaka University	SAMD00138175	C779	NULL	2017-06-02	clinical	28741678	Thailand:Surin	Homo sapiens	NULL	NULL	NULL	NULL	NULL	NULL	Escherichia coli	NULL	NULL	562	OSAKA_RIMD	2021-04-05	C779	NULL	Whole genome sequencing of carbapenem-resistant Enterobacteriaceae isolated in Thailand	PDT001007737.1	2021-04-17	562	DAEVTD	DAEVTD000000000.1	NULL	NULL	NULL	0	0	0	0	24	21	NULL	aadA2,aadA5,acrF,aph(3'')-Ib,aph(6)-Id,blaCMY-2,blaCTX-M-15,blaEC,blaNDM-5,blaTEM-1,ble,dfrA12,dfrA17,ftsI_N337NYRIN=POINT,glpT_E448K=POINT,gyrA_D87N=POINT,gyrA_S83L=POINT,mdtM,mph(A),parC_S80I=POINT,parE_S458A=POINT,sul1,sul2,tet(B)	aadA2,aadA5,aph(3'')-Ib,aph(6)-Id,blaCMY-2,blaCTX-M-15,blaNDM-5,blaTEM-1,ble,dfrA12,dfrA17,ftsI_N337NYRIN=POINT,glpT_E448K=POINT,gyrA_D87N=POINT,gyrA_S83L=POINT,mph(A),parC_S80I=POINT,parE_S458A=POINT,sul1,sul2,tet(B)	17
GCA_019926335.1	Contig	174414	4993138	119	SPAdes v. SOAPdenovo3.10.1	Microbe	PRJNA695033	First Affiliated Hospital of Zhengzhou University	SAMN17600826	ZDHYS373	NULL	2019-10-08	clinical	28793198	China:Zhengzhou	Homo sapiens	NULL	anal swab	NULL	NULL	NULL	ZDHYS373	Escherichia coli	NULL	NULL	562	NULL	NULL	ZDHYS373	NULL	NULL	PDT001128344.2	2021-09-10	562	JAFCBR	JAFCBR000000000.1	NULL	NULL	NULL	0	0	0	0	26	23	NULL	aac(3)-IId,aac(6')-Ib-cr5,aadA5,acrF,aph(3'')-Ib,aph(6)-Id,blaCMY-2,blaEC,blaNDM-5,blaOXA-1,blaTEM-1,ble,catB3=PARTIAL,dfrA17,ftsI_N337NYRIN=POINT,glpT_E448K=POINT,gyrA_D87N=POINT,gyrA_S83L=POINT,mdtM,mph(A),parC_S80I=POINT,parE_S458A=POINT,pmrB_Y358N=POINT,sul1,sul2,tet(B)	aac(3)-IId,aac(6')-Ib-cr5,aadA5,aph(3'')-Ib,aph(6)-Id,blaCMY-2,blaNDM-5,blaOXA-1,blaTEM-1,ble,catB3=PARTIAL,dfrA17,ftsI_N337NYRIN=POINT,glpT_E448K=POINT,gyrA_D87N=POINT,gyrA_S83L=POINT,mph(A),parC_S80I=POINT,parE_S458A=POINT,pmrB_Y358N=POINT,sul1,sul2,tet(B)	18
GCA_019926445.1	Contig	127116	5257429	227	SPAdes v. SOAPdenovo3.10.1	Microbe	PRJNA695033	First Affiliated Hospital of Zhengzhou University	SAMN17600822	ZDHYS255	NULL	2019-10-07	clinical	28793298	China:Zhengzhou	Homo sapiens	NULL	drainage	NULL	NULL	NULL	ZDHYS255	Escherichia coli	NULL	NULL	562	NULL	NULL	ZDHYS255	NULL	NULL	PDT001128349.2	2021-09-10	562	JAFCBN	JAFCBN000000000.1	NULL	NULL	NULL	0	0	0	0	21	18	NULL	aac(6')-Ib-cr5,aadA5,acrF,blaCMY-2,blaEC,blaNDM-5,blaOXA-1,ble,catB3=PARTIAL,dfrA17,ftsI_I336IKYRI=POINT,glpT_E448K=POINT,gyrA_D87N=POINT,gyrA_S83L=POINT,mdtM,mph(A),parC_S80I=POINT,parE_S458A=POINT,pmrB_Y358N=POINT,sul1,tet(A)	aac(6')-Ib-cr5,aadA5,blaCMY-2,blaNDM-5,blaOXA-1,ble,catB3=PARTIAL,dfrA17,ftsI_I336IKYRI=POINT,glpT_E448K=POINT,gyrA_D87N=POINT,gyrA_S83L=POINT,mph(A),parC_S80I=POINT,parE_S458A=POINT,pmrB_Y358N=POINT,sul1,tet(A)	18
GCA_019926465.1	Contig	191060	4916329	116	SPAdes v. SOAPdenovo3.10.1	Microbe	PRJNA695033	First Affiliated Hospital of Zhengzhou University	SAMN17600825	ZDHYS365	NULL	2019-10-05	clinical	28793318	China:Zhengzhou	Homo sapiens	NULL	secretion	NULL	NULL	NULL	ZDHYS365	Escherichia coli	NULL	NULL	562	NULL	NULL	ZDHYS365	NULL	NULL	PDT001128350.2	2021-09-10	562	JAFCBQ	JAFCBQ000000000.1	NULL	NULL	NULL	0	0	0	0	30	27	NULL	aac(6')-Ib-cr5,aadA5,acrF,aph(3'')-Ib,aph(3')-IIa,aph(6)-Id,blaCMY-2,blaCTX-M-55,blaEC,blaNDM-5,blaOXA-1,blaTEM-1,ble,ble=PARTIAL,catB3=PARTIAL,dfrA17,floR,ftsI_N337NYRIN=POINT,gyrA_D87N=POINT,gyrA_S83L=POINT,mdtM,mph(A),parC_S80I=POINT,parE_S458A=POINT,pmrB_Y358N=POINT,qnrS1,sul1,sul2,tet(A),tet(B)	aac(6')-Ib-cr5,aadA5,aph(3'')-Ib,aph(3')-IIa,aph(6)-Id,blaCMY-2,blaCTX-M-55,blaNDM-5,blaOXA-1,blaTEM-1,ble,ble=PARTIAL,catB3=PARTIAL,dfrA17,floR,ftsI_N337NYRIN=POINT,gyrA_D87N=POINT,gyrA_S83L=POINT,mph(A),parC_S80I=POINT,parE_S458A=POINT,pmrB_Y358N=POINT,qnrS1,sul1,sul2,tet(A),tet(B)	18
GCA_019926495.1	Contig	191266	4969066	130	SPAdes v. SOAPdenovo3.10.1	Microbe	PRJNA695033	First Affiliated Hospital of Zhengzhou University	SAMN17600823	ZDHYS258	NULL	2019-10-09	clinical	28793358	China:Zhengzhou	Homo sapiens	NULL	urine	NULL	NULL	NULL	ZDHYS258	Escherichia coli	NULL	NULL	562	NULL	NULL	ZDHYS258	NULL	NULL	PDT001128352.2	2021-09-10	562	JAFCBO	JAFCBO000000000.1	NULL	NULL	NULL	0	0	0	0	29	26	NULL	aac(3)-IId,aac(6')-Ib-cr5,aadA2,aadA5,acrF,aph(3'')-Ib,aph(6)-Id,blaCMY-2,blaCTX-M-15,blaEC,blaNDM-5,blaOXA-1,blaTEM-1,ble,catB3=PARTIAL,dfrA12,dfrA17,ftsI_N337NYRIN=POINT,glpT_E448K=POINT,gyrA_D87N=POINT,gyrA_S83L=POINT,mdtM,mph(A),parC_S80I=POINT,parE_S458A=POINT,pmrB_Y358N=POINT,sul1,sul2,tet(B)	aac(3)-IId,aac(6')-Ib-cr5,aadA2,aadA5,aph(3'')-Ib,aph(6)-Id,blaCMY-2,blaCTX-M-15,blaNDM-5,blaOXA-1,blaTEM-1,ble,catB3=PARTIAL,dfrA12,dfrA17,ftsI_N337NYRIN=POINT,glpT_E448K=POINT,gyrA_D87N=POINT,gyrA_S83L=POINT,mph(A),parC_S80I=POINT,parE_S458A=POINT,pmrB_Y358N=POINT,sul1,sul2,tet(B)	17
GCA_019926645.1	Contig	173813	4888003	100	SPAdes v. SOAPdenovo3.10.1	Microbe	PRJNA695033	First Affiliated Hospital of Zhengzhou University	SAMN17600811	ZDHYF732	NULL	2019-06-21	clinical	28793498	China:Zhengzhou	Homo sapiens	NULL	sputum	NULL	NULL	NULL	ZDHYF732	Escherichia coli	NULL	NULL	562	NULL	NULL	ZDHYF732	NULL	NULL	PDT001128359.2	2021-09-10	562	JAFCBC	JAFCBC000000000.1	NULL	NULL	NULL	0	0	0	0	24	21	NULL	aac(3)-IVa,aadA5,acrF,aph(4)-Ia,blaCMY-2,blaCTX-M-14,blaEC,blaNDM-5,ble,dfrA17,floR,fosA3,ftsI_N337NYRIN=POINT,glpT_E448K=POINT,gyrA_D87N=POINT,gyrA_S83L=POINT,mdtM,mph(A),parC_S80I=POINT,parE_S458A=POINT,pmrB_Y358N=POINT,sul1,sul2,tet(B)	aac(3)-IVa,aadA5,aph(4)-Ia,blaCMY-2,blaCTX-M-14,blaNDM-5,ble,dfrA17,floR,fosA3,ftsI_N337NYRIN=POINT,glpT_E448K=POINT,gyrA_D87N=POINT,gyrA_S83L=POINT,mph(A),parC_S80I=POINT,parE_S458A=POINT,pmrB_Y358N=POINT,sul1,sul2,tet(B)	18
GCA_020018175.1	Contig	136581	4971478	98	SKESA v. 2.2	Microbe	PRJNA288601	Centers for Disease Control and Prevention. Division of Healthcare Quality Promotion	SAMN21460227	2021LN-00085,"Escherichia","SRS10181012","Whole Organism"	NULL	2021-07-22	clinical	28893648	USA	Homo sapiens	NULL	urine	NULL	NULL	NULL	2021LN-00085	Escherichia coli	NULL	NULL	562	ARIZONA STATE PUBLIC HEALTH LABORATORY	2021-09-16	Escherichia	NULL	NULL	PDT001131218.1	2021-09-17	562	ABCNGO	ABCNGO000000000.1	NULL	NULL	NULL	0	0	0	0	19	16	NULL	aac(6')-Ib-cr5,aadA5,acrF,blaEC,blaNDM-5,blaOXA-1,ble,catB3=PARTIAL_END_OF_CONTIG,dfrA17,ftsI_I336IKYRI=POINT,glpT_E448K=POINT,gyrA_D87N=POINT,gyrA_S83L=POINT,mdtM,mph(A),parC_S80I=POINT,parE_S458A=POINT,sul1,tet(A)	aac(6')-Ib-cr5,aadA5,blaNDM-5,blaOXA-1,ble,catB3=PARTIAL_END_OF_CONTIG,dfrA17,ftsI_I336IKYRI=POINT,glpT_E448K=POINT,gyrA_D87N=POINT,gyrA_S83L=POINT,mph(A),parC_S80I=POINT,parE_S458A=POINT,sul1,tet(A)	18
GCA_020168375.1	Contig	115352	5256167	1487	SPAdes v. 3.10.0	Pathogen: clinical or host-associated	PRJNA756960	Peking University People's Hospital	SAMN20930925	C6352	Qi Wang	2019-01-19	clinical	29079448	China: Sichuan	Homo sapiens	infection	patient with infection	39.56 N 116.117 E	NULL	NULL	C6352	Escherichia coli	NULL	NULL	562	NULL	NULL	C6352	NULL	NULL	PDT001139062.1	2021-09-28	562	JAIMGN	JAIMGN000000000.1	NULL	NULL	NULL	0	0	0	0	27	24	NULL	aac(3)-IId,aac(6')-Ib-cr5,aadA5,acrF,aph(3'')-Ib,aph(6)-Id,blaCMY-2,blaCTX-M-15,blaEC,blaNDM-5,blaOXA-1,blaTEM-1,ble,catB3=PARTIAL_END_OF_CONTIG,dfrA17,ftsI_N337NYRIN=POINT,glpT_E448K=POINT,gyrA_D87N=POINT,gyrA_S83L=POINT,mdtM,mph(A),parC_S80I=POINT,parE_S458A=POINT,pmrB_Y358N=POINT,sul1,sul2,tet(B)	aac(3)-IId,aac(6')-Ib-cr5,aadA5,aph(3'')-Ib,aph(6)-Id,blaCMY-2,blaCTX-M-15,blaNDM-5,blaOXA-1,blaTEM-1,ble,catB3=PARTIAL_END_OF_CONTIG,dfrA17,ftsI_N337NYRIN=POINT,glpT_E448K=POINT,gyrA_D87N=POINT,gyrA_S83L=POINT,mph(A),parC_S80I=POINT,parE_S458A=POINT,pmrB_Y358N=POINT,sul1,sul2,tet(B)	18
GCA_020418355.1	Contig	143576	4972986	186	SPAdes v. 3.13.1	Pathogen: environmental/food/other	PRJNA756824	Bangladesh Council of Scientific and Industrial Research (BCSIR)	SAMN20931202	BCSIR_EC_C14S14_CMC5_wastewater_CMC_Chattogram,"C14S14_CMC5"	Industrial Microbiology Research Division, BCSIR Laboratories, Baluchara, Chattogram	2019-06-18	environmental/other	29440908	Bangladesh:Chittagong	NULL	NULL	wastewater	22.3593 N 91.8308 E	NULL	NULL	BCSIR_EC_C14S14_CMC5_wastewater_CMC_Chattogram	Escherichia coli	NULL	NULL	562	NULL	NULL	C14S14_CMC5	NULL	NULL	PDT001149890.1	2021-10-11	562	JAIZPP	JAIZPP000000000.1	NULL	NULL	NULL	0	0	0	0	32	29	NULL	aac(3)-IId,aac(6')-Ib-cr5,aadA2,aadA5,acrF,aph(3'')-Ib,aph(6)-Id,blaCMY-2,blaCTX-M-15,blaEC,blaNDM-5,blaOXA-1,blaOXA-181,blaTEM-1,ble,catB3=PARTIAL,dfrA12,dfrA17,ftsI_N337NYRIN=POINT,glpT_E448K=POINT,gyrA_D87N=POINT,gyrA_S83L=POINT,mdtM,mph(A),parC_S80I=POINT,parE_S458A=POINT,pmrB_Y358N=POINT,qnrS1,rmtB1,sul1,sul2,tet(B)	aac(3)-IId,aac(6')-Ib-cr5,aadA2,aadA5,aph(3'')-Ib,aph(6)-Id,blaCMY-2,blaCTX-M-15,blaNDM-5,blaOXA-1,blaOXA-181,blaTEM-1,ble,catB3=PARTIAL,dfrA12,dfrA17,ftsI_N337NYRIN=POINT,glpT_E448K=POINT,gyrA_D87N=POINT,gyrA_S83L=POINT,mph(A),parC_S80I=POINT,parE_S458A=POINT,pmrB_Y358N=POINT,qnrS1,rmtB1,sul1,sul2,tet(B)	18
GCA_020540945.1	Complete Genome	4892148	5189086	4	Unicycler v. 0.4.9	Microbe	PRJNA770738	United Kingdom Health Security Agency	SAMN22232796	P24_WM1_05.20,"SRS12349356"	NULL	2020-05-01	clinical	29716958	United Kingdom	Homo sapiens	NULL	rectal swab	NULL	NULL	NULL	P24_WM1_05.20	Escherichia coli	NULL	NULL	562	NULL	NULL	P24_WM1_05.20	NULL	NULL	PDT001159126.1	2021-10-21	562	NULL	NULL	NULL	NULL	NULL	0	0	0	0	22	19	NULL	aac(6')-Ib-cr5,aadA2,acrF,blaCTX-M-15,blaEC,blaNDM-5,blaOXA-1,blaTEM-1,ble,catB3=PARTIAL,dfrA12,ftsI_I336IKYRI=POINT,glpT_E448K=POINT,gyrA_D87N=POINT,gyrA_S83L=POINT,mdtM,parC_S80I=POINT,parE_S458A=POINT,pmrB_Y358N=POINT,rmtB1,sul1,tet(A)	aac(6')-Ib-cr5,aadA2,blaCTX-M-15,blaNDM-5,blaOXA-1,blaTEM-1,ble,catB3=PARTIAL,dfrA12,ftsI_I336IKYRI=POINT,glpT_E448K=POINT,gyrA_D87N=POINT,gyrA_S83L=POINT,parC_S80I=POINT,parE_S458A=POINT,pmrB_Y358N=POINT,rmtB1,sul1,tet(A)	10
GCA_020564875.1	Contig	4796716	5262354	15	Unicycler v. v0.4.8	Pathogen: clinical or host-associated	PRJNA525849	Faculty of Public Health	SAMN22350876	C2117	Anusak Kerdsin	2019-03-01	clinical	29743958	Thailand: Surin	Homo sapiens	Colonization	Pus	14.8829 N 103.4937 E	NULL	NULL	C2117	Escherichia coli	NULL	NULL	562	NULL	NULL	C2117	NULL	NULL	PDT001161717.1	2021-10-25	562	JAJBZP	JAJBZP000000000.1	NULL	NULL	NULL	0	0	0	0	32	29	NULL	aac(6')-Ib-cr5,aadA1,aadA2,acrF,ant(2'')-Ia,aph(3')-Ia,arr-2,blaCTX-M-15,blaEC,blaNDM-1,blaOXA-1,blaOXA-10,blaTEM-1,ble,catB3=PARTIAL_END_OF_CONTIG,cmlA5,dfrA1,erm(42),ftsI_I336IKYRI=POINT,glpT_E448K=POINT,gyrA_D87N=POINT,gyrA_S83L=POINT,mcr-1.1,mdtM,parC_S80I=POINT,parE_S458A=POINT,pmrB_Y358N=POINT,soxR_G121D=POINT,sul1,sul2,sul3,tet(A)	aac(6')-Ib-cr5,aadA1,aadA2,ant(2'')-Ia,aph(3')-Ia,arr-2,blaCTX-M-15,blaNDM-1,blaOXA-1,blaOXA-10,blaTEM-1,ble,catB3=PARTIAL_END_OF_CONTIG,cmlA5,dfrA1,erm(42),ftsI_I336IKYRI=POINT,glpT_E448K=POINT,gyrA_D87N=POINT,gyrA_S83L=POINT,mcr-1.1,parC_S80I=POINT,parE_S458A=POINT,pmrB_Y358N=POINT,soxR_G121D=POINT,sul1,sul2,sul3,tet(A)	28
GCA_020616495.1	Complete Genome	4915634	5264222	4	unicycler v. 0.4	Microbe	PRJNA770868	wenzhou medical university	SAMN22242657	EC195	NULL	2019	clinical	29798768	China: Wenzhou	Homo sapiens	NULL	NULL	NULL	NULL	NULL	EC195	Escherichia coli	NULL	NULL	562	NULL	NULL	EC195	NULL	NULL	PDT001162570.1	2021-10-26	562	NULL	NULL	NULL	NULL	NULL	0	0	0	0	38	35	NULL	aac(3)-IId,aac(3)-IVa,aadA1,aadA2,aadA5,acrF,aph(3'')-Ib,aph(3')-Ia,aph(4)-Ia=PARTIAL,aph(6)-Id,blaCMY-2,blaCTX-M-14,blaEC,blaNDM-5,blaTEM-1,ble,bleO,cmlA1,dfrA12,dfrA17,floR,fosA3,ftsI_N337NYRIN=POINT,glpT_E448K=POINT,gyrA_D87N=POINT,gyrA_S83L=POINT,mcr-1.1,mdtM,mph(A),oqxA2,oqxB2,parC_S80I=POINT,parE_S458A=POINT,pmrB_Y358N=POINT,sul1,sul2,sul3,tet(B)	aac(3)-IId,aac(3)-IVa,aadA1,aadA2,aadA5,aph(3'')-Ib,aph(3')-Ia,aph(4)-Ia=PARTIAL,aph(6)-Id,blaCMY-2,blaCTX-M-14,blaNDM-5,blaTEM-1,ble,bleO,cmlA1,dfrA12,dfrA17,floR,fosA3,ftsI_N337NYRIN=POINT,glpT_E448K=POINT,gyrA_D87N=POINT,gyrA_S83L=POINT,mcr-1.1,mph(A),oqxA2,oqxB2,parC_S80I=POINT,parE_S458A=POINT,pmrB_Y358N=POINT,sul1,sul2,sul3,tet(B)	22
GCA_020673315.1	Contig	85102	4834203	187	SKESA v. 2.2	Pathogen: environmental/food/other	PRJNA325243	Vet-LIRN-CVM-FDA	SAMN22366649	CRE-21-VL-LA-PA-Ryan-0108,"PA-RyanVet-LIRN-108","SRS10619784"	University of Pennsylvania School of Veterinary Medicine Ryan Veterinary Hospital	2021-09-23	environmental/other	29868708	USA:FL	NULL	NULL	Wound (Canis lupus familiaris)	Not collected	NULL	NULL	CRE-21-VL-LA-PA-Ryan-0108	Escherichia coli	NULL	NULL	562	LOUISIANA ANIMAL DISEASE DIAGNOSTICS LABORATORY	2021-10-19	CRE-21-VL-LA-PA-Ryan-0108	Louisiana State University|School of Veterinary Medicine|Louisiana Animal Disease Diagnostic Laboratory	Vet-LIRN	PDT001156644.2	2021-10-28	562	ABDOBY	ABDOBY000000000.1	NULL	NULL	NULL	0	0	0	0	30	27	NULL	aac(3)-IId,aac(6')-Ib-cr5,aadA2,aadA2=PARTIAL_END_OF_CONTIG,aadA5=PARTIAL_END_OF_CONTIG,acrF,ant(3'')=HMM,blaCMY-2,blaCTX-M-15,blaEC,blaNDM=PARTIAL_END_OF_CONTIG,blaNDM-5,blaOXA-1,blaTEM-1,ble,ble=PARTIAL_END_OF_CONTIG,catB3=PARTIAL_END_OF_CONTIG,dfrA12,dfrA17,dfrA17=PARTIAL_END_OF_CONTIG,ftsI_N337NYRIN=POINT,glpT_E448K=POINT,gyrA_D87N=POINT,gyrA_S83L=POINT,mdtM,mph(A),parC_S80I=POINT,parE_S458A=…	aac(3)-IId,aac(6')-Ib-cr5,aadA2,aadA2=PARTIAL_END_OF_CONTIG,aadA5=PARTIAL_END_OF_CONTIG,ant(3'')=HMM,blaCMY-2,blaCTX-M-15,blaNDM=PARTIAL_END_OF_CONTIG,blaNDM-5,blaOXA-1,blaTEM-1,ble,ble=PARTIAL_END_OF_CONTIG,catB3=PARTIAL_END_OF_CONTIG,dfrA12,dfrA17,dfrA17=PARTIAL_END_OF_CONTIG,ftsI_N337NYRIN=POINT,glpT_E448K=POINT,gyrA_D87N=POINT,gyrA_S83L=POINT,mph(A),parC_S80I=POINT,parE_S458A=POINT,sul1,tet(B)	17
GCA_020677165.1	Contig	111099	4882460	123	SKESA v. 2.2	Microbe	PRJNA288601	Centers for Disease Control and Prevention. Division of Healthcare Quality Promotion	SAMN22568431	2019KU-00088,"SRS10756610"	NULL	2019-03-29	clinical	29877538	USA	Homo sapiens	NULL	Rectal swab	NULL	NULL	NULL	2019KU-00088	Escherichia coli	NULL	NULL	562	NARMS_TN_DH	2021-10-28	NULL	NULL	NULL	PDT001164090.1	2021-10-28	562	ABDOEZ	ABDOEZ000000000.1	NULL	NULL	NULL	0	0	0	0	29	26	NULL	aac(3)-IId,aac(6')-Ib-cr5,aadA2,aadA5,acrF,aph(3'')-Ib,aph(6)-Id,blaCMY-2,blaCTX-M-15,blaEC,blaNDM-5,blaOXA-1,blaTEM-1,blaTEM-35,ble,catB3=PARTIAL_END_OF_CONTIG,dfrA12,dfrA17,ftsI_N337NYRIN=POINT,glpT_E448K=POINT,gyrA_D87N=POINT,gyrA_S83L=POINT,mdtM,mph(A),parC_S80I=POINT,parE_S458A=POINT,sul1,sul2,tet(B)	aac(3)-IId,aac(6')-Ib-cr5,aadA2,aadA5,aph(3'')-Ib,aph(6)-Id,blaCMY-2,blaCTX-M-15,blaNDM-5,blaOXA-1,blaTEM-1,blaTEM-35,ble,catB3=PARTIAL_END_OF_CONTIG,dfrA12,dfrA17,ftsI_N337NYRIN=POINT,glpT_E448K=POINT,gyrA_D87N=POINT,gyrA_S83L=POINT,mph(A),parC_S80I=POINT,parE_S458A=POINT,sul1,sul2,tet(B)	17
GCA_020678145.1	Contig	76484	5057062	149	SKESA v. 2.2	Microbe	PRJNA288601	Centers for Disease Control and Prevention. Division of Healthcare Quality Promotion	SAMN22568390	2019KU-00166,"SRS10756698"	NULL	2019-06-15	clinical	29878518	USA	Homo sapiens	NULL	Rectal swab	NULL	NULL	NULL	2019KU-00166	Escherichia coli	NULL	NULL	562	NARMS_TN_DH	2021-10-28	NULL	NULL	NULL	PDT001164004.1	2021-10-28	562	ABDOGV	ABDOGV000000000.1	NULL	NULL	NULL	0	0	0	0	26	23	NULL	aac(3)-IId,aadA1,acrF,aph(3'')-Ib,aph(3')-II=HMM,aph(6)-Id,blaEC,blaFOX-5,blaNDM-5,blaTEM-1,ble,ble=HMM,dfrA19,erm(B),ftsI_N337NYRIN=POINT,glpT_E448K=POINT,gyrA_D87N=POINT,gyrA_S83L=POINT,mdtM=PARTIAL,mph(A),nfsA_R203C=POINT,parC_S80I=POINT,parE_S458A=POINT,sul1,sul2,tet(B)	aac(3)-IId,aadA1,aph(3'')-Ib,aph(3')-II=HMM,aph(6)-Id,blaFOX-5,blaNDM-5,blaTEM-1,ble,ble=HMM,dfrA19,erm(B),ftsI_N337NYRIN=POINT,glpT_E448K=POINT,gyrA_D87N=POINT,gyrA_S83L=POINT,mph(A),nfsA_R203C=POINT,parC_S80I=POINT,parE_S458A=POINT,sul1,sul2,tet(B)	25
GCA_020679765.3	Contig	143520	4877972	104	SKESA v. 2.2	Pathogen: clinical or host-associated	PRJNA288601	Centers for Disease Control and Prevention. Division of Healthcare Quality Promotion	SAMN22677400	2021AS-000115,"SRS10763872"	NULL	2021	clinical	33153498	USA	Homo sapiens	NULL	urine	NULL	NULL	NULL	2021AS-000115	Escherichia coli	NULL	NULL	562	STATE HYGIENIC LABORATORY AT THE UNIVERSITY OF IOWA	2021-10-29	NULL	NULL	NULL	PDT001164248.4	2021-12-24	562	ABDOJT	ABDOJT000000000.3	NULL	NULL	NULL	0	0	0	0	18	15	NULL	aadA2,acrF,blaCTX-M-15,blaEC,blaNDM-5,ble,dfrA12,ftsI_I336IKYRI=POINT,glpT_E448K=POINT,gyrA_D87N=POINT,gyrA_S83L=POINT,mdtM,mph(A),parC_S80I=POINT,parE_S458A=POINT,pmrB_Y358N=POINT,sul1,tet(A)	aadA2,blaCTX-M-15,blaNDM-5,ble,dfrA12,ftsI_I336IKYRI=POINT,glpT_E448K=POINT,gyrA_D87N=POINT,gyrA_S83L=POINT,mph(A),parC_S80I=POINT,parE_S458A=POINT,pmrB_Y358N=POINT,sul1,tet(A)	18
GCA_020824835.1	Contig	191287	5002699	96	SKESA v. 2.2	Microbe	PRJNA288601	Centers for Disease Control and Prevention. Division of Healthcare Quality Promotion	SAMN23011933	2020JQ-00065,"SRS11023344","whole organism"	NULL	2020	clinical	30071518	USA	Homo sapiens	NULL	Rectal	NULL	NULL	NULL	2020JQ-00065	Escherichia coli	NULL	NULL	562	WASHINGTON STATE DEPARTMENT OF HEALTH	2021-11-09	NULL	NULL	NULL	PDT001172751.1	2021-11-09	562	ABDUAN	ABDUAN000000000.1	NULL	NULL	NULL	0	0	0	0	27	24	NULL	aac(6')-Ib-cr5,aadA2,aadA5,acrF,blaCMY,blaCMY-2,blaCTX-M-15,blaEC,blaNDM-5,blaOXA-1,blaOXA-181,blaTEM-1,ble,catB3=PARTIAL_END_OF_CONTIG,dfrA12,dfrA17,ftsI_N337NYRIN=POINT,glpT_E448K=POINT,gyrA_D87N=POINT,gyrA_S83L=POINT,mdtM,parC_S80I=POINT,parE_S458A=POINT,qnrS1,rmtB1,sul1,tet(B)	aac(6')-Ib-cr5,aadA2,aadA5,blaCMY,blaCMY-2,blaCTX-M-15,blaNDM-5,blaOXA-1,blaOXA-181,blaTEM-1,ble,catB3=PARTIAL_END_OF_CONTIG,dfrA12,dfrA17,ftsI_N337NYRIN=POINT,glpT_E448K=POINT,gyrA_D87N=POINT,gyrA_S83L=POINT,parC_S80I=POINT,parE_S458A=POINT,qnrS1,rmtB1,sul1,tet(B)	17
GCA_020824875.1	Contig	212516	4897498	87	SKESA v. 2.2	Microbe	PRJNA288601	Centers for Disease Control and Prevention. Division of Healthcare Quality Promotion	SAMN23011938	2020JQ-00068,"SRS11023350","whole organism"	NULL	2020	clinical	30071558	USA	Homo sapiens	NULL	urine	NULL	NULL	NULL	2020JQ-00068	Escherichia coli	NULL	NULL	562	WASHINGTON STATE DEPARTMENT OF HEALTH	2021-11-09	NULL	NULL	NULL	PDT001172746.1	2021-11-09	562	ABDUAO	ABDUAO000000000.1	NULL	NULL	NULL	0	0	0	0	24	21	NULL	aac(3)-IId,aadA2,aadA5,acrF,aph(3'')-Ib,aph(6)-Id,blaCMY-2,blaCTX-M-55,blaEC,blaNDM-5,blaTEM-1,ble,dfrA12,dfrA17,ftsI_N337NYRIN=POINT,glpT_E448K=POINT,gyrA_D87N=POINT,gyrA_S83L=POINT,mdtM,parC_S80I=POINT,parE_S458A=POINT,sul1,sul2,tet(B)	aac(3)-IId,aadA2,aadA5,aph(3'')-Ib,aph(6)-Id,blaCMY-2,blaCTX-M-55,blaNDM-5,blaTEM-1,ble,dfrA12,dfrA17,ftsI_N337NYRIN=POINT,glpT_E448K=POINT,gyrA_D87N=POINT,gyrA_S83L=POINT,parC_S80I=POINT,parE_S458A=POINT,sul1,sul2,tet(B)	18
GCA_020919955.1	Contig	106830	5090641	157	SKESA v. 2.2	Microbe	PRJNA288601	Centers for Disease Control and Prevention. Division of Healthcare Quality Promotion	SAMN23242572	2021LY00031,"SRS11088164","Whole organism","microbial"	NULL	2021	clinical	30223228	USA	Homo sapiens	NULL	urine	NULL	NULL	NULL	2021LY00031	Escherichia coli	NULL	NULL	562	GPHL	2021-11-17	microbial	NULL	NULL	PDT001177483.1	2021-11-17	562	ABDXSJ	ABDXSJ000000000.1	NULL	NULL	NULL	0	0	0	0	24	21	NULL	aac(3)-IId,aadA1,aadA15,aadA2,acrF,aph(3')-Ia,blaEC,blaNDM-5,blaTEM-1,ble,cmlA1,dfrA12,floR,glpT_E448K=POINT,gyrA_D87N=POINT,gyrA_S83L=POINT,lnu(F),mdtM,parC_S80I=POINT,parE_S458A=POINT,sul2,sul3,tet(A),tet(M)	aac(3)-IId,aadA1,aadA15,aadA2,aph(3')-Ia,blaNDM-5,blaTEM-1,ble,cmlA1,dfrA12,floR,glpT_E448K=POINT,gyrA_D87N=POINT,gyrA_S83L=POINT,lnu(F),parC_S80I=POINT,parE_S458A=POINT,sul2,sul3,tet(A),tet(M)	18
GCA_021031465.1	Contig	96234	4909432	192	SKESA v. 2.2	Generic	PRJEB40861	CARDIFF UNIVERSITY	SAMEA8581519	ERS6266175,"PP181"	researchers and medical staff	2016	clinical	30389918	Pakistan	Homo sapiens	NULL	NULL	NULL	NULL	NULL	NULL	Escherichia coli	NULL	NULL	562	CARDIFF UNIVERSITY	2021-09-29	NULL	NULL	NULL	PDT001188916.1	2021-12-02	562	DAFFUB	DAFFUB000000000.1	NULL	NULL	NULL	0	0	0	0	21	18	NULL	aadA2,aadA5=PARTIAL_END_OF_CONTIG,acrF,aph(3'')-Ib=PARTIAL_END_OF_CONTIG,aph(6)-Id,blaCMY-2,blaEC,blaNDM-4,blaOXA-181,blaTEM-1,ble,ftsI_N337NYRIN=POINT,glpT_E448K=POINT,gyrA_D87N=POINT,gyrA_S83L=POINT,mdtM,parC_S80I=POINT,parE_S458A=POINT,qnrS1,sul2=PARTIAL_END_OF_CONTIG,tet(B)=PARTIAL_END_OF_CONTIG	aadA2,aadA5=PARTIAL_END_OF_CONTIG,aph(3'')-Ib=PARTIAL_END_OF_CONTIG,aph(6)-Id,blaCMY-2,blaNDM-4,blaOXA-181,blaTEM-1,ble,ftsI_N337NYRIN=POINT,glpT_E448K=POINT,gyrA_D87N=POINT,gyrA_S83L=POINT,parC_S80I=POINT,parE_S458A=POINT,qnrS1,sul2=PARTIAL_END_OF_CONTIG,tet(B)=PARTIAL_END_OF_CONTIG	18
GCA_021089875.1	Complete Genome	4755648	4953723	3	canu v. 1.7	Microbe	PRJNA780615	the Affiliated Hospital of Southwest Medical University	SAMN23169805	114,"LZ00114"	NULL	2020-04-08	NULL	30454208	China:Luzhou	NULL	NULL	urine	NULL	NULL	NULL	LZ00114	Escherichia coli	NULL	NULL	562	NULL	NULL	114	NULL	NULL	PDT001198945.1	2021-12-07	562	NULL	NULL	NULL	NULL	NULL	0	0	0	0	24	21	NULL	aac(3)-IId,aac(6')-Ib-cr5,acrF,blaCMY-2,blaCTX-M-55,blaEC,blaNDM-5,blaOXA-1,blaTEM=PARTIAL,ble,catB3=PARTIAL,dfrA17,fosA3,ftsI_N337NYRIN=POINT,glpT_E448K=POINT,gyrA_D87N=POINT,gyrA_S83L=POINT,mdtM,mph(A),parC_S80I=POINT,parE_S458A=POINT,pmrB_Y358N=POINT,sul1,tet(B)	aac(3)-IId,aac(6')-Ib-cr5,blaCMY-2,blaCTX-M-55,blaNDM-5,blaOXA-1,blaTEM=PARTIAL,ble,catB3=PARTIAL,dfrA17,fosA3,ftsI_N337NYRIN=POINT,glpT_E448K=POINT,gyrA_D87N=POINT,gyrA_S83L=POINT,mph(A),parC_S80I=POINT,parE_S458A=POINT,pmrB_Y358N=POINT,sul1,tet(B)	18
GCA_021167515.1	Contig	108876	4916698	181	SPAdes v. 3.13.0	Pathogen: clinical or host-associated	PRJNA784589	Servicio Antimicrobianos, INEI-ANLIS "Dr. Carlos G. Malbran"	SAMN23492935	ECO86,"M19707","SRS15343887"	LNRRA	2015	clinical	30566938	Argentina	Homo sapiens	Invasive infection	urine	34.613 S 59.450 W	NULL	NULL	M19707	Escherichia coli	NULL	NULL	562	NULL	NULL	ECO86	NULL	NULL	PDT001202268.1	2021-12-12	562	JAJPAX	JAJPAX000000000.1	NULL	NULL	NULL	0	0	0	0	22	19	NULL	aac(6')-Ib-cr5,acrF,aph(3')-Ia=PARTIAL_END_OF_CONTIG,arr-3,blaCMY-6,blaEC,blaNDM-1,blaOXA,ble,catB3,dfrA14,glpT_E448K=POINT,gyrA_D87N=POINT,gyrA_S83L=POINT,mdtM,parC_S80I=POINT,parE_S458A=POINT,pmrB_Y358N=POINT,qnrB10,rmtC,sul1,tet(B)	aac(6')-Ib-cr5,aph(3')-Ia=PARTIAL_END_OF_CONTIG,arr-3,blaCMY-6,blaNDM-1,blaOXA,ble,catB3,dfrA14,glpT_E448K=POINT,gyrA_D87N=POINT,gyrA_S83L=POINT,parC_S80I=POINT,parE_S458A=POINT,pmrB_Y358N=POINT,qnrB10,rmtC,sul1,tet(B)	18
GCA_021342095.1	Scaffold	140968	4844445	106	SPAdes v. (v3.11.1)	Microbe	PRJNA792053	The Second Affiliated Hospital of Zhejiang University School of Medicine	SAMN24373006	E-T244	NULL	2020	clinical	30784418	China	Homo sapiens	NULL	anal swab	NULL	NULL	NULL	E-T244	Escherichia coli	NULL	NULL	562	NULL	NULL	E-T244	NULL	NULL	PDT001215198.1	2022-01-01	562	JAJTRN	JAJTRN000000000.1	NULL	NULL	NULL	0	0	0	0	26	23	NULL	aac(3)-IId,aac(6')-Ib-cr5,aadA5,acrF,aph(3'')-Ib,aph(6)-Id,blaCMY-2,blaEC,blaNDM-5,blaOXA-1,blaTEM-1,ble,catB3=PARTIAL_END_OF_CONTIG,dfrA17,ftsI_N337NYRIN=POINT,glpT_E448K=POINT,gyrA_D87N=POINT,gyrA_S83L=POINT,mdtM,mph(A),parC_S80I=POINT,parE_S458A=POINT,pmrB_Y358N=POINT,sul1,sul2,tet(B)	aac(3)-IId,aac(6')-Ib-cr5,aadA5,aph(3'')-Ib,aph(6)-Id,blaCMY-2,blaNDM-5,blaOXA-1,blaTEM-1,ble,catB3=PARTIAL_END_OF_CONTIG,dfrA17,ftsI_N337NYRIN=POINT,glpT_E448K=POINT,gyrA_D87N=POINT,gyrA_S83L=POINT,mph(A),parC_S80I=POINT,parE_S458A=POINT,pmrB_Y358N=POINT,sul1,sul2,tet(B)	18
GCA_021342635.1	Scaffold	191165	4978400	122	SPAdes v. (v3.11.1)	Microbe	PRJNA792053	The Second Affiliated Hospital of Zhejiang University School of Medicine	SAMN24372940	P507	NULL	2018	clinical	30784938	China	Homo sapiens	NULL	anal swab	NULL	NULL	NULL	P507	Escherichia coli	NULL	NULL	562	NULL	NULL	P507	NULL	NULL	PDT001215223.1	2022-01-01	562	JAJTOZ	JAJTOZ000000000.1	NULL	NULL	NULL	0	0	0	0	25	22	NULL	aac(6')-Ib-cr5,aadA5,acrF,aph(3'')-Ib,aph(6)-Id,blaCMY-2,blaEC,blaNDM-5,blaOXA-1,blaTEM-1,ble,catB3=PARTIAL_END_OF_CONTIG,dfrA17,ftsI_N337NYRIN=POINT,glpT_E448K=POINT,gyrA_D87N=POINT,gyrA_S83L=POINT,mdtM,mph(A),parC_S80I=POINT,parE_S458A=POINT,pmrB_Y358N=POINT,sul1,sul2,tet(B)	aac(6')-Ib-cr5,aadA5,aph(3'')-Ib,aph(6)-Id,blaCMY-2,blaNDM-5,blaOXA-1,blaTEM-1,ble,catB3=PARTIAL_END_OF_CONTIG,dfrA17,ftsI_N337NYRIN=POINT,glpT_E448K=POINT,gyrA_D87N=POINT,gyrA_S83L=POINT,mph(A),parC_S80I=POINT,parE_S458A=POINT,pmrB_Y358N=POINT,sul1,sul2,tet(B)	18
GCA_021342735.1	Scaffold	201136	4868808	90	SPAdes v. (v3.11.1)	Microbe	PRJNA792053	The Second Affiliated Hospital of Zhejiang University School of Medicine	SAMN24372999	E-T153	NULL	2020	clinical	30785038	China	Homo sapiens	NULL	anal swab	NULL	NULL	NULL	E-T153	Escherichia coli	NULL	NULL	562	NULL	NULL	E-T153	NULL	NULL	PDT001215228.1	2022-01-01	562	JAJTRG	JAJTRG000000000.1	NULL	NULL	NULL	0	0	0	0	18	15	NULL	aadA5,acrF,blaCMY-2,blaEC,blaNDM-5,ble,dfrA17,ftsI_N337NYRIN=POINT,glpT_E448K=POINT,gyrA_D87N=POINT,gyrA_S83L=POINT,mdtM,mph(A),parC_S80I=POINT,parE_S458A=POINT,pmrB_Y358N=POINT,sul1,tet(B)	aadA5,blaCMY-2,blaNDM-5,ble,dfrA17,ftsI_N337NYRIN=POINT,glpT_E448K=POINT,gyrA_D87N=POINT,gyrA_S83L=POINT,mph(A),parC_S80I=POINT,parE_S458A=POINT,pmrB_Y358N=POINT,sul1,tet(B)	18
GCA_021343015.1	Scaffold	203089	4786963	104	SPAdes v. (v3.11.1)	Microbe	PRJNA792053	The Second Affiliated Hospital of Zhejiang University School of Medicine	SAMN24372991	C102	NULL	2018	clinical	30785338	China	Homo sapiens	NULL	anal swab	NULL	NULL	NULL	C102	Escherichia coli	NULL	NULL	562	NULL	NULL	C102	NULL	NULL	PDT001215243.1	2022-01-01	562	JAJTQY	JAJTQY000000000.1	NULL	NULL	NULL	0	0	0	0	20	17	NULL	aadA2,aadA5,acrF,blaCMY-2,blaEC,blaNDM-5,ble,dfrA12,dfrA17,ftsI_N337NYRIN=POINT,glpT_E448K=POINT,gyrA_D87N=POINT,gyrA_S83L=POINT,mdtM,mph(A),parC_S80I=POINT,parE_S458A=POINT,pmrB_Y358N=POINT,sul1,tet(B)	aadA2,aadA5,blaCMY-2,blaNDM-5,ble,dfrA12,dfrA17,ftsI_N337NYRIN=POINT,glpT_E448K=POINT,gyrA_D87N=POINT,gyrA_S83L=POINT,mph(A),parC_S80I=POINT,parE_S458A=POINT,pmrB_Y358N=POINT,sul1,tet(B)	18
GCA_021343075.1	Scaffold	127730	5071919	161	SPAdes v. (v3.11.1)	Microbe	PRJNA792053	The Second Affiliated Hospital of Zhejiang University School of Medicine	SAMN24373012	E-T378	NULL	2020	clinical	30785378	China	Homo sapiens	NULL	anal swab	NULL	NULL	NULL	E-T378	Escherichia coli	NULL	NULL	562	NULL	NULL	E-T378	NULL	NULL	PDT001215245.1	2022-01-01	562	JAJTRT	JAJTRT000000000.1	NULL	NULL	NULL	0	0	0	0	24	21	NULL	aac(3)-IId,aadA5=PARTIAL_END_OF_CONTIG,acrF,aph(3'')-Ib,aph(6)-Id,blaEC,blaNDM-5,blaSFO-1,blaTEM-1,ble,dfrA17,dfrA5,floR,fosA4,ftsI_I336IKYRI=POINT,glpT_E448K=POINT,gyrA_D87N=POINT,gyrA_S83L=POINT,mdtM,parC_S80I=POINT,parE_S458A=POINT,pmrB_Y358N=POINT,sul2,tet(A)	aac(3)-IId,aadA5=PARTIAL_END_OF_CONTIG,aph(3'')-Ib,aph(6)-Id,blaNDM-5,blaSFO-1,blaTEM-1,ble,dfrA17,dfrA5,floR,fosA4,ftsI_I336IKYRI=POINT,glpT_E448K=POINT,gyrA_D87N=POINT,gyrA_S83L=POINT,parC_S80I=POINT,parE_S458A=POINT,pmrB_Y358N=POINT,sul2,tet(A)	17
GCA_021343335.1	Scaffold	127561	4941430	150	SPAdes v. (v3.11.1)	Microbe	PRJNA792053	The Second Affiliated Hospital of Zhejiang University School of Medicine	SAMN24373010	E-T310-2	NULL	2020	clinical	30785638	China	Homo sapiens	NULL	anal swab	NULL	NULL	NULL	E-T310-2	Escherichia coli	NULL	NULL	562	NULL	NULL	E-T310-2	NULL	NULL	PDT001215258.1	2022-01-01	562	JAJTRR	JAJTRR000000000.1	NULL	NULL	NULL	0	0	0	0	18	15	NULL	aadA1=PARTIAL_END_OF_CONTIG,acrF,aph(3')-Ia,blaCTX-M-55,blaEC,blaNDM-5,ble,dfrA14,floR,ftsI_I336IKYRI=POINT,gyrA_D87N=POINT,gyrA_S83L=POINT,lnu(F),mdtM,parC_S80I=POINT,parE_S458A=POINT,pmrB_Y358N=POINT,sul3	aadA1=PARTIAL_END_OF_CONTIG,aph(3')-Ia,blaCTX-M-55,blaNDM-5,ble,dfrA14,floR,ftsI_I336IKYRI=POINT,gyrA_D87N=POINT,gyrA_S83L=POINT,lnu(F),parC_S80I=POINT,parE_S458A=POINT,pmrB_Y358N=POINT,sul3	18
GCA_021343415.1	Scaffold	105529	5128163	193	SPAdes v. (v3.11.1)	Microbe	PRJNA792053	The Second Affiliated Hospital of Zhejiang University School of Medicine	SAMN24373026	E-R911	NULL	2020	clinical	30785728	China	Homo sapiens	NULL	nasopharyngeal swab	NULL	NULL	NULL	E-R911	Escherichia coli	NULL	NULL	562	NULL	NULL	E-R911	NULL	NULL	PDT001215262.1	2022-01-01	562	JAJTSH	JAJTSH000000000.1	NULL	NULL	NULL	0	0	0	0	20	17	NULL	aadA1,acrF,aph(3')-Ia,blaCTX-M-55,blaEC,blaNDM-5,ble,dfrA14,floR,ftsI_I336IKYRI=POINT,glpT_E448K=POINT,gyrA_D87N=POINT,gyrA_S83L=POINT,lnu(F),mdtM,parC_S80I=POINT,parE_S458A=POINT,pmrB_Y358N=POINT,sul3,tet(A)	aadA1,aph(3')-Ia,blaCTX-M-55,blaNDM-5,ble,dfrA14,floR,ftsI_I336IKYRI=POINT,glpT_E448K=POINT,gyrA_D87N=POINT,gyrA_S83L=POINT,lnu(F),parC_S80I=POINT,parE_S458A=POINT,pmrB_Y358N=POINT,sul3,tet(A)	18
GCA_021343665.1	Scaffold	199988	5000534	139	SPAdes v. (v3.11.1)	Microbe	PRJNA792053	The Second Affiliated Hospital of Zhejiang University School of Medicine	SAMN24372965	J418-3	NULL	2018	clinical	30785978	China	Homo sapiens	NULL	anal swab	NULL	NULL	NULL	J418-3	Escherichia coli	NULL	NULL	562	NULL	NULL	J418-3	NULL	NULL	PDT001215275.1	2022-01-01	562	JAJTPY	JAJTPY000000000.1	NULL	NULL	NULL	0	0	0	0	24	21	NULL	aac(6')-Ib-cr5,aadA2,aadA5,acrF,blaCMY-2,blaCTX-M-15,blaEC,blaNDM-5,blaOXA-1,blaTEM-1,ble,catB3=PARTIAL_END_OF_CONTIG,dfrA12,dfrA17,ftsI_N337NYRIN=POINT,glpT_E448K=POINT,gyrA_D87N=POINT,gyrA_S83L=POINT,mdtM,parC_S80I=POINT,parE_S458A=POINT,pmrB_Y358N=POINT,sul1,tet(B)	aac(6')-Ib-cr5,aadA2,aadA5,blaCMY-2,blaCTX-M-15,blaNDM-5,blaOXA-1,blaTEM-1,ble,catB3=PARTIAL_END_OF_CONTIG,dfrA12,dfrA17,ftsI_N337NYRIN=POINT,glpT_E448K=POINT,gyrA_D87N=POINT,gyrA_S83L=POINT,parC_S80I=POINT,parE_S458A=POINT,pmrB_Y358N=POINT,sul1,tet(B)	17
GCA_021369795.1	Contig	157388	4985701	91	SKESA v. 2.2	Microbe	PRJNA744003	University of Fribourg	SAMN20064892	N1494,"SRS9404590"	NULL	2020	clinical	30820698	Switzerland	Homo sapiens	NULL	NULL	NULL	NULL	NULL	N1494	Escherichia coli	NULL	NULL	562	UNIVERSITY OF FRIBOURG	2021-07-06	N1494	NULL	NULL	PDT001216505.1	2022-01-05	562	DAFKSO	DAFKSO000000000.1	NULL	NULL	NULL	0	0	0	0	19	16	NULL	aadA2,acrF,blaEC,blaNDM-5,blaTEM-1,ble,dfrA12,ftsI_I336IKYRI=POINT,glpT_E448K=POINT,gyrA_D87N=POINT,gyrA_S83L=POINT,mdtM,mph(A),parC_S80I=POINT,parE_S458A=POINT,rmtB1,sul1,sul2,tet(A)	aadA2,blaNDM-5,blaTEM-1,ble,dfrA12,ftsI_I336IKYRI=POINT,glpT_E448K=POINT,gyrA_D87N=POINT,gyrA_S83L=POINT,mph(A),parC_S80I=POINT,parE_S458A=POINT,rmtB1,sul1,sul2,tet(A)	18
GCA_021369835.1	Contig	77642	4957536	214	SKESA v. 2.2	Microbe	PRJNA744003	University of Fribourg	SAMN20064899	N1612,"SRS9404596"	NULL	2020	clinical	30820728	Switzerland	Homo sapiens	NULL	NULL	NULL	NULL	NULL	N1612	Escherichia coli	NULL	NULL	562	UNIVERSITY OF FRIBOURG	2021-07-06	N1612	NULL	NULL	PDT001216499.1	2022-01-05	562	DAFKSP	DAFKSP000000000.1	NULL	NULL	NULL	0	0	0	0	17	14	NULL	aadA2,acrF,blaCTX-M-15,blaEC,blaNDM-5,ble,dfrA12,ftsI_I336IKYRI=POINT,glpT_E448K=POINT,gyrA_D87N=POINT,gyrA_S83L=POINT,mdtM,mph(A),parC_S80I=POINT,parE_S458A=POINT,sul1,tet(A)	aadA2,blaCTX-M-15,blaNDM-5,ble,dfrA12,ftsI_I336IKYRI=POINT,glpT_E448K=POINT,gyrA_D87N=POINT,gyrA_S83L=POINT,mph(A),parC_S80I=POINT,parE_S458A=POINT,sul1,tet(A)	18
GCA_021369875.1	Contig	221042	4947669	107	SKESA v. 2.2	Microbe	PRJNA744003	University of Fribourg	SAMN20064862	N1115,"SRS9404557"	NULL	2019	clinical	30820768	Switzerland	Homo sapiens	NULL	NULL	NULL	NULL	NULL	N1115	Escherichia coli	NULL	NULL	562	UNIVERSITY OF FRIBOURG	2021-07-06	N1115	NULL	NULL	PDT001216533.1	2022-01-05	562	DAFKSR	DAFKSR000000000.1	NULL	NULL	NULL	0	0	0	0	29	26	NULL	aac(3)-IId,aac(6')-Ib-cr5,aadA2,aadA5,acrF,aph(3'')-Ib,aph(6)-Id,blaCMY-2,blaCTX-M=PARTIAL_END_OF_CONTIG,blaEC,blaNDM-5,blaOXA-1,blaTEM-1,ble,catB3=PARTIAL_END_OF_CONTIG,dfrA12,dfrA17,erm(42),ftsI_N337NYRIN=POINT,glpT_E448K=POINT,gyrA_D87N=POINT,gyrA_S83L=POINT,mdtM,mph(A),parC_S80I=POINT,parE_S458A=POINT,sul1,sul2,tet(B)	aac(3)-IId,aac(6')-Ib-cr5,aadA2,aadA5,aph(3'')-Ib,aph(6)-Id,blaCMY-2,blaCTX-M=PARTIAL_END_OF_CONTIG,blaNDM-5,blaOXA-1,blaTEM-1,ble,catB3=PARTIAL_END_OF_CONTIG,dfrA12,dfrA17,erm(42),ftsI_N337NYRIN=POINT,glpT_E448K=POINT,gyrA_D87N=POINT,gyrA_S83L=POINT,mph(A),parC_S80I=POINT,parE_S458A=POINT,sul1,sul2,tet(B)	17
GCA_021371395.1	Contig	164458	5017524	113	SKESA v. 2.2	Microbe	PRJNA744003	University of Fribourg	SAMN20064874	N1241,"SRS9404570"	NULL	2020	clinical	30822298	Switzerland	Homo sapiens	NULL	NULL	NULL	NULL	NULL	N1241	Escherichia coli	NULL	NULL	562	UNIVERSITY OF FRIBOURG	2021-07-06	N1241	NULL	NULL	PDT001216522.1	2022-01-05	562	DAFKTN	DAFKTN000000000.1	NULL	NULL	NULL	0	0	0	0	30	27	NULL	aac(3)-IId,aac(6')-Ib-cr5,aadA2,aadA5,acrF,aph(3'')-Ib,aph(6)-Id,blaCMY-2,blaCTX-M-15,blaEC,blaNDM-5,blaOXA-1,blaOXA-181,blaTEM-1,ble,catB3=PARTIAL_END_OF_CONTIG,dfrA12,dfrA17,ftsI_N337NYRIN=POINT,glpT_E448K=POINT,gyrA_D87N=POINT,gyrA_S83L=POINT,mdtM,mph(A),parC_S80I=POINT,parE_S458A=POINT,qnrS1,sul1,sul2,tet(B)	aac(3)-IId,aac(6')-Ib-cr5,aadA2,aadA5,aph(3'')-Ib,aph(6)-Id,blaCMY-2,blaCTX-M-15,blaNDM-5,blaOXA-1,blaOXA-181,blaTEM-1,ble,catB3=PARTIAL_END_OF_CONTIG,dfrA12,dfrA17,ftsI_N337NYRIN=POINT,glpT_E448K=POINT,gyrA_D87N=POINT,gyrA_S83L=POINT,mph(A),parC_S80I=POINT,parE_S458A=POINT,qnrS1,sul1,sul2,tet(B)	17
GCA_021371455.1	Contig	124714	4986509	105	SKESA v. 2.2	Microbe	PRJNA744003	University of Fribourg	SAMN20064895	N1508,"SRS9404593"	NULL	2020	clinical	30822368	Switzerland	Homo sapiens	NULL	NULL	NULL	NULL	NULL	N1508	Escherichia coli	NULL	NULL	562	UNIVERSITY OF FRIBOURG	2021-07-06	N1508	NULL	NULL	PDT001216503.1	2022-01-05	562	DAFKTH	DAFKTH000000000.1	NULL	NULL	NULL	0	0	0	0	19	16	NULL	aadA2,acrF,blaEC,blaNDM-5,blaTEM-1,ble,dfrA12,ftsI_I336IKYRI=POINT,glpT_E448K=POINT,gyrA_D87N=POINT,gyrA_S83L=POINT,mdtM,mph(A),parC_S80I=POINT,parE_S458A=POINT,rmtB1,sul1,sul2,tet(A)	aadA2,blaNDM-5,blaTEM-1,ble,dfrA12,ftsI_I336IKYRI=POINT,glpT_E448K=POINT,gyrA_D87N=POINT,gyrA_S83L=POINT,mph(A),parC_S80I=POINT,parE_S458A=POINT,rmtB1,sul1,sul2,tet(A)	18
GCA_021371495.1	Contig	63093	4853101	192	SKESA v. 2.2	Microbe	PRJNA744003	University of Fribourg	SAMN20064889	N1454,"SRS9404587"	NULL	2020	clinical	30822388	Switzerland	Homo sapiens	NULL	NULL	NULL	NULL	NULL	N1454	Escherichia coli	NULL	NULL	562	UNIVERSITY OF FRIBOURG	2021-07-06	N1454	NULL	NULL	PDT001216508.1	2022-01-05	562	DAFKTT	DAFKTT000000000.1	NULL	NULL	NULL	0	0	0	0	23	20	NULL	aac(3)-IId,aac(6')-Ib-cr5,aadA2,acrF,blaCMY-2,blaEC,blaNDM-5,blaOXA-1,blaOXA-181,ble,catB3=PARTIAL_END_OF_CONTIG,dfrA12,ftsI_N337NYRIN=POINT,glpT_E448K=POINT,gyrA_D87N=POINT,gyrA_S83L=POINT,mdtM,mph(A),parC_S80I=POINT,parE_S458A=POINT,qnrS1,sul1,tet(B)	aac(3)-IId,aac(6')-Ib-cr5,aadA2,blaCMY-2,blaNDM-5,blaOXA-1,blaOXA-181,ble,catB3=PARTIAL_END_OF_CONTIG,dfrA12,ftsI_N337NYRIN=POINT,glpT_E448K=POINT,gyrA_D87N=POINT,gyrA_S83L=POINT,mph(A),parC_S80I=POINT,parE_S458A=POINT,qnrS1,sul1,tet(B)	19
GCA_021416285.1	Scaffold	155801	4881653	182	SOAPdenovo v. 2.0	Microbe	PRJNA760898	Guangzhou Medical University	SAMN21237548	18G185	NULL	2018-12-01	clinical	30875448	China	Homo sapiens	NULL	Paediatrics	NULL	NULL	NULL	18G185	Escherichia coli	NULL	NULL	562	NULL	NULL	18G185	NULL	NULL	PDT001221321.1	2022-01-11	562	JAKCJI	JAKCJI000000000.1	NULL	NULL	NULL	0	0	0	0	25	22	NULL	aac(3)-IId,aac(6')-Ib3,aadA5,acrF,blaCMY-2,blaCTX-M-14,blaEC,blaNDM-5,blaOXA-1,blaTEM-1,ble,catB3=PARTIAL_END_OF_CONTIG,cmlA1=MISTRANSLATION,dfrA17,ftsI_N337NYRIN=POINT,glpT_E448K=POINT,gyrA_D87N=POINT,gyrA_S83L=POINT,mdtM,mph(A),parC_S80I=POINT,parE_S458A=POINT,pmrB_Y358N=POINT,sul1=PARTIAL_END_OF_CONTIG,tet(B)	aac(3)-IId,aac(6')-Ib3,aadA5,blaCMY-2,blaCTX-M-14,blaNDM-5,blaOXA-1,blaTEM-1,ble,catB3=PARTIAL_END_OF_CONTIG,cmlA1=MISTRANSLATION,dfrA17,ftsI_N337NYRIN=POINT,glpT_E448K=POINT,gyrA_D87N=POINT,gyrA_S83L=POINT,mph(A),parC_S80I=POINT,parE_S458A=POINT,pmrB_Y358N=POINT,sul1=PARTIAL_END_OF_CONTIG,tet(B)	18
GCA_021417045.1	Scaffold	125663	5009025	182	SOAPdenovo v. 2.0	Microbe	PRJNA760898	Guangzhou Medical University	SAMN21237511	16A38	NULL	2018-12-01	clinical	30876208	China	Homo sapiens	NULL	Gastroenterology	NULL	NULL	NULL	16A38	Escherichia coli	NULL	NULL	562	NULL	NULL	16A38	NULL	NULL	PDT001221339.1	2022-01-11	562	JAKCKT	JAKCKT000000000.1	NULL	NULL	NULL	0	0	0	0	19	16	NULL	aadA1,aadA2,acrF,blaEC,blaNDM-5,ble,cmlA1,dfrA12,floR,glpT_E448K=POINT,gyrA_D87N=POINT,gyrA_S83L=POINT,mdtM,parC_S80I=POINT,parE_S458A=POINT,pmrB_Y358N=POINT,sul2,tet(A),tet(M)	aadA1,aadA2,blaNDM-5,ble,cmlA1,dfrA12,floR,glpT_E448K=POINT,gyrA_D87N=POINT,gyrA_S83L=POINT,parC_S80I=POINT,parE_S458A=POINT,pmrB_Y358N=POINT,sul2,tet(A),tet(M)	18
GCA_021417055.1	Scaffold	115111	5010196	194	SOAPdenovo v. 2.0	Microbe	PRJNA760898	Guangzhou Medical University	SAMN21237512	16A48	NULL	2018-12-01	clinical	30876228	China	Homo sapiens	NULL	Gastroenterology	NULL	NULL	NULL	16A48	Escherichia coli	NULL	NULL	562	NULL	NULL	16A48	NULL	NULL	PDT001221340.1	2022-01-11	562	JAKCKS	JAKCKS000000000.1	NULL	NULL	NULL	0	0	0	0	22	19	NULL	aadA1,aadA2,acrF,aph(3')-Ia,blaEC,blaNDM-5,blaTEM-1,ble,cmlA1,dfrA12,floR,glpT_E448K=POINT,gyrA_D87N=POINT,gyrA_S83L=POINT,mdtM,parC_S80I=POINT,parE_S458A=POINT,pmrB_Y358N=POINT,sul2,sul3,tet(A),tet(M)	aadA1,aadA2,aph(3')-Ia,blaNDM-5,blaTEM-1,ble,cmlA1,dfrA12,floR,glpT_E448K=POINT,gyrA_D87N=POINT,gyrA_S83L=POINT,parC_S80I=POINT,parE_S458A=POINT,pmrB_Y358N=POINT,sul2,sul3,tet(A),tet(M)	18
GCA_021486615.1	Contig	127748	5040400	130	SKESA v. 2.2	Pathogen: clinical or host-associated	PRJNA614638	Linkoping University	SAMN14437633	2BE0141R,"32","SRS6453770"	Shandong CDC	2017-07-01	clinical	30972578	China: Shandong	Homo sapiens	Urinary tract infection	feces	35.99 N 119.40 E	NULL	NULL	2BE0141R	Escherichia coli	NULL	NULL	562	LINKOPING UNIVERSITY	2021-05-07	NULL	NULL	NULL	PDT001222830.1	2022-01-14	562	DAFMEQ	DAFMEQ000000000.1	NULL	NULL	NULL	0	0	0	0	20	17	NULL	aadA1,aadA22,acrF,aph(3')-Ia,blaCTX-M-55,blaEC,blaNDM-5,ble,dfrA14,floR,ftsI_I336IKYRI=POINT,glpT_E448K=POINT,gyrA_D87N=POINT,gyrA_S83L=POINT,lnu(F),mdtM,parC_S80I=POINT,parE_S458A=POINT,sul3,tet(A)	aadA1,aadA22,aph(3')-Ia,blaCTX-M-55,blaNDM-5,ble,dfrA14,floR,ftsI_I336IKYRI=POINT,glpT_E448K=POINT,gyrA_D87N=POINT,gyrA_S83L=POINT,lnu(F),parC_S80I=POINT,parE_S458A=POINT,sul3,tet(A)	18
GCA_021492745.2	Contig	134702	4924662	94	SKESA v. 2.2	Microbe	PRJNA288601	Centers for Disease Control and Prevention. Division of Healthcare Quality Promotion	SAMN25004476	2021QW-00073,"SRS11673720"	NULL	2021	clinical	33151818	USA	Homo sapiens	NULL	urine	NULL	NULL	NULL	2021QW-00073	Escherichia coli	NULL	NULL	562	MICHIGAN DEPARTMENT OF HEALTH AND HUMAN SERVICES	2022-01-14	2021QW-00073	NULL	NULL	PDT001223571.3	2022-01-14	562	ABEQWG	ABEQWG000000000.2	NULL	NULL	NULL	0	0	0	0	17	14	NULL	aadA5,acrF,blaEC,blaNDM-5,ble,dfrA17,ftsI_I336IKYRI=POINT,glpT_E448K=POINT,gyrA_D87N=POINT,gyrA_S83L=POINT,mdtM,mph(A),parC_S80I=POINT,parE_S458A=POINT,pmrB_Y358N=POINT,sul1,tet(A)	aadA5,blaNDM-5,ble,dfrA17,ftsI_I336IKYRI=POINT,glpT_E448K=POINT,gyrA_D87N=POINT,gyrA_S83L=POINT,mph(A),parC_S80I=POINT,parE_S458A=POINT,pmrB_Y358N=POINT,sul1,tet(A)	18
GCA_021503055.1	Contig	4742912	5080722	10	unicycler v. 0.4.9	Microbe	PRJNA767644	Cardiff University	SAMN21922870	PP-MR2400-2	NULL	2016	clinical	31001348	Pakistan	Homo sapiens	NULL	rectal swab	NULL	NULL	NULL	PP-MR2400-2	Escherichia coli	NULL	NULL	562	NULL	NULL	PP-MR2400-2	NULL	NULL	PDT001226914.1	2022-01-18	562	JAJABS	JAJABS000000000.1	NULL	NULL	NULL	0	0	0	0	29	26	NULL	aac(3)-IId,aac(6')-Ib-cr5,aadA2,aadA5,acrF,blaCMY-2,blaCTX-M-15,blaEC,blaNDM-5,blaOXA-1,blaOXA-181,blaTEM-1,ble,catB3=PARTIAL,dfrA12,dfrA17,ftsI_N337NYRIN=POINT,glpT_E448K=POINT,gyrA_D87N=POINT,gyrA_S83L=POINT,mdtM,mph(A),parC_S80I=POINT,parE_S458A=POINT,pmrB_Y358N=POINT,qnrS1,rmtB1,sul1,tet(B)	aac(3)-IId,aac(6')-Ib-cr5,aadA2,aadA5,blaCMY-2,blaCTX-M-15,blaNDM-5,blaOXA-1,blaOXA-181,blaTEM-1,ble,catB3=PARTIAL,dfrA12,dfrA17,ftsI_N337NYRIN=POINT,glpT_E448K=POINT,gyrA_D87N=POINT,gyrA_S83L=POINT,mph(A),parC_S80I=POINT,parE_S458A=POINT,pmrB_Y358N=POINT,qnrS1,rmtB1,sul1,tet(B)	18
GCA_021538455.1	Contig	83836	4871041	188	SKESA v. 2.2	Microbe	PRJNA288601	Centers for Disease Control and Prevention. Division of Healthcare Quality Promotion	SAMN25144472	2021LY00054,"SRS11722508","Whole organism","microbial"	NULL	2021	clinical	31043428	USA	Homo sapiens	NULL	urine	NULL	NULL	NULL	2021LY00054	Escherichia coli	NULL	NULL	562	GPHL	2022-01-20	microbial	NULL	NULL	PDT001227240.1	2022-01-20	562	ABESCT	ABESCT000000000.1	NULL	NULL	NULL	0	0	0	0	26	23	NULL	aac(3)-IId,aac(6')-Ib-cr5,aadA2,aadA5,acrF,aph(3'')-Ib,aph(6)-Id,blaCMY-2,blaCTX-M-15,blaEC,blaNDM-5,blaTEM-1,ble,dfrA12,dfrA17=PARTIAL_END_OF_CONTIG,ftsI_N337NYRIN=POINT,glpT_E448K=POINT,gyrA_D87N=POINT,gyrA_S83L=POINT,mdtM,mph(A),parC_S80I=POINT,parE_S458A=POINT,sul1,sul2,tet(B)	aac(3)-IId,aac(6')-Ib-cr5,aadA2,aadA5,aph(3'')-Ib,aph(6)-Id,blaCMY-2,blaCTX-M-15,blaNDM-5,blaTEM-1,ble,dfrA12,dfrA17=PARTIAL_END_OF_CONTIG,ftsI_N337NYRIN=POINT,glpT_E448K=POINT,gyrA_D87N=POINT,gyrA_S83L=POINT,mph(A),parC_S80I=POINT,parE_S458A=POINT,sul1,sul2,tet(B)	17
GCA_021541695.1	Contig	114622	5051981	151	SKESA v. 2.2	Microbe	PRJNA788733	UK Health Security Agency	SAMN24297443	25303,"SRS11381974"	NULL	2014-06-13	clinical	31047128	United Kingdom	Homo sapiens	NULL	NULL	NULL	NULL	NULL	25303	Escherichia coli	NULL	NULL	562	UK HEALTH SECURITY AGENCY	2022-01-01	25303	NULL	NULL	PDT001227861.1	2022-01-20	562	DAFNEB	DAFNEB000000000.1	NULL	NULL	NULL	0	0	0	0	16	13	NULL	aadA2,acrF,blaCMY-42,blaEC,blaNDM-5,ble,dfrA12,ftsI_I336IPYRI=POINT,glpT_E448K=POINT,gyrA_D87N=POINT,gyrA_S83L=POINT,mdtM,mph(A),parC_S80I=POINT,parE_S458A=POINT,sul1	aadA2,blaCMY-42,blaNDM-5,ble,dfrA12,ftsI_I336IPYRI=POINT,glpT_E448K=POINT,gyrA_D87N=POINT,gyrA_S83L=POINT,mph(A),parC_S80I=POINT,parE_S458A=POINT,sul1	18
GCA_021542055.1	Contig	58040	4802412	186	SKESA v. 2.2	Microbe	PRJNA788733	UK Health Security Agency	SAMN24297182	229921,"SRS11382037"	NULL	2016-02-13	clinical	31047568	United Kingdom	Homo sapiens	NULL	NULL	NULL	NULL	NULL	229921	Escherichia coli	NULL	NULL	562	UK HEALTH SECURITY AGENCY	2022-01-01	229921	NULL	NULL	PDT001227798.1	2022-01-20	562	DAFNEU	DAFNEU000000000.1	NULL	NULL	NULL	0	0	0	0	22	19	NULL	aac(6')-Ib-cr5,aadA2,acrF,blaCMY=PARTIAL_END_OF_CONTIG,blaCTX-M-15,blaEC,blaNDM-5,blaOXA-1,blaTEM,blaTEM-1,ble,catB3=PARTIAL_END_OF_CONTIG,dfrA12,ftsI_N337NYRIN=POINT,glpT_E448K=POINT,gyrA_D87N=POINT,gyrA_S83L=POINT,mdtM,parC_S80I=POINT,parE_S458A=POINT,rmtB1,sul1	aac(6')-Ib-cr5,aadA2,blaCMY=PARTIAL_END_OF_CONTIG,blaCTX-M-15,blaNDM-5,blaOXA-1,blaTEM,blaTEM-1,ble,catB3=PARTIAL_END_OF_CONTIG,dfrA12,ftsI_N337NYRIN=POINT,glpT_E448K=POINT,gyrA_D87N=POINT,gyrA_S83L=POINT,parC_S80I=POINT,parE_S458A=POINT,rmtB1,sul1	18
GCA_021542435.1	Contig	111308	5038021	168	SKESA v. 2.2	Microbe	PRJNA788733	UK Health Security Agency	SAMN24297463	26612,"SRS11382093"	NULL	2014-03-23	clinical	31048168	United Kingdom	Homo sapiens	NULL	NULL	NULL	NULL	NULL	26612	Escherichia coli	NULL	NULL	562	UK HEALTH SECURITY AGENCY	2022-01-01	26612	NULL	NULL	PDT001227744.1	2022-01-20	562	DAFNFN	DAFNFN000000000.1	NULL	NULL	NULL	0	0	0	0	31	28	NULL	aac(3)-IId,aac(3)-IIe,aac(6')-Ib-cr5,aadA2,aadA5,acrF,aph(3'')-Ib,aph(6)-Id,blaCMY-2,blaCTX-M-15,blaEC,blaNDM-4,blaOXA-1,blaOXA-181,blaTEM-1,ble,catB3=PARTIAL_END_OF_CONTIG,dfrA12,dfrA17,ftsI_N337NYRIN=POINT,glpT_E448K=POINT,gyrA_D87N=POINT,gyrA_S83L=POINT,mdtM,parC_S80I=POINT,parE_S458A=POINT,qnrS1,rmtB1,sul1,sul2,tet(B)	aac(3)-IId,aac(3)-IIe,aac(6')-Ib-cr5,aadA2,aadA5,aph(3'')-Ib,aph(6)-Id,blaCMY-2,blaCTX-M-15,blaNDM-4,blaOXA-1,blaOXA-181,blaTEM-1,ble,catB3=PARTIAL_END_OF_CONTIG,dfrA12,dfrA17,ftsI_N337NYRIN=POINT,glpT_E448K=POINT,gyrA_D87N=POINT,gyrA_S83L=POINT,parC_S80I=POINT,parE_S458A=POINT,qnrS1,rmtB1,sul1,sul2,tet(B)	17
GCA_021542455.1	Contig	114965	5037426	170	SKESA v. 2.2	Microbe	PRJNA788733	UK Health Security Agency	SAMN24297464	26613,"SRS11382094"	NULL	2014-03-25	clinical	31048218	United Kingdom	Homo sapiens	NULL	NULL	NULL	NULL	NULL	26613	Escherichia coli	NULL	NULL	562	UK HEALTH SECURITY AGENCY	2022-01-01	26613	NULL	NULL	PDT001227743.1	2022-01-20	562	DAFNFO	DAFNFO000000000.1	NULL	NULL	NULL	0	0	0	0	31	28	NULL	aac(3)-IId,aac(3)-IIe,aac(6')-Ib-cr5,aadA2,aadA5,acrF,aph(3'')-Ib,aph(6)-Id,blaCMY-2,blaCTX-M-15,blaEC,blaNDM-4,blaOXA-1,blaOXA-181,blaTEM-1,ble,catB3=PARTIAL_END_OF_CONTIG,dfrA12,dfrA17,ftsI_N337NYRIN=POINT,glpT_E448K=POINT,gyrA_D87N=POINT,gyrA_S83L=POINT,mdtM,parC_S80I=POINT,parE_S458A=POINT,qnrS1,rmtB1,sul1,sul2,tet(B)	aac(3)-IId,aac(3)-IIe,aac(6')-Ib-cr5,aadA2,aadA5,aph(3'')-Ib,aph(6)-Id,blaCMY-2,blaCTX-M-15,blaNDM-4,blaOXA-1,blaOXA-181,blaTEM-1,ble,catB3=PARTIAL_END_OF_CONTIG,dfrA12,dfrA17,ftsI_N337NYRIN=POINT,glpT_E448K=POINT,gyrA_D87N=POINT,gyrA_S83L=POINT,parC_S80I=POINT,parE_S458A=POINT,qnrS1,rmtB1,sul1,sul2,tet(B)	17
GCA_021543235.1	Contig	127552	5089600	148	SKESA v. 2.2	Microbe	PRJNA788733	UK Health Security Agency	SAMN24296936	95272,"SRS11382263"	NULL	2015-02-17	clinical	31049508	United Kingdom	Homo sapiens	NULL	NULL	NULL	NULL	NULL	95272	Escherichia coli	NULL	NULL	562	UK HEALTH SECURITY AGENCY	2022-01-01	95272	NULL	NULL	PDT001227579.1	2022-01-20	562	DAFNHB	DAFNHB000000000.1	NULL	NULL	NULL	0	0	0	0	21	18	NULL	aac(3)-IIe,aadA2,aadA2=PARTIAL_END_OF_CONTIG,acrF,blaCMY-42,blaEC,blaNDM-4,blaTEM-1,ble,dfrA12,ftsI_N337NYRIN=POINT,glpT_E448K=POINT,gyrA_D87N=POINT,gyrA_S83L=POINT,mdtM,parC_S80I=POINT,parE_S458A=POINT,qnrB7,rmtB1,sul1,tet(A)	aac(3)-IIe,aadA2,aadA2=PARTIAL_END_OF_CONTIG,blaCMY-42,blaNDM-4,blaTEM-1,ble,dfrA12,ftsI_N337NYRIN=POINT,glpT_E448K=POINT,gyrA_D87N=POINT,gyrA_S83L=POINT,parC_S80I=POINT,parE_S458A=POINT,qnrB7,rmtB1,sul1,tet(A)	18
GCA_021543535.1	Contig	114813	4984391	169	SKESA v. 2.2	Microbe	PRJNA788733	UK Health Security Agency	SAMN24296987	63717,"SRS11381673"	NULL	2014-09-22	clinical	31049808	United Kingdom	Homo sapiens	NULL	NULL	NULL	NULL	NULL	63717	Escherichia coli	NULL	NULL	562	UK HEALTH SECURITY AGENCY	2022-01-01	63717	NULL	NULL	PDT001227542.1	2022-01-20	562	DAFNHQ	DAFNHQ000000000.1	NULL	NULL	NULL	0	0	0	0	31	28	NULL	aac(3)-IId,aac(6')-Ib-cr5,aadA2,aadA5,acrF,aph(3'')-Ib,aph(6)-Id,blaCMY-2,blaCTX-M-15,blaEC,blaNDM-5,blaOXA-1,blaOXA-181,blaSHV-12,blaTEM-1,ble,catB3=PARTIAL_END_OF_CONTIG,dfrA12,dfrA17,ftsI_N337NYRIN=POINT,glpT_E448K=POINT,gyrA_D87N=POINT,gyrA_S83L=POINT,mdtM,mph(A),parC_S80I=POINT,parE_S458A=POINT,qnrS1,sul1,sul2,tet(B)	aac(3)-IId,aac(6')-Ib-cr5,aadA2,aadA5,aph(3'')-Ib,aph(6)-Id,blaCMY-2,blaCTX-M-15,blaNDM-5,blaOXA-1,blaOXA-181,blaSHV-12,blaTEM-1,ble,catB3=PARTIAL_END_OF_CONTIG,dfrA12,dfrA17,ftsI_N337NYRIN=POINT,glpT_E448K=POINT,gyrA_D87N=POINT,gyrA_S83L=POINT,mph(A),parC_S80I=POINT,parE_S458A=POINT,qnrS1,sul1,sul2,tet(B)	17
GCA_021544355.1	Contig	127416	5063108	155	SKESA v. 2.2	Microbe	PRJNA788733	UK Health Security Agency	SAMN24297026	29170,"SRS11381832"	NULL	2014-03-06	clinical	31050728	United Kingdom	Homo sapiens	NULL	NULL	NULL	NULL	NULL	29170	Escherichia coli	NULL	NULL	562	UK HEALTH SECURITY AGENCY	2022-01-01	29170	NULL	NULL	PDT001227385.1	2022-01-20	562	DAFNJG	DAFNJG000000000.1	NULL	NULL	NULL	0	0	0	0	31	28	NULL	aac(3)-IId,aac(6')-Ib-cr5,aadA2,aadA5,acrF,aph(3'')-Ib,aph(6)-Id,blaCMY-2,blaCTX-M-15,blaEC,blaNDM-5,blaOXA-1,blaOXA-181,blaTEM-1,ble,catB3=PARTIAL_END_OF_CONTIG,dfrA12,dfrA17,ftsI_N337NYRIN=POINT,glpT_E448K=POINT,gyrA_D87N=POINT,gyrA_S83L=POINT,mdtM,mph(A),parC_S80I=POINT,parE_S458A=POINT,qnrS1,rmtB1,sul1,sul2,tet(B)	aac(3)-IId,aac(6')-Ib-cr5,aadA2,aadA5,aph(3'')-Ib,aph(6)-Id,blaCMY-2,blaCTX-M-15,blaNDM-5,blaOXA-1,blaOXA-181,blaTEM-1,ble,catB3=PARTIAL_END_OF_CONTIG,dfrA12,dfrA17,ftsI_N337NYRIN=POINT,glpT_E448K=POINT,gyrA_D87N=POINT,gyrA_S83L=POINT,mph(A),parC_S80I=POINT,parE_S458A=POINT,qnrS1,rmtB1,sul1,sul2,tet(B)	18
GCA_021544585.1	Contig	74060	4988290	210	SKESA v. 2.2	Microbe	PRJNA788733	UK Health Security Agency	SAMN24297264	243776,"SRS11381904"	NULL	2016-03-14	clinical	31051058	United Kingdom	Homo sapiens	NULL	NULL	NULL	NULL	NULL	243776	Escherichia coli	NULL	NULL	562	UK HEALTH SECURITY AGENCY	2022-01-01	243776	NULL	NULL	PDT001227313.1	2022-01-20	562	DAFNJU	DAFNJU000000000.1	NULL	NULL	NULL	0	0	0	0	21	18	NULL	aadA2,aadA5,acrF,blaCTX-M-15,blaEC,blaNDM-4,blaTEM-1,ble,dfrA12,dfrA17,ftsI_I336IKYRI=POINT,glpT_E448K=POINT,gyrA_D87N=POINT,gyrA_S83L=POINT,mdtM,mph(A),parC_S80I=POINT,parE_S458A=POINT,rmtB1,sul1,tet(A)	aadA2,aadA5,blaCTX-M-15,blaNDM-4,blaTEM-1,ble,dfrA12,dfrA17,ftsI_I336IKYRI=POINT,glpT_E448K=POINT,gyrA_D87N=POINT,gyrA_S83L=POINT,mph(A),parC_S80I=POINT,parE_S458A=POINT,rmtB1,sul1,tet(A)	18
GCA_021544855.1	Contig	102545	5040621	181	SKESA v. 2.2	Microbe	PRJNA788733	UK Health Security Agency	SAMN24297381	20734,"SRS11381939"	NULL	2014-04-01	clinical	31051288	United Kingdom	Homo sapiens	NULL	NULL	NULL	NULL	NULL	20734	Escherichia coli	NULL	NULL	562	UK HEALTH SECURITY AGENCY	2022-01-01	20734	NULL	NULL	PDT001227281.1	2022-01-20	562	DAFNKE	DAFNKE000000000.1	NULL	NULL	NULL	0	0	0	0	31	28	NULL	aac(3)-IId,aac(3)-IIe,aac(6')-Ib-cr5,aadA2,aadA5,acrF,aph(3'')-Ib,aph(6)-Id,blaCMY-2,blaCTX-M-15,blaEC,blaNDM-4,blaOXA-1,blaOXA-181,blaTEM-1,ble,catB3=PARTIAL_END_OF_CONTIG,dfrA12,dfrA17,ftsI_N337NYRIN=POINT,glpT_E448K=POINT,gyrA_D87N=POINT,gyrA_S83L=POINT,mdtM,parC_S80I=POINT,parE_S458A=POINT,qnrS1,rmtB1,sul1,sul2,tet(B)	aac(3)-IId,aac(3)-IIe,aac(6')-Ib-cr5,aadA2,aadA5,aph(3'')-Ib,aph(6)-Id,blaCMY-2,blaCTX-M-15,blaNDM-4,blaOXA-1,blaOXA-181,blaTEM-1,ble,catB3=PARTIAL_END_OF_CONTIG,dfrA12,dfrA17,ftsI_N337NYRIN=POINT,glpT_E448K=POINT,gyrA_D87N=POINT,gyrA_S83L=POINT,parC_S80I=POINT,parE_S458A=POINT,qnrS1,rmtB1,sul1,sul2,tet(B)	17
GCA_021545475.1	Contig	104893	4924174	149	SKESA v. 2.2	Microbe	PRJNA788733	UK Health Security Agency	SAMN24297101	211457,"SRS11381703"	NULL	2015-12-09	clinical	31054368	United Kingdom	Homo sapiens	NULL	NULL	NULL	NULL	NULL	211457	Escherichia coli	NULL	NULL	562	UK HEALTH SECURITY AGENCY	2022-01-01	211457	NULL	NULL	PDT001227512.1	2022-01-20	562	DAFNLB	DAFNLB000000000.1	NULL	NULL	NULL	0	0	0	0	21	18	NULL	aadA2,aadA5,acrF,blaCMY-2,blaEC,blaNDM-5,blaOXA-181,blaTEM-1,ble,dfrA12,dfrA17,ftsI_N337NYRIN=POINT,glpT_E448K=POINT,gyrA_D87N=POINT,gyrA_S83L=POINT,mdtM,parC_S80I=POINT,parE_S458A=POINT,rmtB1,sul1,tet(B)	aadA2,aadA5,blaCMY-2,blaNDM-5,blaOXA-181,blaTEM-1,ble,dfrA12,dfrA17,ftsI_N337NYRIN=POINT,glpT_E448K=POINT,gyrA_D87N=POINT,gyrA_S83L=POINT,parC_S80I=POINT,parE_S458A=POINT,rmtB1,sul1,tet(B)	18
GCA_021704635.1	Contig	114955	4964377	145	SKESA v. 2.2	Generic	PRJEB5703	BRAEMBL	SAMEA2382512	BRAEMBL-AGRF_Illumina_PE24x_CAGRF4429-IR60,"ERS408837","IR60"	NULL	NULL	NULL	31239048	NULL	NULL	NULL	NULL	NULL	NULL	NULL	NULL	Escherichia coli	NULL	NULL	562	BRAEMBL	2016-02-15	IR60	NULL	NULL	PDT001231880.1	2022-01-26	562	DAFRWI	DAFRWI000000000.1	NULL	NULL	NULL	0	0	0	0	20	17	NULL	aac(6')-Ib-cr5,aadA2,acrF,blaCTX-M-15,blaEC,blaNDM-1,blaOXA-1,blaTEM-1,ble,catB3=PARTIAL_END_OF_CONTIG,dfrA12,glpT_E448K=POINT,gyrA_D87N=POINT,gyrA_S83L=POINT,mdtM,parC_S80I=POINT,parE_S458A=POINT,rmtB1,sul1,tet(A)	aac(6')-Ib-cr5,aadA2,blaCTX-M-15,blaNDM-1,blaOXA-1,blaTEM-1,ble,catB3=PARTIAL_END_OF_CONTIG,dfrA12,glpT_E448K=POINT,gyrA_D87N=POINT,gyrA_S83L=POINT,parC_S80I=POINT,parE_S458A=POINT,rmtB1,sul1,tet(A)	17
GCA_021704775.1	Contig	137045	5141707	115	SKESA v. 2.2	Generic	PRJEB5703	BRAEMBL	SAMEA2382504	BRAEMBL-AGRF_Illumina_PE24x_CAGRF4429-IR29,"ERS408829","IR29"	NULL	NULL	NULL	31239188	NULL	NULL	NULL	NULL	NULL	NULL	NULL	NULL	Escherichia coli	NULL	NULL	562	BRAEMBL	2016-02-15	IR29	NULL	NULL	PDT001231872.1	2022-01-26	562	DAFRWN	DAFRWN000000000.1	NULL	NULL	NULL	0	0	0	0	22	19	NULL	acrF,aph(3'')-Ib,aph(6)-Id,blaCTX-M-193,blaEC,blaNDM-1,blaTEM-1,ble,dfrA14,ftsI_N337NYRIN=POINT,glpT_E448K=POINT,gyrA_D87N=POINT,gyrA_S83L=POINT,mdtM,mph(A),parC_S80I=POINT,parE_S458A=POINT,rmtB1,rmtC,soxR_G121D=POINT,sul1,sul2	aph(3'')-Ib,aph(6)-Id,blaCTX-M-193,blaNDM-1,blaTEM-1,ble,dfrA14,ftsI_N337NYRIN=POINT,glpT_E448K=POINT,gyrA_D87N=POINT,gyrA_S83L=POINT,mph(A),parC_S80I=POINT,parE_S458A=POINT,rmtB1,rmtC,soxR_G121D=POINT,sul1,sul2	24
GCA_021751785.1	Contig	221042	4905561	105	SKESA v. 2.2	Microbe	PRJNA288601	Centers for Disease Control and Prevention. Division of Healthcare Quality Promotion	SAMN19607321	2021LY00002,"SRS9159017","Whole organism","microbial"	NULL	2021	clinical	31288188	USA	Homo sapiens	NULL	urine	NULL	NULL	NULL	2021LY00002	Escherichia coli	NULL	NULL	562	GPHL	2021-06-08	microbial	NULL	NULL	PDT001233368.1	2022-01-29	562	ABEWBZ	ABEWBZ000000000.1	NULL	NULL	NULL	0	0	0	0	28	25	NULL	aac(3)-IId,aac(6')-Ib-cr5,aadA2,aadA5,acrF,aph(3'')-Ib,aph(6)-Id,blaCMY-2,blaCTX-M-15,blaEC,blaNDM-5,blaOXA-1,blaTEM-1,ble,catB3=PARTIAL_END_OF_CONTIG,dfrA12,dfrA17,ftsI_N337NYRIN=POINT,glpT_E448K=POINT,gyrA_D87N=POINT,gyrA_S83L=POINT,mdtM,mph(A),parC_S80I=POINT,parE_S458A=POINT,sul1,sul2,tet(B)	aac(3)-IId,aac(6')-Ib-cr5,aadA2,aadA5,aph(3'')-Ib,aph(6)-Id,blaCMY-2,blaCTX-M-15,blaNDM-5,blaOXA-1,blaTEM-1,ble,catB3=PARTIAL_END_OF_CONTIG,dfrA12,dfrA17,ftsI_N337NYRIN=POINT,glpT_E448K=POINT,gyrA_D87N=POINT,gyrA_S83L=POINT,mph(A),parC_S80I=POINT,parE_S458A=POINT,sul1,sul2,tet(B)	17
GCA_021751825.1	Contig	53050	4691832	202	SKESA v. 2.2	Microbe	PRJNA288601	Centers for Disease Control and Prevention. Division of Healthcare Quality Promotion	SAMN19607326	2021LY00007,"SRS9159028","Whole organism","microbial"	NULL	2021	clinical	31288248	USA	Homo sapiens	NULL	urine	NULL	NULL	NULL	2021LY00007	Escherichia coli	NULL	NULL	562	GPHL	2021-06-08	microbial	NULL	NULL	PDT001233367.1	2022-01-29	562	ABEWCC	ABEWCC000000000.1	NULL	NULL	NULL	0	0	0	0	18	15	NULL	aadA2,acrF,blaEC,blaNDM-5,blaOXA-181,blaTEM-1,ble,dfrA12,glpT_E448K=POINT,gyrA_D87N=POINT,gyrA_S83L=POINT,mdtM,mph(A),parC_S80I=POINT,parE_S458A=POINT,qnrS1,rmtB1,sul1	aadA2,blaNDM-5,blaOXA-181,blaTEM-1,ble,dfrA12,glpT_E448K=POINT,gyrA_D87N=POINT,gyrA_S83L=POINT,mph(A),parC_S80I=POINT,parE_S458A=POINT,qnrS1,rmtB1,sul1	18
GCA_022015565.1	Contig	95516	5206604	1043	SPAdes v. 3.9.1	Microbe	PRJNA749142	Translational Health Science and Technology Institute (THSTI)	SAMN20355409	P10500,"SRS14734791"	Sarita Mohapatra, Susmita Chaudhuri	2020-02-15	clinical	31581528	India	Homo sapiens	NULL	urine	28.7041 N 77.1025 E	NULL	NULL	P10500	Escherichia coli	NULL	NULL	562	NULL	NULL	P10500	NULL	NULL	PDT001242580.1	2022-02-06	562	JAKMBZ	JAKMBZ000000000.1	NULL	NULL	NULL	0	0	0	0	17	14	NULL	aadA5,acrF,blaEC,blaNDM-5,ble,dfrA17,ftsI_I336IKYRI=POINT,glpT_E448K=POINT,gyrA_D87N=POINT,gyrA_S83L=POINT,mdtM,mph(A),parC_S80I=POINT,parE_S458A=POINT,pmrB_Y358N=POINT,sul1,tet(A)	aadA5,blaNDM-5,ble,dfrA17,ftsI_I336IKYRI=POINT,glpT_E448K=POINT,gyrA_D87N=POINT,gyrA_S83L=POINT,mph(A),parC_S80I=POINT,parE_S458A=POINT,pmrB_Y358N=POINT,sul1,tet(A)	18
GCA_022100095.1	Contig	114965	5004233	175	SKESA v. 2.2	Microbe	PRJNA788733	UK Health Security Agency	SAMN24019530	75731,"SRS11376390"	NULL	2014-11-27	clinical	31666898	United Kingdom	Homo sapiens	NULL	NULL	NULL	NULL	NULL	75731	Escherichia coli	NULL	NULL	562	UK HEALTH SECURITY AGENCY	2022-02-08	75731	NULL	NULL	PDT001243982.1	2022-02-08	562	DAGGCE	DAGGCE000000000.1	NULL	NULL	NULL	0	0	0	0	31	28	NULL	aac(3)-IId,aac(6')-Ib-cr5,aadA2,aadA5,acrF,aph(3'')-Ib,aph(6)-Id,blaCMY-2,blaCTX-M-15,blaEC,blaNDM-5,blaOXA-1,blaOXA-181,blaSHV-12,blaTEM-1,ble,catB3=PARTIAL_END_OF_CONTIG,dfrA12,dfrA17,ftsI_N337NYRIN=POINT,glpT_E448K=POINT,gyrA_D87N=POINT,gyrA_S83L=POINT,mdtM,mph(A),parC_S80I=POINT,parE_S458A=POINT,qnrS1,sul1,sul2,tet(B)	aac(3)-IId,aac(6')-Ib-cr5,aadA2,aadA5,aph(3'')-Ib,aph(6)-Id,blaCMY-2,blaCTX-M-15,blaNDM-5,blaOXA-1,blaOXA-181,blaSHV-12,blaTEM-1,ble,catB3=PARTIAL_END_OF_CONTIG,dfrA12,dfrA17,ftsI_N337NYRIN=POINT,glpT_E448K=POINT,gyrA_D87N=POINT,gyrA_S83L=POINT,mph(A),parC_S80I=POINT,parE_S458A=POINT,qnrS1,sul1,sul2,tet(B)	17
GCA_022100395.1	Contig	111849	4972712	156	SKESA v. 2.2	Microbe	PRJNA788733	UK Health Security Agency	SAMN24019667	95282,"SRS11376447"	NULL	2015-02-19	clinical	31667198	United Kingdom	Homo sapiens	NULL	NULL	NULL	NULL	NULL	95282	Escherichia coli	NULL	NULL	562	UK HEALTH SECURITY AGENCY	2022-02-08	95282	NULL	NULL	PDT001243926.1	2022-02-08	562	DAGGCR	DAGGCR000000000.1	NULL	NULL	NULL	0	0	0	0	31	28	NULL	aac(3)-IId,aac(6')-Ib-cr5,aadA2,aadA5,acrF,aph(3'')-Ib,aph(6)-Id,blaCMY-2,blaCTX-M-15,blaEC,blaNDM-5,blaOXA-1,blaOXA-181,blaTEM-1,ble,catB3=PARTIAL_END_OF_CONTIG,dfrA12,dfrA17,ftsI_N337NYRIN=POINT,glpT_E448K=POINT,gyrA_D87N=POINT,gyrA_S83L=POINT,mdtM,mph(A),parC_S80I=POINT,parE_S458A=POINT,qnrS1,rmtB1,sul1,sul2,tet(B)	aac(3)-IId,aac(6')-Ib-cr5,aadA2,aadA5,aph(3'')-Ib,aph(6)-Id,blaCMY-2,blaCTX-M-15,blaNDM-5,blaOXA-1,blaOXA-181,blaTEM-1,ble,catB3=PARTIAL_END_OF_CONTIG,dfrA12,dfrA17,ftsI_N337NYRIN=POINT,glpT_E448K=POINT,gyrA_D87N=POINT,gyrA_S83L=POINT,mph(A),parC_S80I=POINT,parE_S458A=POINT,qnrS1,rmtB1,sul1,sul2,tet(B)	17
GCA_022101475.1	Contig	132529	5006998	139	SKESA v. 2.2	Microbe	PRJNA788733	UK Health Security Agency	SAMN24020794	97838,"SRS11377330"	NULL	2015-03-04	clinical	31668278	United Kingdom	Homo sapiens	NULL	NULL	NULL	NULL	NULL	97838	Escherichia coli	NULL	NULL	562	UK HEALTH SECURITY AGENCY	2022-02-08	97838	NULL	NULL	PDT001244826.1	2022-02-08	562	DAGGEV	DAGGEV000000000.1	NULL	NULL	NULL	0	0	0	0	23	20	NULL	aac(6')-Ib-cr5,aadA2,acrF,blaCMY=PARTIAL_END_OF_CONTIG,blaCTX-M-15,blaEC,blaNDM-5,blaOXA-1,blaTEM-1,ble,catB3=PARTIAL_END_OF_CONTIG,dfrA12,ftsI_I336IKYRI=POINT,glpT_E448K=POINT,gyrA_D87N=POINT,gyrA_S83L=POINT,mdtM,mph(A),parC_S80I=POINT,parE_S458A=POINT,rmtB1,sul1,tet(A)	aac(6')-Ib-cr5,aadA2,blaCMY=PARTIAL_END_OF_CONTIG,blaCTX-M-15,blaNDM-5,blaOXA-1,blaTEM-1,ble,catB3=PARTIAL_END_OF_CONTIG,dfrA12,ftsI_I336IKYRI=POINT,glpT_E448K=POINT,gyrA_D87N=POINT,gyrA_S83L=POINT,mph(A),parC_S80I=POINT,parE_S458A=POINT,rmtB1,sul1,tet(A)	18
GCA_022102075.1	Contig	114965	4866029	137	SKESA v. 2.2	Microbe	PRJNA788733	UK Health Security Agency	SAMN24019045	202370,"SRS11376037"	NULL	2015-12-10	clinical	31668878	United Kingdom	Homo sapiens	NULL	NULL	NULL	NULL	NULL	202370	Escherichia coli	NULL	NULL	562	UK HEALTH SECURITY AGENCY	2022-02-08	202370	NULL	NULL	PDT001243679.1	2022-02-08	562	DAGGGB	DAGGGB000000000.1	NULL	NULL	NULL	0	0	0	0	28	25	NULL	aac(3)-IId,aac(6')-Ib-cr5,aadA2,aadA5,acrF,aph(3'')-Ib,aph(6)-Id,blaCMY-2,blaCTX-M-15,blaEC,blaNDM-5,blaOXA-1,blaTEM-1,ble,catB3=PARTIAL_END_OF_CONTIG,dfrA12,dfrA17,ftsI_N337NYRIN=POINT,glpT_E448K=POINT,gyrA_D87N=POINT,gyrA_S83L=POINT,mdtM,mph(A),parC_S80I=POINT,parE_S458A=POINT,sul1,sul2,tet(B)	aac(3)-IId,aac(6')-Ib-cr5,aadA2,aadA5,aph(3'')-Ib,aph(6)-Id,blaCMY-2,blaCTX-M-15,blaNDM-5,blaOXA-1,blaTEM-1,ble,catB3=PARTIAL_END_OF_CONTIG,dfrA12,dfrA17,ftsI_N337NYRIN=POINT,glpT_E448K=POINT,gyrA_D87N=POINT,gyrA_S83L=POINT,mph(A),parC_S80I=POINT,parE_S458A=POINT,sul1,sul2,tet(B)	17
GCA_022114435.1	Contig	78060	5502501	215	SKESA v. 2.2	Microbe	PRJNA788733	UK Health Security Agency	SAMN24020471	50644,"SRS11377066"	NULL	NULL	clinical	31681268	United Kingdom	Homo sapiens	NULL	NULL	NULL	NULL	NULL	50644	Escherichia coli	NULL	NULL	562	UK HEALTH SECURITY AGENCY	2022-02-08	50644	NULL	NULL	PDT001244434.1	2022-02-08	562	DAGGZF	DAGGZF000000000.1	NULL	NULL	NULL	0	0	0	0	34	30	NULL	aac(3)-IIg,aac(6')-IIc,aac(6')-Ib-cr5,aac(6')-Ib3,aadA5,acrF,arr,blaCMY-6,blaCTX-M,blaCTX-M-15,blaEC,blaNDM-1,blaOXA-1,blaSHV-12,blaTEM=PARTIAL_END_OF_CONTIG,blaTEM-1,ble,catA2,catB3=PARTIAL_END_OF_CONTIG,dfrA17,ere(A)=PARTIAL,glpT_E448K=POINT,gyrA_D87N=POINT,gyrA_S83L=POINT,mcr-9.1,mdtM,mph(A),parC_S80I=POINT,parE_S458A=POINT,rmtC,sul1,sul2,tet(A),tet(D)	aac(3)-IIg,aac(6')-IIc,aac(6')-Ib-cr5,aac(6')-Ib3,aadA5,arr,blaCMY-6,blaCTX-M,blaCTX-M-15,blaNDM-1,blaOXA-1,blaSHV-12,blaTEM=PARTIAL_END_OF_CONTIG,blaTEM-1,ble,catA2,catB3=PARTIAL_END_OF_CONTIG,dfrA17,ere(A)=PARTIAL,glpT_E448K=POINT,gyrA_D87N=POINT,gyrA_S83L=POINT,mph(A),parC_S80I=POINT,parE_S458A=POINT,rmtC,sul1,sul2,tet(A),tet(D)	28
GCA_022115635.1	Contig	106405	4994962	111	SKESA v. 2.2	Microbe	PRJNA788733	UK Health Security Agency	SAMN24021150	249300,"SRS11377276"	NULL	2016-03-16	clinical	31682448	United Kingdom	Homo sapiens	NULL	NULL	NULL	NULL	NULL	249300	Escherichia coli	NULL	NULL	562	UK HEALTH SECURITY AGENCY	2022-02-08	249300	NULL	NULL	PDT001244226.1	2022-02-08	562	DAGHBA	DAGHBA000000000.1	NULL	NULL	NULL	0	0	0	0	17	14	NULL	aac(6')-Ib-cr5,acrF,blaCTX-M-15,blaEC,blaNDM-5,blaOXA-1,ble,catB3=PARTIAL_END_OF_CONTIG,ftsI_I336IKYRI=POINT,glpT_E448K=POINT,gyrA_D87N=POINT,gyrA_S83L=POINT,mdtM,mph(A),parC_S80I=POINT,parE_S458A=POINT,tet(A)	aac(6')-Ib-cr5,blaCTX-M-15,blaNDM-5,blaOXA-1,ble,catB3=PARTIAL_END_OF_CONTIG,ftsI_I336IKYRI=POINT,glpT_E448K=POINT,gyrA_D87N=POINT,gyrA_S83L=POINT,mph(A),parC_S80I=POINT,parE_S458A=POINT,tet(A)	17
GCA_022124585.1	Contig	114622	5101453	162	SKESA v. 2.2	Microbe	PRJNA788733	UK Health Security Agency	SAMN24020829	95275,"SRS11377176"	NULL	2015-02-17	clinical	31691668	United Kingdom	Homo sapiens	NULL	NULL	NULL	NULL	NULL	95275	Escherichia coli	NULL	NULL	562	UK HEALTH SECURITY AGENCY	2022-02-08	95275	NULL	NULL	PDT001244326.1	2022-02-08	562	DAGHPZ	DAGHPZ000000000.1	NULL	NULL	NULL	0	0	0	0	21	18	NULL	aac(3)-IIe,aadA2,aadA2=PARTIAL_END_OF_CONTIG,acrF,blaCMY-42,blaEC,blaNDM-4,blaTEM-1,ble,dfrA12,ftsI_N337NYRIN=POINT,glpT_E448K=POINT,gyrA_D87N=POINT,gyrA_S83L=POINT,mdtM,parC_S80I=POINT,parE_S458A=POINT,qnrB7,rmtB1,sul1,tet(A)	aac(3)-IIe,aadA2,aadA2=PARTIAL_END_OF_CONTIG,blaCMY-42,blaNDM-4,blaTEM-1,ble,dfrA12,ftsI_N337NYRIN=POINT,glpT_E448K=POINT,gyrA_D87N=POINT,gyrA_S83L=POINT,parC_S80I=POINT,parE_S458A=POINT,qnrB7,rmtB1,sul1,tet(A)	18
GCA_022126585.1	Contig	113441	5020896	127	SKESA v. 2.2	Microbe	PRJNA788733	UK Health Security Agency	SAMN24020864	232046,"SRS11377670"	NULL	2016-01-20	clinical	31693668	United Kingdom	Homo sapiens	NULL	NULL	NULL	NULL	NULL	232046	Escherichia coli	NULL	NULL	562	UK HEALTH SECURITY AGENCY	2022-02-08	232046	NULL	NULL	PDT001245150.1	2022-02-08	562	DAGHTI	DAGHTI000000000.1	NULL	NULL	NULL	0	0	0	0	18	15	NULL	aac(3)-IIe,aac(6')-Ib-cr5,acrF,blaCTX-M-15,blaEC,blaNDM-5,blaOXA-1,ble,catB3=PARTIAL_END_OF_CONTIG,ftsI_I336IKYRI=POINT,glpT_E448K=POINT,gyrA_D87N=POINT,gyrA_S83L=POINT,mdtM,mph(A),parC_S80I=POINT,parE_S458A=POINT,tet(A)	aac(3)-IIe,aac(6')-Ib-cr5,blaCTX-M-15,blaNDM-5,blaOXA-1,ble,catB3=PARTIAL_END_OF_CONTIG,ftsI_I336IKYRI=POINT,glpT_E448K=POINT,gyrA_D87N=POINT,gyrA_S83L=POINT,mph(A),parC_S80I=POINT,parE_S458A=POINT,tet(A)	17
GCA_022139585.1	Contig	127416	4831443	124	SKESA v. 2.2	Microbe	PRJNA788733	UK Health Security Agency	SAMN24020592	268544,"SRS11377593"	NULL	2016-05-24	clinical	31706628	United Kingdom	Homo sapiens	NULL	NULL	NULL	NULL	NULL	268544	Escherichia coli	NULL	NULL	562	UK HEALTH SECURITY AGENCY	2022-02-08	268544	NULL	NULL	PDT001244570.1	2022-02-08	562	DAGIBX	DAGIBX000000000.1	NULL	NULL	NULL	0	0	0	0	27	24	NULL	aac(3)-IId,aac(6')-Ib-cr5,aadA2,aadA5,acrF,aph(3'')-Ib,aph(6)-Id,blaCMY-2,blaCTX-M-15,blaEC,blaNDM-5,blaOXA-1,blaTEM-1,ble,catB3=PARTIAL_END_OF_CONTIG,dfrA12,dfrA17,glpT_E448K=POINT,gyrA_D87N=POINT,gyrA_S83L=POINT,mdtM,mph(A),parC_S80I=POINT,parE_S458A=POINT,sul1,sul2,tet(B)	aac(3)-IId,aac(6')-Ib-cr5,aadA2,aadA5,aph(3'')-Ib,aph(6)-Id,blaCMY-2,blaCTX-M-15,blaNDM-5,blaOXA-1,blaTEM-1,ble,catB3=PARTIAL_END_OF_CONTIG,dfrA12,dfrA17,glpT_E448K=POINT,gyrA_D87N=POINT,gyrA_S83L=POINT,mph(A),parC_S80I=POINT,parE_S458A=POINT,sul1,sul2,tet(B)	17
GCA_022140445.1	Contig	114837	4962895	161	SKESA v. 2.2	Microbe	PRJNA788733	UK Health Security Agency	SAMN24019068	179597,"SRS11376222"	NULL	2015-10-05	clinical	31707488	United Kingdom	Homo sapiens	NULL	NULL	NULL	NULL	NULL	179597	Escherichia coli	NULL	NULL	562	UK HEALTH SECURITY AGENCY	2022-02-08	179597	NULL	NULL	PDT001244184.1	2022-02-08	562	DAGIDO	DAGIDO000000000.1	NULL	NULL	NULL	0	0	0	0	31	28	NULL	aac(3)-IId,aac(6')-Ib-cr5,aadA2,aadA5,acrF,aph(3'')-Ib,aph(6)-Id,blaCMY-2,blaCTX-M-15,blaEC,blaNDM-5,blaOXA-1,blaOXA-181,blaTEM-1,ble,catB3=PARTIAL_END_OF_CONTIG,dfrA12,dfrA17,erm(B),ftsI_N337NYRIN=POINT,glpT_E448K=POINT,gyrA_D87N=POINT,gyrA_S83L=POINT,mdtM,mph(A),parC_S80I=POINT,parE_S458A=POINT,qnrS1,sul1,sul2,tet(B)	aac(3)-IId,aac(6')-Ib-cr5,aadA2,aadA5,aph(3'')-Ib,aph(6)-Id,blaCMY-2,blaCTX-M-15,blaNDM-5,blaOXA-1,blaOXA-181,blaTEM-1,ble,catB3=PARTIAL_END_OF_CONTIG,dfrA12,dfrA17,erm(B),ftsI_N337NYRIN=POINT,glpT_E448K=POINT,gyrA_D87N=POINT,gyrA_S83L=POINT,mph(A),parC_S80I=POINT,parE_S458A=POINT,qnrS1,sul1,sul2,tet(B)	17
GCA_022155025.1	Contig	121869	5012186	168	SKESA v. 2.2	Microbe	PRJNA788733	UK Health Security Agency	SAMN24019534	247216,"SRS11376396"	NULL	2016-03-04	clinical	31722068	United Kingdom	Homo sapiens	NULL	NULL	NULL	NULL	NULL	247216	Escherichia coli	NULL	NULL	562	UK HEALTH SECURITY AGENCY	2022-02-08	247216	NULL	NULL	PDT001243978.1	2022-02-08	562	DAGJCR	DAGJCR000000000.1	NULL	NULL	NULL	0	0	0	0	31	28	NULL	aac(3)-IId,aadA5,acrF,aph(3'')-Ib,aph(6)-Id,blaCMY-2,blaCTX-M-15,blaEC,blaNDM-1,blaOXA-1,blaOXA-181,blaTEM-1,ble,catB3=PARTIAL_END_OF_CONTIG,dfrA17,floR=HMM,floR2,ftsI_N337NYRIN=POINT,glpT_E448K=POINT,gyrA_D87N=POINT,gyrA_S83L=POINT,mdtM,mph(A),parC_S80I=POINT,parE_S458A=POINT,qnrS1,rmtB4,sul1,sul2,tet(B),tet(G)	aac(3)-IId,aadA5,aph(3'')-Ib,aph(6)-Id,blaCMY-2,blaCTX-M-15,blaNDM-1,blaOXA-1,blaOXA-181,blaTEM-1,ble,catB3=PARTIAL_END_OF_CONTIG,dfrA17,floR=HMM,floR2,ftsI_N337NYRIN=POINT,glpT_E448K=POINT,gyrA_D87N=POINT,gyrA_S83L=POINT,mph(A),parC_S80I=POINT,parE_S458A=POINT,qnrS1,rmtB4,sul1,sul2,tet(B),tet(G)	20
GCA_022156425.1	Contig	114616	5034160	131	SKESA v. 2.2	Microbe	PRJNA788733	UK Health Security Agency	SAMN24019659	32349,"SRS11376437"	NULL	2014-02-19	clinical	31723468	United Kingdom	Homo sapiens	NULL	NULL	NULL	NULL	NULL	32349	Escherichia coli	NULL	NULL	562	UK HEALTH SECURITY AGENCY	2022-02-08	32349	NULL	NULL	PDT001243935.1	2022-02-08	562	DAGJFK	DAGJFK000000000.1	NULL	NULL	NULL	0	0	0	0	22	19	NULL	aac(6')-Ib-cr5,aac(6')-Ib3,aadA5,acrF,blaCMY-6,blaCTX-M-15,blaEC,blaNDM-1,blaOXA-1,ble,catB3=PARTIAL_END_OF_CONTIG,dfrA17,glpT_E448K=POINT,gyrA_D87N=POINT,gyrA_S83L=POINT,mdtM,mph(A),parC_S80I=POINT,parE_S458A=POINT,rmtC,sul1,tet(A)	aac(6')-Ib-cr5,aac(6')-Ib3,aadA5,blaCMY-6,blaCTX-M-15,blaNDM-1,blaOXA-1,ble,catB3=PARTIAL_END_OF_CONTIG,dfrA17,glpT_E448K=POINT,gyrA_D87N=POINT,gyrA_S83L=POINT,mph(A),parC_S80I=POINT,parE_S458A=POINT,rmtC,sul1,tet(A)	18
GCA_022157265.1	Contig	104061	4932282	160	SKESA v. 2.2	Microbe	PRJNA788733	UK Health Security Agency	SAMN24019470	77300,"SRS11375868"	NULL	2014-11-27	clinical	31724308	United Kingdom	Homo sapiens	NULL	NULL	NULL	NULL	NULL	77300	Escherichia coli	NULL	NULL	562	UK HEALTH SECURITY AGENCY	2022-02-08	77300	NULL	NULL	PDT001243842.1	2022-02-08	562	DAGJHA	DAGJHA000000000.1	NULL	NULL	NULL	0	0	0	0	31	28	NULL	aac(3)-IId,aac(6')-Ib-cr5,aadA2,aadA5,acrF,aph(3'')-Ib,aph(6)-Id,blaCMY-2,blaCTX-M-15,blaEC,blaNDM-5,blaOXA-1,blaOXA-181,blaSHV-12,blaTEM-1,ble,catB3=PARTIAL_END_OF_CONTIG,dfrA12,dfrA17,ftsI_N337NYRIN=POINT,glpT_E448K=POINT,gyrA_D87N=POINT,gyrA_S83L=POINT,mdtM,mph(A),parC_S80I=POINT,parE_S458A=POINT,qnrS1,sul1,sul2,tet(B)	aac(3)-IId,aac(6')-Ib-cr5,aadA2,aadA5,aph(3'')-Ib,aph(6)-Id,blaCMY-2,blaCTX-M-15,blaNDM-5,blaOXA-1,blaOXA-181,blaSHV-12,blaTEM-1,ble,catB3=PARTIAL_END_OF_CONTIG,dfrA12,dfrA17,ftsI_N337NYRIN=POINT,glpT_E448K=POINT,gyrA_D87N=POINT,gyrA_S83L=POINT,mph(A),parC_S80I=POINT,parE_S458A=POINT,qnrS1,sul1,sul2,tet(B)	17
GCA_022160505.1	Contig	89508	5034885	178	SKESA v. 2.2	Microbe	PRJNA788733	UK Health Security Agency	SAMN24019762	40733,"SRS11376191"	NULL	2014-07-31	clinical	31727508	United Kingdom	Homo sapiens	NULL	NULL	NULL	NULL	NULL	40733	Escherichia coli	NULL	NULL	562	UK HEALTH SECURITY AGENCY	2022-02-08	40733	NULL	NULL	PDT001243528.1	2022-02-08	562	DAGJNA	DAGJNA000000000.1	NULL	NULL	NULL	0	0	0	0	16	13	NULL	aadA2,acrF,blaCMY=PARTIAL_END_OF_CONTIG,blaEC,blaNDM-5,ble,dfrA12,ftsI_I336IPYRI=POINT,glpT_E448K=POINT,gyrA_D87N=POINT,gyrA_S83L=POINT,mdtM,mph(A),parC_S80I=POINT,parE_S458A=POINT,sul1	aadA2,blaCMY=PARTIAL_END_OF_CONTIG,blaNDM-5,ble,dfrA12,ftsI_I336IPYRI=POINT,glpT_E448K=POINT,gyrA_D87N=POINT,gyrA_S83L=POINT,mph(A),parC_S80I=POINT,parE_S458A=POINT,sul1	18
GCA_022162545.1	Contig	114742	4883725	135	SKESA v. 2.2	Microbe	PRJNA788733	UK Health Security Agency	SAMN24019295	128091,"SRS11375739"	NULL	2015-06-05	clinical	31729588	United Kingdom	Homo sapiens	NULL	NULL	NULL	NULL	NULL	128091	Escherichia coli	NULL	NULL	562	UK HEALTH SECURITY AGENCY	2022-02-08	128091	NULL	NULL	PDT001243314.1	2022-02-08	562	DAGJQZ	DAGJQZ000000000.1	NULL	NULL	NULL	0	0	0	0	26	23	NULL	aac(3)-IId,aac(6')-Ib-cr5,aadA5,acrF,aph(3'')-Ib,aph(6)-Id,blaCMY-2,blaCTX-M-15,blaEC,blaNDM-7,blaOXA-1,blaTEM-1,ble,catB3=PARTIAL_END_OF_CONTIG,dfrA17,ftsI_N337NYRIN=POINT,glpT_E448K=POINT,gyrA_D87N=POINT,gyrA_S83L=POINT,mdtM,mph(A),parC_S80I=POINT,parE_S458A=POINT,sul1,sul2,tet(B)	aac(3)-IId,aac(6')-Ib-cr5,aadA5,aph(3'')-Ib,aph(6)-Id,blaCMY-2,blaCTX-M-15,blaNDM-7,blaOXA-1,blaTEM-1,ble,catB3=PARTIAL_END_OF_CONTIG,dfrA17,ftsI_N337NYRIN=POINT,glpT_E448K=POINT,gyrA_D87N=POINT,gyrA_S83L=POINT,mph(A),parC_S80I=POINT,parE_S458A=POINT,sul1,sul2,tet(B)	18
GCA_022444185.1	Contig	128705	5022622	100	SKESA v. 2.2	Microbe	PRJNA288601	Centers for Disease Control and Prevention. Division of Healthcare Quality Promotion	SAMN26366550	2021HL-00938,"SRS12167328"	NULL	2021	clinical	32089658	USA	Homo sapiens	NULL	NULL	NULL	NULL	NULL	2021HL-00938	Escherichia coli	NULL	NULL	562	WADSWORTH CENTER - NYS DOH	2022-03-02	2021HL-00938	NULL	NULL	PDT001257355.1	2022-03-02	562	ABFGUR	ABFGUR000000000.1	NULL	NULL	NULL	0	0	0	0	13	10	NULL	aadA5,acrF,blaEC,blaNDM-5,ble,dfrA17,glpT_E448K=POINT,gyrA_D87N=POINT,gyrA_S83L=POINT,mdtM,parC_S80I=POINT,parE_S458A=POINT,sul1	aadA5,blaNDM-5,ble,dfrA17,glpT_E448K=POINT,gyrA_D87N=POINT,gyrA_S83L=POINT,parC_S80I=POINT,parE_S458A=POINT,sul1	17
GCA_022444245.1	Contig	127736	4965534	120	SKESA v. 2.2	Microbe	PRJNA288601	Centers for Disease Control and Prevention. Division of Healthcare Quality Promotion	SAMN26366541	2021HL-00929,"SRS12167332"	NULL	2021	clinical	32089718	USA	Homo sapiens	NULL	urine	NULL	NULL	NULL	2021HL-00929	Escherichia coli	NULL	NULL	562	WADSWORTH CENTER - NYS DOH	2022-03-02	2021HL-00929	NULL	NULL	PDT001257351.1	2022-03-02	562	ABFGUX	ABFGUX000000000.1	NULL	NULL	NULL	0	0	0	0	15	12	NULL	acrF,aph(3'')-Ib,aph(3')-Ia,aph(6)-Id,blaCTX-M-14,blaEC,blaNDM-5,ble,glpT_E448K=POINT,gyrA_D87N=POINT,gyrA_S83L=POINT,mdtM,parC_S80I=POINT,parE_S458A=POINT,sul2	aph(3'')-Ib,aph(3')-Ia,aph(6)-Id,blaCTX-M-14,blaNDM-5,ble,glpT_E448K=POINT,gyrA_D87N=POINT,gyrA_S83L=POINT,parC_S80I=POINT,parE_S458A=POINT,sul2	17
GCA_022444365.1	Contig	100427	4923054	112	SKESA v. 2.2	Microbe	PRJNA288601	Centers for Disease Control and Prevention. Division of Healthcare Quality Promotion	SAMN26366662	2021HL-00950,"SRS12167481"	NULL	2021	clinical	32089858	USA	Homo sapiens	NULL	urine	NULL	NULL	NULL	2021HL-00950	Escherichia coli	NULL	NULL	562	WADSWORTH CENTER - NYS DOH	2022-03-02	2021HL-00950	NULL	NULL	PDT001257376.1	2022-03-02	562	ABFGVC	ABFGVC000000000.1	NULL	NULL	NULL	0	0	0	0	25	22	NULL	aac(3)-IId,aadA2,aadA5,acrF,aph(3'')-Ib,aph(6)-Id,blaCMY-42,blaEC,blaNDM-5,blaTEM-1,ble,dfrA12,dfrA17,ftsI_N337NYRIN=POINT,gyrA_D87N=POINT,gyrA_S83L=POINT,mdtM=PARTIAL,mph(A),nfsA_R203C=POINT,parC_S80I=POINT,parE_S458A=POINT,sul1,sul1=PARTIAL_END_OF_CONTIG,sul2,tet(B)	aac(3)-IId,aadA2,aadA5,aph(3'')-Ib,aph(6)-Id,blaCMY-42,blaNDM-5,blaTEM-1,ble,dfrA12,dfrA17,ftsI_N337NYRIN=POINT,gyrA_D87N=POINT,gyrA_S83L=POINT,mph(A),nfsA_R203C=POINT,parC_S80I=POINT,parE_S458A=POINT,sul1,sul1=PARTIAL_END_OF_CONTIG,sul2,tet(B)	18
GCA_022446745.1	Contig	151085	5081831	119	SKESA v. 2.2	Microbe	PRJNA288601	Centers for Disease Control and Prevention. Division of Healthcare Quality Promotion	SAMN26367018	2021HL-00966,"SRS12167826"	NULL	2021	clinical	32092298	USA	Homo sapiens	NULL	catheter tip	NULL	NULL	NULL	2021HL-00966	Escherichia coli	NULL	NULL	562	WADSWORTH CENTER - NYS DOH	2022-03-02	2021HL-00966	NULL	NULL	PDT001257383.1	2022-03-02	562	ABFGZO	ABFGZO000000000.1	NULL	NULL	NULL	0	0	0	0	20	17	NULL	aac(6')-Ib-cr5,aadA5,acrF,blaCTX-M-15,blaEC,blaNDM-5,blaOXA-1,ble,catB3=PARTIAL_END_OF_CONTIG,dfrA17,ftsI_I336IKYRI=POINT,glpT_E448K=POINT,gyrA_D87N=POINT,gyrA_S83L=POINT,mdtM,mph(A),parC_S80I=POINT,parE_S458A=POINT,sul1,tet(A)	aac(6')-Ib-cr5,aadA5,blaCTX-M-15,blaNDM-5,blaOXA-1,ble,catB3=PARTIAL_END_OF_CONTIG,dfrA17,ftsI_I336IKYRI=POINT,glpT_E448K=POINT,gyrA_D87N=POINT,gyrA_S83L=POINT,mph(A),parC_S80I=POINT,parE_S458A=POINT,sul1,tet(A)	18
GCA_022475395.1	Contig	112835	4833196	96	SKESA v. 2.2	Pathogen: clinical or host-associated	PRJNA288601	Centers for Disease Control and Prevention. Division of Healthcare Quality Promotion	SAMN26420027	2022CK-00119,"Escherichia_coli_2022CK-00119","SRS12174812"	NULL	2022-02-10	clinical	32127568	USA	Homo sapiens	NULL	stool	NULL	NULL	NULL	2022CK-00119	Escherichia coli	NULL	NULL	562	UPHL_ID	2022-03-03	Escherichia_coli_2022CK-00119	NULL	NULL	PDT001257972.1	2022-03-03	562	ABFHIX	ABFHIX000000000.1	NULL	NULL	NULL	0	0	0	0	17	14	NULL	aadA2,acrF,blaCMY-145,blaEC,blaNDM-5,blaTEM-1,ble,dfrA12,glpT_E448K=POINT,gyrA_D87N=POINT,gyrA_S83L=POINT,mdtM,mph(A),parC_S80I=POINT,parE_S458A=POINT,sul1,tet(A)	aadA2,blaCMY-145,blaNDM-5,blaTEM-1,ble,dfrA12,glpT_E448K=POINT,gyrA_D87N=POINT,gyrA_S83L=POINT,mph(A),parC_S80I=POINT,parE_S458A=POINT,sul1,tet(A)	18
GCA_022505965.1	Contig	221042	5038928	85	SKESA v. 2.2	Microbe	PRJNA751707	National Centre for Infectious Diseases	SAMN20524792	410,"EC1","SRS9680077"	NULL	missing	NULL	32177718	Singapore	NULL	NULL	NULL	NULL	NULL	NULL	EC1	Escherichia coli	NULL	NULL	562	NATIONAL CENTRE FOR INFECTIOUS DISEASES	2022-03-04	410	NULL	NULL	PDT001261477.1	2022-03-07	562	DAGURF	DAGURF000000000.1	NULL	NULL	NULL	0	0	0	0	27	24	NULL	aac(3)-IId,aac(6')-Ib-cr5,aadA5,acrF,aph(3'')-Ib,aph(6)-Id,blaCMY-2,blaCTX-M-15,blaEC,blaNDM-1,blaOXA-1,blaOXA-181,blaTEM-1,ble,catB3=PARTIAL_END_OF_CONTIG,dfrA17,ftsI_N337NYRIN=POINT,glpT_E448K=POINT,gyrA_D87N=POINT,gyrA_S83L=POINT,mdtM,mph(A),parC_S80I=POINT,parE_S458A=POINT,sul1,sul2,tet(B)	aac(3)-IId,aac(6')-Ib-cr5,aadA5,aph(3'')-Ib,aph(6)-Id,blaCMY-2,blaCTX-M-15,blaNDM-1,blaOXA-1,blaOXA-181,blaTEM-1,ble,catB3=PARTIAL_END_OF_CONTIG,dfrA17,ftsI_N337NYRIN=POINT,glpT_E448K=POINT,gyrA_D87N=POINT,gyrA_S83L=POINT,mph(A),parC_S80I=POINT,parE_S458A=POINT,sul1,sul2,tet(B)	18
GCA_022558665.1	Complete Genome	4806953	5111018	7	Unicycler v. 0.4.8	Pathogen: clinical or host-associated	PRJNA608094	Sir Run Run Shaw Hospital, School of Medicine, Zhejiang University	SAMN15904667	EC27	Long Sun	2017-10-16	clinical	32263468	China: Hangzhou	Homo sapiens	NULL	urine	NULL	NULL	NULL	EC27	Escherichia coli	NULL	NULL	562	NULL	NULL	EC27	NULL	NULL	PDT001264490.1	2022-03-14	562	NULL	NULL	NULL	NULL	NULL	0	0	0	0	19	16	NULL	aac(6')-Ib-cr5,acrF,blaCMY-42,blaCTX-M-130,blaCTX-M-15,blaEC,blaNDM-5,blaOXA-1,ble,catB3=PARTIAL,ftsI_I336IKYRI=POINT,glpT_E448K=POINT,gyrA_D87N=POINT,gyrA_S83L=POINT,mdtM,parC_S80I=POINT,parE_S458A=POINT,pmrB_Y358N=POINT,tet(A)	aac(6')-Ib-cr5,blaCMY-42,blaCTX-M-130,blaCTX-M-15,blaNDM-5,blaOXA-1,ble,catB3=PARTIAL,ftsI_I336IKYRI=POINT,glpT_E448K=POINT,gyrA_D87N=POINT,gyrA_S83L=POINT,parC_S80I=POINT,parE_S458A=POINT,pmrB_Y358N=POINT,tet(A)	17
GCA_022558705.1	Complete Genome	4854815	5083767	7	Unicycler v. 0.4.8	Pathogen: clinical or host-associated	PRJNA608094	Sir Run Run Shaw Hospital, School of Medicine, Zhejiang University	SAMN15904665	EC24	Long Sun	2017-08-17	clinical	32263508	China: Hangzhou	Homo sapiens	NULL	urine	NULL	NULL	NULL	EC24	Escherichia coli	NULL	NULL	562	NULL	NULL	EC24	NULL	NULL	PDT001264492.1	2022-03-14	562	NULL	NULL	NULL	NULL	NULL	0	0	0	0	17	14	NULL	aac(6')-Ib-cr5,acrF,blaCTX-M-55,blaEC,blaNDM-5,blaOXA-1,ble,catB3=PARTIAL,ftsI_I336IKYRI=POINT,glpT_E448K=POINT,gyrA_D87N=POINT,gyrA_S83L=POINT,mdtM,parC_S80I=POINT,parE_S458A=POINT,pmrB_Y358N=POINT,tet(A)	aac(6')-Ib-cr5,blaCTX-M-55,blaNDM-5,blaOXA-1,ble,catB3=PARTIAL,ftsI_I336IKYRI=POINT,glpT_E448K=POINT,gyrA_D87N=POINT,gyrA_S83L=POINT,parC_S80I=POINT,parE_S458A=POINT,pmrB_Y358N=POINT,tet(A)	17
GCA_022558765.1	Complete Genome	4854815	5082228	6	Unicycler v. 0.4.8	Pathogen: clinical or host-associated	PRJNA608094	Sir Run Run Shaw Hospital, School of Medicine, Zhejiang University	SAMN15904662	EC20	Long Sun	2017-06-22	clinical	32263568	China: Hangzhou	Homo sapiens	NULL	throat swab	NULL	NULL	NULL	EC20	Escherichia coli	NULL	NULL	562	NULL	NULL	EC20	NULL	NULL	PDT001264495.1	2022-03-14	562	NULL	NULL	NULL	NULL	NULL	0	0	0	0	17	14	NULL	aac(6')-Ib-cr5,acrF,blaCTX-M-55,blaEC,blaNDM-5,blaOXA-1,ble,catB3=PARTIAL,ftsI_I336IKYRI=POINT,glpT_E448K=POINT,gyrA_D87N=POINT,gyrA_S83L=POINT,mdtM,parC_S80I=POINT,parE_S458A=POINT,pmrB_Y358N=POINT,tet(A)	aac(6')-Ib-cr5,blaCTX-M-55,blaNDM-5,blaOXA-1,ble,catB3=PARTIAL,ftsI_I336IKYRI=POINT,glpT_E448K=POINT,gyrA_D87N=POINT,gyrA_S83L=POINT,parC_S80I=POINT,parE_S458A=POINT,pmrB_Y358N=POINT,tet(A)	17
GCA_022558785.1	Complete Genome	4853491	5080883	6	Unicycler v. 0.4.8	Pathogen: clinical or host-associated	PRJNA608094	Sir Run Run Shaw Hospital, School of Medicine, Zhejiang University	SAMN15904661	EC19	Long Sun	2017-05-28	clinical	32263588	China: Hangzhou	Homo sapiens	NULL	urine	NULL	NULL	NULL	EC19	Escherichia coli	NULL	NULL	562	NULL	NULL	EC19	NULL	NULL	PDT001264496.1	2022-03-14	562	NULL	NULL	NULL	NULL	NULL	0	0	0	0	17	14	NULL	aac(6')-Ib-cr5,acrF,blaCTX-M-55,blaEC,blaNDM-5,blaOXA-1,ble,catB3=PARTIAL,ftsI_I336IKYRI=POINT,glpT_E448K=POINT,gyrA_D87N=POINT,gyrA_S83L=POINT,mdtM,parC_S80I=POINT,parE_S458A=POINT,pmrB_Y358N=POINT,tet(A)	aac(6')-Ib-cr5,blaCTX-M-55,blaNDM-5,blaOXA-1,ble,catB3=PARTIAL,ftsI_I336IKYRI=POINT,glpT_E448K=POINT,gyrA_D87N=POINT,gyrA_S83L=POINT,parC_S80I=POINT,parE_S458A=POINT,pmrB_Y358N=POINT,tet(A)	17
GCA_022559025.1	Complete Genome	4800279	5230482	11	Unicycler v. 0.4.7	Microbe	PRJNA418674	West China Hospital, Sichuan University	SAMN12158048	The Microbe sample of Escherichia coli strain WCHEC025985,"WCHEC025985"	NULL	2018-05-01	clinical	32263828	China: Chengdu, Sichuan	Homo sapiens	NULL	NULL	NULL	NULL	NULL	The Microbe sample of Escherichia coli strain WCHEC025985	Escherichia coli	NULL	NULL	562	NULL	NULL	WCHEC025985	NULL	NULL	PDT001264507.1	2022-03-14	562	NULL	NULL	NULL	NULL	NULL	0	0	0	0	27	24	NULL	aadA2,acrF,aph(3'')-Ib,aph(6)-Id,arr-2,blaCMY-166,blaCTX-M-55,blaEC,blaNDM-5,blaOXA=MISTRANSLATION,blaTEM-1,ble,cmlA5,dfrA14,erm(B),floR,glpT_E448K=POINT,gyrA_D87N=POINT,gyrA_S83L=POINT,lnu(F),mdtM,parC_S80I=POINT,parE_S458A=POINT,pmrB_Y358N=POINT,qnrS1,sul2,tet(A)	aadA2,aph(3'')-Ib,aph(6)-Id,arr-2,blaCMY-166,blaCTX-M-55,blaNDM-5,blaOXA=MISTRANSLATION,blaTEM-1,ble,cmlA5,dfrA14,erm(B),floR,glpT_E448K=POINT,gyrA_D87N=POINT,gyrA_S83L=POINT,lnu(F),parC_S80I=POINT,parE_S458A=POINT,pmrB_Y358N=POINT,qnrS1,sul2,tet(A)	17
GCA_022877425.1	Contig	54951	4816934	252	SKESA v. 2.2	Pathogen: clinical or host-associated	PRJNA288601	Centers for Disease Control and Prevention. Division of Healthcare Quality Promotion	SAMN27480184	2022DK-00002,"SRS12546574"	NULL	2021	clinical	32664398	USA	Homo sapiens	NULL	sputum	NULL	NULL	NULL	2022DK-00002	Escherichia coli	NULL	NULL	562	MASSACHUSETTS STATE PUBLIC HEALTH LAB	2022-04-09	2022DK-00002	NULL	NULL	PDT001280837.1	2022-04-09	562	ABFOHW	ABFOHW000000000.1	NULL	NULL	NULL	0	0	0	0	26	23	NULL	aac(3)-IId,aac(6')-Ib-cr5,aadA2,acrF,aph(3'')-Ib,aph(6)-Id,blaCTX-M-15,blaEC,blaNDM-5,blaOXA=PARTIAL_END_OF_CONTIG,blaOXA-48,blaTEM-1,ble,catB3=PARTIAL_END_OF_CONTIG,dfrA12,ftsI_N337NYRIN=POINT,glpT_E448K=POINT,gyrA_D87N=POINT,gyrA_S83L=POINT,mdtM,mph(A),parC_S80I=POINT,parE_S458A=POINT,sul1,sul2,tet(B)	aac(3)-IId,aac(6')-Ib-cr5,aadA2,aph(3'')-Ib,aph(6)-Id,blaCTX-M-15,blaNDM-5,blaOXA=PARTIAL_END_OF_CONTIG,blaOXA-48,blaTEM-1,ble,catB3=PARTIAL_END_OF_CONTIG,dfrA12,ftsI_N337NYRIN=POINT,glpT_E448K=POINT,gyrA_D87N=POINT,gyrA_S83L=POINT,mph(A),parC_S80I=POINT,parE_S458A=POINT,sul1,sul2,tet(B)	16
GCA_022877605.1	Contig	52758	4855967	267	SKESA v. 2.2	Pathogen: clinical or host-associated	PRJNA288601	Centers for Disease Control and Prevention. Division of Healthcare Quality Promotion	SAMN27480200	2022DK-00022,"SRS12546581"	NULL	2022	clinical	32664578	USA	Homo sapiens	NULL	urine	NULL	NULL	NULL	2022DK-00022	Escherichia coli	NULL	NULL	562	MASSACHUSETTS STATE PUBLIC HEALTH LAB	2022-04-09	2022DK-00022	NULL	NULL	PDT001280829.1	2022-04-09	562	ABFOID	ABFOID000000000.1	NULL	NULL	NULL	0	0	0	0	17	14	NULL	aadA5,acrF,blaCTX-M-15,blaEC,blaNDM-5,ble,dfrA17,ftsI_I336IKYRI=POINT,glpT_E448K=POINT,gyrA_D87N=POINT,gyrA_S83L=POINT,mdtM,mph(A),parC_S80I=POINT,parE_S458A=POINT,sul1,tet(A)	aadA5,blaCTX-M-15,blaNDM-5,ble,dfrA17,ftsI_I336IKYRI=POINT,glpT_E448K=POINT,gyrA_D87N=POINT,gyrA_S83L=POINT,mph(A),parC_S80I=POINT,parE_S458A=POINT,sul1,tet(A)	17
GCA_022878045.1	Contig	58350	4863520	239	SKESA v. 2.2	Pathogen: clinical or host-associated	PRJNA288601	Centers for Disease Control and Prevention. Division of Healthcare Quality Promotion	SAMN27480191	2022DK-00009,"SRS12546612"	NULL	2022	clinical	32665018	USA	Homo sapiens	NULL	urine	NULL	NULL	NULL	2022DK-00009	Escherichia coli	NULL	NULL	562	MASSACHUSETTS STATE PUBLIC HEALTH LAB	2022-04-09	2022DK-00009	NULL	NULL	PDT001280798.1	2022-04-09	562	ABFOJB	ABFOJB000000000.1	NULL	NULL	NULL	0	0	0	0	17	14	NULL	aadA5,acrF,blaCTX-M-15,blaEC,blaNDM-5,ble,dfrA17,ftsI_I336IKYRI=POINT,glpT_E448K=POINT,gyrA_D87N=POINT,gyrA_S83L=POINT,mdtM,mph(A),parC_S80I=POINT,parE_S458A=POINT,sul1,tet(A)	aadA5,blaCTX-M-15,blaNDM-5,ble,dfrA17,ftsI_I336IKYRI=POINT,glpT_E448K=POINT,gyrA_D87N=POINT,gyrA_S83L=POINT,mph(A),parC_S80I=POINT,parE_S458A=POINT,sul1,tet(A)	18
GCA_023059975.1	Scaffold	132604	4964507	128	CLC NGS Cell v. 22.0.1	Pathogen: clinical or host-associated	PRJNA825737	Korea Zoonosis Research Institute	SAMN27543677	H-E-CC-13,"SRS12746564"	National Culture Collection for Pathogens	2019-09-16	clinical	32859558	South Korea	Homo sapiens	intestinal infectious disease	rectal swab	36.63 N 127.33 E	NULL	NULL	H-E-CC-13	Escherichia coli	NULL	NULL	562	NULL	NULL	H-E-CC-13	NULL	NULL	PDT001291925.1	2022-04-19	562	JALLBZ	JALLBZ000000000.1	NULL	NULL	NULL	0	0	0	0	30	27	NULL	aac(3)-IId,aac(6')-Ib-cr5,aadA2,aadA5,acrF,aph(3'')-Ib,aph(6)-Id,blaCMY-2,blaCTX-M-15,blaEC,blaNDM-5,blaOXA-1,blaOXA-181,blaTEM-1,ble,catB3=PARTIAL_END_OF_CONTIG,dfrA12,dfrA17,ftsI_N337NYRIN=POINT,glpT_E448K=POINT,gyrA_D87N=POINT,gyrA_S83L=POINT,mdtM,parC_S80I=POINT,parE_S458A=POINT,pmrB_Y358N=POINT,qnrS1,sul1,sul2,tet(B)	aac(3)-IId,aac(6')-Ib-cr5,aadA2,aadA5,aph(3'')-Ib,aph(6)-Id,blaCMY-2,blaCTX-M-15,blaNDM-5,blaOXA-1,blaOXA-181,blaTEM-1,ble,catB3=PARTIAL_END_OF_CONTIG,dfrA12,dfrA17,ftsI_N337NYRIN=POINT,glpT_E448K=POINT,gyrA_D87N=POINT,gyrA_S83L=POINT,parC_S80I=POINT,parE_S458A=POINT,pmrB_Y358N=POINT,qnrS1,sul1,sul2,tet(B)	17
GCA_023059995.1	Scaffold	159999	5001403	131	CLC NGS Cell v. 22.0.1	Pathogen: clinical or host-associated	PRJNA825737	Korea Zoonosis Research Institute	SAMN27543675	H-E-CC-10,"SRS12746563"	National Culture Collection for Pathogens	2019-01-14	clinical	32859578	South Korea	Homo sapiens	intestinal infectious disease	stool	36.63 N 127.33 E	NULL	NULL	H-E-CC-10	Escherichia coli	NULL	NULL	562	NULL	NULL	H-E-CC-10	NULL	NULL	PDT001291926.1	2022-04-19	562	JALLCA	JALLCA000000000.1	NULL	NULL	NULL	0	0	0	0	26	23	NULL	aac(6')-Ib-cr5,aadA2,aadA5,acrF,blaCMY-2,blaCTX-M-15,blaEC,blaNDM-5,blaOXA-1,blaOXA-181,blaTEM-1,ble,catB3=PARTIAL_END_OF_CONTIG,dfrA12,dfrA17,ftsI_N337NYRIN=POINT,glpT_E448K=POINT,gyrA_D87N=POINT,gyrA_S83L=POINT,mdtM,parC_S80I=POINT,parE_S458A=POINT,pmrB_Y358N=POINT,qnrS1,sul1,tet(B)	aac(6')-Ib-cr5,aadA2,aadA5,blaCMY-2,blaCTX-M-15,blaNDM-5,blaOXA-1,blaOXA-181,blaTEM-1,ble,catB3=PARTIAL_END_OF_CONTIG,dfrA12,dfrA17,ftsI_N337NYRIN=POINT,glpT_E448K=POINT,gyrA_D87N=POINT,gyrA_S83L=POINT,parC_S80I=POINT,parE_S458A=POINT,pmrB_Y358N=POINT,qnrS1,sul1,tet(B)	17
GCA_023243595.1	Contig	164147	5071529	151	SPAdes v. 3.6.2	Microbe	PRJNA826982	SCAU	SAMN27615719	GQ148-1,"K_GQ148-1"	NULL	2017-11-01	NULL	33124498	China: Nanning City, Guangxi Province	poultry	NULL	stool	NULL	NULL	NULL	K_GQ148-1	Escherichia coli	NULL	NULL	562	NULL	NULL	GQ148-1	NULL	NULL	PDT001301164.1	2022-05-06	562	JALPON	JALPON000000000.1	NULL	NULL	NULL	0	0	0	0	17	14	NULL	acrF,aph(3'')-Ib,aph(6)-Id,blaEC,blaNDM-5,blaTEM-1,ble,glpT_E448K=POINT,gyrA_D87N=POINT,gyrA_S83L=POINT,mdtM,mph(A),parC_S80I=POINT,parE_S458A=POINT,pmrB_Y358N=POINT,sul2,tet(A)	aph(3'')-Ib,aph(6)-Id,blaNDM-5,blaTEM-1,ble,glpT_E448K=POINT,gyrA_D87N=POINT,gyrA_S83L=POINT,mph(A),parC_S80I=POINT,parE_S458A=POINT,pmrB_Y358N=POINT,sul2,tet(A)	19
GCA_023273345.1	Contig	206076	5088039	474	SPAdes v. v3.6.2	Pathogen: clinical or host-associated	PRJNA832055	South China Agricultural University	SAMN27863105	E-5A5	Huizhou Municipal Central Hospital	2017-11-27	clinical	33160608	China:Huizhou	Homo sapiens	not collected	wound	22.24 N 113.51 E	NULL	NULL	E-5A5	Escherichia coli	NULL	NULL	562	NULL	NULL	E-5A5	NULL	NULL	PDT001302574.1	2022-05-07	562	JALSFN	JALSFN000000000.1	NULL	NULL	NULL	0	0	0	0	30	27	NULL	aac(3)-IId,aadA2,aadA5,acrF,aph(3'')-Ib,aph(3')-Ia,aph(6)-Id,blaCMY-2,blaCTX-M-55,blaEC,blaNDM-5,blaTEM=PARTIAL_END_OF_CONTIG,ble,dfrA12,dfrA17,dfrA27=PARTIAL_END_OF_CONTIG,floR,ftsI_N337NYRIN=POINT,glpT_E448K=POINT,gyrA_D87N=POINT,gyrA_S83L=POINT,mdtM,mph(A),parC_S80I=POINT,parE_S458A=POINT,pmrB_Y358N=POINT,rmtB1,sul1,sul2,tet(B)	aac(3)-IId,aadA2,aadA5,aph(3'')-Ib,aph(3')-Ia,aph(6)-Id,blaCMY-2,blaCTX-M-55,blaNDM-5,blaTEM=PARTIAL_END_OF_CONTIG,ble,dfrA12,dfrA17,dfrA27=PARTIAL_END_OF_CONTIG,floR,ftsI_N337NYRIN=POINT,glpT_E448K=POINT,gyrA_D87N=POINT,gyrA_S83L=POINT,mph(A),parC_S80I=POINT,parE_S458A=POINT,pmrB_Y358N=POINT,rmtB1,sul1,sul2,tet(B)	18
GCA_023273355.1	Contig	128960	4939794	92	SPAdes v. v3.6.2	Pathogen: clinical or host-associated	PRJNA832055	South China Agricultural University	SAMN27863104	E-5A2	Huizhou Municipal Central Hospital	2017-11-27	clinical	33160628	China:Huizhou	Homo sapiens	not collected	wound	22.24 N 113.51 E	NULL	NULL	E-5A2	Escherichia coli	NULL	NULL	562	NULL	NULL	E-5A2	NULL	NULL	PDT001302575.1	2022-05-07	562	JALSFO	JALSFO000000000.1	NULL	NULL	NULL	0	0	0	0	18	15	NULL	aadA1=PARTIAL_END_OF_CONTIG,acrF,blaCTX-M-55,blaEC,blaNDM-5,blaTEM-1,ble,floR,ftsI_I336IKYRI=POINT,glpT_E448K=POINT,gyrA_D87N=POINT,gyrA_S83L=POINT,mdtM,parC_S80I=POINT,parE_S458A=POINT,pmrB_Y358N=POINT,sul3,tet(A)	aadA1=PARTIAL_END_OF_CONTIG,blaCTX-M-55,blaNDM-5,blaTEM-1,ble,floR,ftsI_I336IKYRI=POINT,glpT_E448K=POINT,gyrA_D87N=POINT,gyrA_S83L=POINT,parC_S80I=POINT,parE_S458A=POINT,pmrB_Y358N=POINT,sul3,tet(A)	18
GCA_023351255.1	Contig	139635	4972899	102	SKESA v. 2.2	Microbe	PRJNA288601	Centers for Disease Control and Prevention. Division of Healthcare Quality Promotion	SAMN28206112	2022HL-01279,"SRS12976752"	NULL	2022	clinical	33253968	USA	Homo sapiens	NULL	urine	NULL	NULL	NULL	2022HL-01279	Escherichia coli	NULL	NULL	562	WADSWORTH CENTER - NYS DOH	2022-05-12	2022HL-01279	NULL	NULL	PDT001306638.1	2022-05-12	562	ABGEEZ	ABGEEZ000000000.1	NULL	NULL	NULL	0	0	0	0	19	16	NULL	aadA2,acrF,blaCTX-M-15,blaEC,blaNDM-5,ble,dfrA12,ftsI_I336IKYRI=POINT,glpT_E448K=POINT,gyrA_D87N=POINT,gyrA_S83L=POINT,mdtM,parC_S80I=POINT,parE_S458A=POINT,pmrB_Y358N=POINT,rmtB=PARTIAL,rmtB=PARTIAL_END_OF_CONTIG,sul1,tet(A)	aadA2,blaCTX-M-15,blaNDM-5,ble,dfrA12,ftsI_I336IKYRI=POINT,glpT_E448K=POINT,gyrA_D87N=POINT,gyrA_S83L=POINT,parC_S80I=POINT,parE_S458A=POINT,pmrB_Y358N=POINT,rmtB=PARTIAL,rmtB=PARTIAL_END_OF_CONTIG,sul1,tet(A)	17
GCA_023365055.1	Contig	116859	4869671	153	SKESA v. 2.2	Microbe	PRJNA765801	National Centre for Infectious Diseases	SAMN21590706	410,"E1006","SRS10336783"	NULL	missing	NULL	33269468	Singapore	NULL	NULL	NULL	NULL	NULL	NULL	E1006	Escherichia coli	NULL	NULL	562	NATIONAL CENTRE FOR INFECTIOUS DISEASES	2022-03-17	410	NULL	NULL	PDT001307849.1	2022-05-13	562	DAHEEI	DAHEEI000000000.1	NULL	NULL	NULL	0	0	0	0	29	26	NULL	aac(3)-IId,aac(6')-Ib-cr5,aadA2,aadA5,acrF,aph(3'')-Ib,aph(6)-Id,blaCMY-2,blaCTX-M-15,blaEC,blaNDM-5,blaOXA-1,blaTEM-1,ble,catB3=PARTIAL_END_OF_CONTIG,dfrA12,dfrA17,ftsI_N337NYRIN=POINT,glpT_E448K=POINT,gyrA_D87N=POINT,gyrA_S83L=POINT,mdtM,mph(A),parC_S80I=POINT,parE_S458A=POINT,pmrB_Y358N=POINT,sul1,sul2,tet(B)	aac(3)-IId,aac(6')-Ib-cr5,aadA2,aadA5,aph(3'')-Ib,aph(6)-Id,blaCMY-2,blaCTX-M-15,blaNDM-5,blaOXA-1,blaTEM-1,ble,catB3=PARTIAL_END_OF_CONTIG,dfrA12,dfrA17,ftsI_N337NYRIN=POINT,glpT_E448K=POINT,gyrA_D87N=POINT,gyrA_S83L=POINT,mph(A),parC_S80I=POINT,parE_S458A=POINT,pmrB_Y358N=POINT,sul1,sul2,tet(B)	18
GCA_023365795.1	Contig	57959	4965895	272	SKESA v. 2.2	Microbe	PRJNA765801	National Centre for Infectious Diseases	SAMN21590804	410,"E1230","SRS10336845"	NULL	missing	NULL	33270208	Singapore	NULL	NULL	NULL	NULL	NULL	NULL	E1230	Escherichia coli	NULL	NULL	562	NATIONAL CENTRE FOR INFECTIOUS DISEASES	2022-03-17	410	NULL	NULL	PDT001307796.1	2022-05-13	562	DAHEFM	DAHEFM000000000.1	NULL	NULL	NULL	0	0	0	0	33	30	NULL	aac(3)-IId,aac(6')-Ib-cr5,aadA2,aadA5,acrF,aph(3'')-Ib,aph(6)-Id,blaCMY-2,blaCTX-M-15,blaEC,blaNDM-5,blaOXA,blaOXA-1,blaOXA-181,blaTEM-1,ble,catB3=PARTIAL_END_OF_CONTIG,dfrA12,dfrA17,ftsI_N337NYRIN=POINT,glpT_E448K=POINT,gyrA_D87N=POINT,gyrA_S83L=POINT,mdtM,mph(A),parC_S80I=POINT,parE_S458A=POINT,pmrB_Y358N=POINT,qnrS1,rmtB1,sul1,sul2,tet(B)	aac(3)-IId,aac(6')-Ib-cr5,aadA2,aadA5,aph(3'')-Ib,aph(6)-Id,blaCMY-2,blaCTX-M-15,blaNDM-5,blaOXA,blaOXA-1,blaOXA-181,blaTEM-1,ble,catB3=PARTIAL_END_OF_CONTIG,dfrA12,dfrA17,ftsI_N337NYRIN=POINT,glpT_E448K=POINT,gyrA_D87N=POINT,gyrA_S83L=POINT,mph(A),parC_S80I=POINT,parE_S458A=POINT,pmrB_Y358N=POINT,qnrS1,rmtB1,sul1,sul2,tet(B)	18
GCA_023403565.1	Contig	83047	4995422	162	SKESA v. 2.2	Microbe	PRJNA765801	National Centre for Infectious Diseases	SAMN21590525	410,"E547","SRS10336969"	NULL	missing	NULL	33312648	Singapore	NULL	NULL	NULL	NULL	NULL	NULL	E547	Escherichia coli	NULL	NULL	562	NATIONAL CENTRE FOR INFECTIOUS DISEASES	2022-03-17	410	NULL	NULL	PDT001308129.1	2022-05-13	562	DAHELO	DAHELO000000000.1	NULL	NULL	NULL	0	0	0	0	20	17	NULL	aac(3)-IIe,aac(6')-Ib-cr5,acrF,blaCMY-42,blaCTX-M-15,blaEC,blaNDM-1,blaOXA-1,ble,catB3=PARTIAL_END_OF_CONTIG,ftsI_I336IKYRI=POINT,glpT_E448K=POINT,gyrA_D87N=POINT,gyrA_S83L=POINT,mdtM,mph(A),parC_S80I=POINT,parE_S458A=POINT,pmrB_Y358N=POINT,tet(A)	aac(3)-IIe,aac(6')-Ib-cr5,blaCMY-42,blaCTX-M-15,blaNDM-1,blaOXA-1,ble,catB3=PARTIAL_END_OF_CONTIG,ftsI_I336IKYRI=POINT,glpT_E448K=POINT,gyrA_D87N=POINT,gyrA_S83L=POINT,mph(A),parC_S80I=POINT,parE_S458A=POINT,pmrB_Y358N=POINT,tet(A)	17
GCA_023405885.1	Contig	41164	4984746	305	SKESA v. 2.2	Microbe	PRJNA765801	National Centre for Infectious Diseases	SAMN21590589	410,"E701","SRS10337089"	NULL	missing	NULL	33314958	Singapore	NULL	NULL	NULL	NULL	NULL	NULL	E701	Escherichia coli	NULL	NULL	562	NATIONAL CENTRE FOR INFECTIOUS DISEASES	2022-03-17	410	NULL	NULL	PDT001308037.1	2022-05-13	562	DAHEMJ	DAHEMJ000000000.1	NULL	NULL	NULL	0	0	0	0	19	16	NULL	aac(3)-IId,acrF,blaCMY-42,blaDHA=PARTIAL,blaEC,blaNDM-1,blaTEM-1,ble,ftsI_I336IKYRI=POINT,glpT_E448K=POINT,gyrA_D87N=POINT,gyrA_S83L=POINT,mdtM,mph(E),msr(E),parC_S80I=POINT,parE_S458A=POINT,pmrB_Y358N=POINT,sul1	aac(3)-IId,blaCMY-42,blaDHA=PARTIAL,blaNDM-1,blaTEM-1,ble,ftsI_I336IKYRI=POINT,glpT_E448K=POINT,gyrA_D87N=POINT,gyrA_S83L=POINT,mph(E),msr(E),parC_S80I=POINT,parE_S458A=POINT,pmrB_Y358N=POINT,sul1	18
GCA_023408655.1	Contig	83208	5082147	188	SKESA v. 2.2	Microbe	PRJNA765801	National Centre for Infectious Diseases	SAMN21590769	410,"E1144","SRS10336806"	NULL	missing	NULL	33317738	Singapore	NULL	NULL	NULL	NULL	NULL	NULL	E1144	Escherichia coli	NULL	NULL	562	NATIONAL CENTRE FOR INFECTIOUS DISEASES	2022-03-17	410	NULL	NULL	PDT001307830.1	2022-05-13	562	DAHENO	DAHENO000000000.1	NULL	NULL	NULL	0	0	0	0	34	31	NULL	aac(3)-IId,aac(3)-IIe,aac(6')-Ib-cr5,aac(6')-Ib3,acrF,aph(3'')-Ib,aph(6)-Id,blaCMY-42,blaCMY-6,blaCTX-M-15,blaDHA=PARTIAL,blaDHA=PARTIAL_END_OF_CONTIG,blaEC,blaNDM-1,blaOXA-1,blaSHV-11,ble,catB3=PARTIAL_END_OF_CONTIG,floR,ftsI_I336IKYRI=POINT,glpT_E448K=POINT,gyrA_D87N=POINT,gyrA_S83L=POINT,mdtM,mph(A),parC_S80I=POINT,parE_S458A=POINT,pmrB_Y358N=POINT,qnrB9,rmtC,sul1,sul1=PARTIAL_END_OF_CONTIG,su…	aac(3)-IId,aac(3)-IIe,aac(6')-Ib-cr5,aac(6')-Ib3,aph(3'')-Ib,aph(6)-Id,blaCMY-42,blaCMY-6,blaCTX-M-15,blaDHA=PARTIAL,blaDHA=PARTIAL_END_OF_CONTIG,blaNDM-1,blaOXA-1,blaSHV-11,ble,catB3=PARTIAL_END_OF_CONTIG,floR,ftsI_I336IKYRI=POINT,glpT_E448K=POINT,gyrA_D87N=POINT,gyrA_S83L=POINT,mph(A),parC_S80I=POINT,parE_S458A=POINT,pmrB_Y358N=POINT,qnrB9,rmtC,sul1,sul1=PARTIAL_END_OF_CONTIG,sul2,tet(A)	19
GCA_023408755.1	Contig	76731	5007367	250	SKESA v. 2.2	Microbe	PRJNA765801	National Centre for Infectious Diseases	SAMN21590805	410,"E1231","SRS10336846"	NULL	missing	NULL	33317838	Singapore	NULL	NULL	NULL	NULL	NULL	NULL	E1231	Escherichia coli	NULL	NULL	562	NATIONAL CENTRE FOR INFECTIOUS DISEASES	2022-03-17	410	NULL	NULL	PDT001307795.1	2022-05-13	562	DAHENP	DAHENP000000000.1	NULL	NULL	NULL	0	0	0	0	32	28	NULL	aac(3)-IId,aac(6')-Ib-cr5,aadA2,aadA5,acrF,blaCMY=PARTIAL_END_OF_CONTIG,blaCMY-2,blaCTX-M-15,blaEC,blaEC=MISTRANSLATION,blaNDM-5,blaOXA-1,blaOXA-181,blaTEM-1,ble,catB3=PARTIAL_END_OF_CONTIG,dfrA12,dfrA17,erm(B),ftsI_N337NYRIN=POINT,glpT_E448K=POINT,gyrA_D87N=POINT,gyrA_S83L=POINT,mdtM,mph(A),parC_S80I=POINT,parE_S458A=POINT,pmrB_Y358N=POINT,qnrS1,rmtB1,sul1,tet(B)	aac(3)-IId,aac(6')-Ib-cr5,aadA2,aadA5,blaCMY=PARTIAL_END_OF_CONTIG,blaCMY-2,blaCTX-M-15,blaNDM-5,blaOXA-1,blaOXA-181,blaTEM-1,ble,catB3=PARTIAL_END_OF_CONTIG,dfrA12,dfrA17,erm(B),ftsI_N337NYRIN=POINT,glpT_E448K=POINT,gyrA_D87N=POINT,gyrA_S83L=POINT,mph(A),parC_S80I=POINT,parE_S458A=POINT,pmrB_Y358N=POINT,qnrS1,rmtB1,sul1,tet(B)	18
GCA_023453925.1	Contig	59659	4891593	214	SKESA v. 2.2	Microbe	PRJNA765801	National Centre for Infectious Diseases	SAMN21590620	410,"E794","SRS10336609"	NULL	missing	NULL	33363018	Singapore	NULL	NULL	NULL	NULL	NULL	NULL	E794	Escherichia coli	NULL	NULL	562	NATIONAL CENTRE FOR INFECTIOUS DISEASES	2022-03-17	410	NULL	NULL	PDT001308003.1	2022-05-13	562	DAHETT	DAHETT000000000.1	NULL	NULL	NULL	0	0	0	0	21	18	NULL	aac(3)-IIe,aac(3)-IIe=PARTIAL,aac(6')-Ib-cr5,acrF,blaCMY-42,blaCTX-M-15,blaEC,blaNDM-1,blaOXA-1,ble,catB3=PARTIAL_END_OF_CONTIG,ftsI_I336IKYRI=POINT,glpT_E448K=POINT,gyrA_D87N=POINT,gyrA_S83L=POINT,mdtM,mph(A),parC_S80I=POINT,parE_S458A=POINT,pmrB_Y358N=POINT,tet(A)	aac(3)-IIe,aac(3)-IIe=PARTIAL,aac(6')-Ib-cr5,blaCMY-42,blaCTX-M-15,blaNDM-1,blaOXA-1,ble,catB3=PARTIAL_END_OF_CONTIG,ftsI_I336IKYRI=POINT,glpT_E448K=POINT,gyrA_D87N=POINT,gyrA_S83L=POINT,mph(A),parC_S80I=POINT,parE_S458A=POINT,pmrB_Y358N=POINT,tet(A)	16
GCA_023473015.1	Scaffold	61819	4822963	212	SPAdes v. 3.10.1	Pathogen: clinical or host-associated	PRJNA834992	UK Health Security Agency	SAMN28088481	Eco_703	UKHSA	2015	clinical	33382088	United Kingdom: South East	Homo sapiens	not given	urine	51.45 N 0.99 W	NULL	NULL	Eco_703	Escherichia coli	NULL	NULL	562	NULL	NULL	Eco_703	NULL	NULL	PDT001310729.1	2022-05-18	562	JAMCAD	JAMCAD000000000.1	NULL	NULL	NULL	0	0	0	0	29	26	NULL	aac(3)-IId,aac(6')-Ib-cr5,aadA2,aadA5,acrF,aph(3'')-Ib,aph(6)-Id,blaCMY-2,blaCTX-M-15,blaEC,blaNDM-5,blaOXA-1,blaTEM-1,ble,catB3=PARTIAL_END_OF_CONTIG,dfrA12,dfrA17,ftsI_N337NYRIN=POINT,glpT_E448K=POINT,gyrA_D87N=POINT,gyrA_S83L=POINT,mdtM,mph(A),parC_S80I=POINT,parE_S458A=POINT,pmrB_Y358N=POINT,sul1,sul2,tet(B)	aac(3)-IId,aac(6')-Ib-cr5,aadA2,aadA5,aph(3'')-Ib,aph(6)-Id,blaCMY-2,blaCTX-M-15,blaNDM-5,blaOXA-1,blaTEM-1,ble,catB3=PARTIAL_END_OF_CONTIG,dfrA12,dfrA17,ftsI_N337NYRIN=POINT,glpT_E448K=POINT,gyrA_D87N=POINT,gyrA_S83L=POINT,mph(A),parC_S80I=POINT,parE_S458A=POINT,pmrB_Y358N=POINT,sul1,sul2,tet(B)	17
GCA_023563065.1	Contig	147257	5119549	95	SKESA v. 2.2	Microbe	PRJNA288601	Centers for Disease Control and Prevention. Division of Healthcare Quality Promotion	SAMN28684423	2022LN-00053,"SRS13190892","Whole Organism"	NULL	2022-03-08	clinical	33588708	USA	Homo sapiens	NULL	urine	NULL	NULL	NULL	2022LN-00053	Escherichia coli	NULL	NULL	562	ARIZONA DEPARTMENT OF HEALTH SERVICES	2022-05-26	NULL	NULL	NULL	PDT001315718.1	2022-05-26	562	ABGJXG	ABGJXG000000000.1	NULL	NULL	NULL	0	0	0	0	22	19	NULL	aadA2,acrF,blaEC,blaNDM-5,blaOXA-181,blaSHV-12,blaTEM-1,ble,dfrA12,ftsI_I336IKYRI=POINT,glpT_E448K=POINT,gyrA_D87N=POINT,gyrA_S83L=POINT,mdtM,mph(A),parC_S80I=POINT,parE_S458A=POINT,pmrB_Y358N=POINT,qnrS1,rmtB1,sul1,sul2	aadA2,blaNDM-5,blaOXA-181,blaSHV-12,blaTEM-1,ble,dfrA12,ftsI_I336IKYRI=POINT,glpT_E448K=POINT,gyrA_D87N=POINT,gyrA_S83L=POINT,mph(A),parC_S80I=POINT,parE_S458A=POINT,pmrB_Y358N=POINT,qnrS1,rmtB1,sul1,sul2	18
GCA_023563785.1	Contig	170421	5034205	85	SKESA v. 2.2	Microbe	PRJNA288601	Centers for Disease Control and Prevention. Division of Healthcare Quality Promotion	SAMN28684428	2022LN-00058,"SRS13190897","Whole Organism"	NULL	2022-03-15	clinical	33589428	USA	Homo sapiens	NULL	urine	NULL	NULL	NULL	2022LN-00058	Escherichia coli	NULL	NULL	562	ARIZONA DEPARTMENT OF HEALTH SERVICES	2022-05-26	NULL	NULL	NULL	PDT001315713.1	2022-05-26	562	ABGJYO	ABGJYO000000000.1	NULL	NULL	NULL	0	0	0	0	19	16	NULL	aadA2,acrF,blaEC,blaNDM-5,blaTEM-1,ble,dfrA12,ftsI_I336IKYRI=POINT,glpT_E448K=POINT,gyrA_D87N=POINT,gyrA_S83L=POINT,mdtM,mph(A),parC_S80I=POINT,parE_S458A=POINT,pmrB_Y358N=POINT,rmtB1,sul1,sul2	aadA2,blaNDM-5,blaTEM-1,ble,dfrA12,ftsI_I336IKYRI=POINT,glpT_E448K=POINT,gyrA_D87N=POINT,gyrA_S83L=POINT,mph(A),parC_S80I=POINT,parE_S458A=POINT,pmrB_Y358N=POINT,rmtB1,sul1,sul2	18
GCA_023672385.1	Contig	48089	4875614	279	SKESA v. 2.2	Pathogen: clinical or host-associated	PRJNA797179	Queensland Genomics	SAMN28668604	M07325,"SRS13314290"	NULL	2020-08-31	clinical	33771778	Australia:Queensland	Homo sapiens	not collected	Aortic Tissue	NULL	NULL	NULL	M07325	Escherichia coli	NULL	NULL	562	UNIVERSITY OF QUEENSLAND	2022-06-07	NULL	NULL	NULL	PDT001323969.1	2022-06-07	562	DAHJHM	DAHJHM000000000.1	NULL	NULL	NULL	0	0	0	0	30	27	NULL	aac(3)-IId,aac(6')-Ib-cr5,aadA2,aadA5,acrF,aph(3'')-Ib,aph(6)-Id,blaCMY-2,blaCTX-M-15,blaEC,blaNDM-5,blaOXA-1,blaOXA-48,blaTEM-1,ble,catB3=PARTIAL_END_OF_CONTIG,dfrA12,dfrA17,ftsI_N337NYRIN=POINT,glpT_E448K=POINT,gyrA_D87N=POINT,gyrA_S83L=POINT,mdtM,mph(A),parC_S80I=POINT,parE_S458A=POINT,pmrB_Y358N=POINT,sul1,sul2,tet(B)	aac(3)-IId,aac(6')-Ib-cr5,aadA2,aadA5,aph(3'')-Ib,aph(6)-Id,blaCMY-2,blaCTX-M-15,blaNDM-5,blaOXA-1,blaOXA-48,blaTEM-1,ble,catB3=PARTIAL_END_OF_CONTIG,dfrA12,dfrA17,ftsI_N337NYRIN=POINT,glpT_E448K=POINT,gyrA_D87N=POINT,gyrA_S83L=POINT,mph(A),parC_S80I=POINT,parE_S458A=POINT,pmrB_Y358N=POINT,sul1,sul2,tet(B)	17
GCA_023782945.1	Contig	162166	5089641	87	SKESA v. 2.2	Pathogen: clinical or host-associated	PRJNA814829	Armed Forces Research Institute of Medical Sciences (AFRIMS)	SAMN28158741	AMR-0276,"ESKAPEE pathogen","Microbial","SRS13151671"	Queen Sirikit Naval Hospital	2017-08-02	clinical	33957248	Thailand: Chonburi	Homo sapiens	bacterial infectious disease	sputum	12.68848 N 100.98156 E	NULL	NULL	AMR-0276	Escherichia coli	NULL	NULL	562	ARMED FORCES RESEARCH INSTITUTE OF MEDICAL SCIENCES (AFRIMS)	2022-05-24	Microbial	NULL	NULL	PDT001325794.1	2022-06-09	562	DAHKXM	DAHKXM000000000.1	NULL	NULL	NULL	0	0	0	0	21	18	NULL	aac(3)-IId,acrF,aph(3'')-Ib,aph(6)-Id,blaCTX-M-55,blaEC,blaNDM-5,blaTEM-1,ble,dfrA14,erm(B),glpT_E448K=POINT,gyrA_D87N=POINT,gyrA_S83L=POINT,mdtM,mph(A),parC_S80I=POINT,parE_S458A=POINT,pmrB_Y358N=POINT,qnrS1,sul2	aac(3)-IId,aph(3'')-Ib,aph(6)-Id,blaCTX-M-55,blaNDM-5,blaTEM-1,ble,dfrA14,erm(B),glpT_E448K=POINT,gyrA_D87N=POINT,gyrA_S83L=POINT,mph(A),parC_S80I=POINT,parE_S458A=POINT,pmrB_Y358N=POINT,qnrS1,sul2	16
GCA_023783895.1	Contig	155428	5085598	85	SKESA v. 2.2	Pathogen: clinical or host-associated	PRJNA814829	Armed Forces Research Institute of Medical Sciences (AFRIMS)	SAMN28097486	AMR-0225,"ESKAPEE pathogen","Microbial","SRS12923789"	Queen Sirikit Naval Hospital	2017-08-02	clinical	33958288	Thailand: Chonburi	Homo sapiens	bacterial infectious disease	sputum	12.68848 N 100.98156 E	NULL	NULL	AMR-0225	Escherichia coli	NULL	NULL	562	ARMED FORCES RESEARCH INSTITUTE OF MEDICAL SCIENCES (AFRIMS)	2022-05-24	Microbial	NULL	NULL	PDT001325744.1	2022-06-09	562	DAHKYA	DAHKYA000000000.1	NULL	NULL	NULL	0	0	0	0	22	19	NULL	aac(3)-IId,acrF,aph(3'')-Ib,aph(6)-Id,blaCTX-M-55,blaEC,blaNDM,blaNDM-5,blaTEM-1,ble,dfrA14,erm(B),glpT_E448K=POINT,gyrA_D87N=POINT,gyrA_S83L=POINT,mdtM,mph(A),parC_S80I=POINT,parE_S458A=POINT,pmrB_Y358N=POINT,qnrS1,sul2	aac(3)-IId,aph(3'')-Ib,aph(6)-Id,blaCTX-M-55,blaNDM,blaNDM-5,blaTEM-1,ble,dfrA14,erm(B),glpT_E448K=POINT,gyrA_D87N=POINT,gyrA_S83L=POINT,mph(A),parC_S80I=POINT,parE_S458A=POINT,pmrB_Y358N=POINT,qnrS1,sul2	16
GCA_023787055.1	Contig	171160	5064537	74	SKESA v. 2.2	Pathogen: clinical or host-associated	PRJNA814829	Armed Forces Research Institute of Medical Sciences (AFRIMS)	SAMN28097316	AMR-0204,"ESKAPEE pathogen","Microbial","SRS12902786"	Queen Sirikit Naval Hospital	2017-08-02	clinical	33963418	Thailand: Chonburi	Homo sapiens	bacterial infectious disease	sputum	12.68848 N 100.98156 E	NULL	NULL	AMR-0204	Escherichia coli	NULL	NULL	562	ARMED FORCES RESEARCH INSTITUTE OF MEDICAL SCIENCES (AFRIMS)	2022-05-24	Microbial	NULL	NULL	PDT001325687.1	2022-06-09	562	DAHKYW	DAHKYW000000000.1	NULL	NULL	NULL	0	0	0	0	18	15	NULL	acrF,aph(3'')-Ib,aph(6)-Id,blaCTX-M-55,blaEC,blaNDM-5,blaTEM-1,ble,dfrA14,glpT_E448K=POINT,gyrA_D87N=POINT,gyrA_S83L=POINT,mdtM,parC_S80I=POINT,parE_S458A=POINT,pmrB_Y358N=POINT,qnrS1,sul2	aph(3'')-Ib,aph(6)-Id,blaCTX-M-55,blaNDM-5,blaTEM-1,ble,dfrA14,glpT_E448K=POINT,gyrA_D87N=POINT,gyrA_S83L=POINT,parC_S80I=POINT,parE_S458A=POINT,pmrB_Y358N=POINT,qnrS1,sul2	16
GCA_023793135.1	Contig	179251	4915742	103	SKESA v. 2.2	Pathogen: clinical or host-associated	PRJNA288601	Centers for Disease Control and Prevention. Division of Healthcare Quality Promotion	SAMN28968557	2022AS-000207,"SRS13371164"	NULL	2022	clinical	33978338	USA	Homo sapiens	NULL	wound	NULL	NULL	NULL	2022AS-000207	Escherichia coli	NULL	NULL	562	STATE HYGIENIC LABORATORY AT THE UNIVERSITY OF IOWA	2022-06-10	NULL	NULL	NULL	PDT001326807.1	2022-06-10	562	ABGPXL	ABGPXL000000000.1	NULL	NULL	NULL	0	0	0	0	21	18	NULL	aac(6')-Ib-cr5,aadA2,acrF,blaEC,blaNDM=PARTIAL_END_OF_CONTIG,blaNDM-5,blaOXA-1,blaTEM-1,ble,catB3=PARTIAL_END_OF_CONTIG,dfrA12,ftsI_I336IKYRI=POINT,glpT_E448K=POINT,gyrA_D87N=POINT,gyrA_S83L=POINT,mdtM,parC_S80I=POINT,parE_S458A=POINT,pmrB_Y358N=POINT,sul1,tet(A)	aac(6')-Ib-cr5,aadA2,blaNDM=PARTIAL_END_OF_CONTIG,blaNDM-5,blaOXA-1,blaTEM-1,ble,catB3=PARTIAL_END_OF_CONTIG,dfrA12,ftsI_I336IKYRI=POINT,glpT_E448K=POINT,gyrA_D87N=POINT,gyrA_S83L=POINT,parC_S80I=POINT,parE_S458A=POINT,pmrB_Y358N=POINT,sul1,tet(A)	18
GCA_023825915.1	Contig	240896	4941024	72	SKESA v. 2.2	Pathogen: clinical or host-associated	PRJNA814829	Armed Forces Research Institute of Medical Sciences (AFRIMS)	SAMN28613869	AMR-0387,"ESKAPEE pathogen","Microbial","SRS13152089"	Queen Sirikit Naval Hospital	2017-09-27	clinical	34022158	Thailand: Chonburi	Homo sapiens	bacterial infectious disease	Pus	12.68848 N 100.98156 E	NULL	NULL	AMR-0387	Escherichia coli	NULL	NULL	562	ARMED FORCES RESEARCH INSTITUTE OF MEDICAL SCIENCES (AFRIMS)	2022-05-24	Microbial	NULL	NULL	PDT001325882.1	2022-06-09	562	DAHLVY	DAHLVY000000000.1	NULL	NULL	NULL	0	0	0	0	29	26	NULL	aac(3)-IId,aac(6')-Ib-cr5,aadA2,aadA5,acrF,aph(3'')-Ib,aph(6)-Id,blaCMY-2,blaCTX-M-15,blaEC,blaNDM-5,blaOXA-1,blaTEM-1,ble,catB3=PARTIAL_END_OF_CONTIG,dfrA12,dfrA17,ftsI_N337NYRIN=POINT,glpT_E448K=POINT,gyrA_D87N=POINT,gyrA_S83L=POINT,mdtM,mph(A),parC_S80I=POINT,parE_S458A=POINT,pmrB_Y358N=POINT,sul1,sul2,tet(B)	aac(3)-IId,aac(6')-Ib-cr5,aadA2,aadA5,aph(3'')-Ib,aph(6)-Id,blaCMY-2,blaCTX-M-15,blaNDM-5,blaOXA-1,blaTEM-1,ble,catB3=PARTIAL_END_OF_CONTIG,dfrA12,dfrA17,ftsI_N337NYRIN=POINT,glpT_E448K=POINT,gyrA_D87N=POINT,gyrA_S83L=POINT,mph(A),parC_S80I=POINT,parE_S458A=POINT,pmrB_Y358N=POINT,sul1,sul2,tet(B)	17
GCA_023829015.1	Contig	240896	4976451	75	SKESA v. 2.2	Pathogen: clinical or host-associated	PRJNA814829	Armed Forces Research Institute of Medical Sciences (AFRIMS)	SAMN28592667	AMR-0339,"ESKAPEE pathogen","Microbial","SRS13152034"	Queen Sirikit Naval Hospital	2018-01-07	clinical	34025248	Thailand: Chonburi	Homo sapiens	bacterial infectious disease	blood	12.68848 N 100.98156 E	NULL	NULL	AMR-0339	Escherichia coli	NULL	NULL	562	ARMED FORCES RESEARCH INSTITUTE OF MEDICAL SCIENCES (AFRIMS)	2022-05-24	Microbial	NULL	NULL	PDT001325832.1	2022-06-09	562	DAHLXI	DAHLXI000000000.1	NULL	NULL	NULL	0	0	0	0	29	26	NULL	aac(3)-IId,aac(6')-Ib-cr5,aadA2,aadA5,acrF,aph(3'')-Ib,aph(6)-Id,blaCMY-2,blaCTX-M-15,blaEC,blaNDM-5,blaOXA-1,blaTEM-1,ble,catB3=PARTIAL_END_OF_CONTIG,dfrA12,dfrA17,ftsI_N337NYRIN=POINT,glpT_E448K=POINT,gyrA_D87N=POINT,gyrA_S83L=POINT,mdtM,mph(A),parC_S80I=POINT,parE_S458A=POINT,pmrB_Y358N=POINT,sul1,sul2,tet(B)	aac(3)-IId,aac(6')-Ib-cr5,aadA2,aadA5,aph(3'')-Ib,aph(6)-Id,blaCMY-2,blaCTX-M-15,blaNDM-5,blaOXA-1,blaTEM-1,ble,catB3=PARTIAL_END_OF_CONTIG,dfrA12,dfrA17,ftsI_N337NYRIN=POINT,glpT_E448K=POINT,gyrA_D87N=POINT,gyrA_S83L=POINT,mph(A),parC_S80I=POINT,parE_S458A=POINT,pmrB_Y358N=POINT,sul1,sul2,tet(B)	17
GCA_023829595.1	Contig	240896	5067653	82	SKESA v. 2.2	Pathogen: clinical or host-associated	PRJNA814829	Armed Forces Research Institute of Medical Sciences (AFRIMS)	SAMN28097321	AMR-0209,"ESKAPEE pathogen","Microbial","SRS12902791"	Queen Sirikit Naval Hospital	2017-08-02	clinical	34025828	Thailand: Chonburi	Homo sapiens	bacterial infectious disease	urine	12.68848 N 100.98156 E	NULL	NULL	AMR-0209	Escherichia coli	NULL	NULL	562	ARMED FORCES RESEARCH INSTITUTE OF MEDICAL SCIENCES (AFRIMS)	2022-05-24	Microbial	NULL	NULL	PDT001325682.1	2022-06-09	562	DAHLYM	DAHLYM000000000.1	NULL	NULL	NULL	0	0	0	0	29	26	NULL	aac(3)-IId,aac(6')-Ib-cr5,aadA2,aadA5,acrF,aph(3'')-Ib,aph(6)-Id,blaCMY-2,blaCTX-M-15,blaEC,blaNDM-5,blaOXA-1,blaTEM-1,ble,catB3=PARTIAL_END_OF_CONTIG,dfrA12,dfrA17,ftsI_N337NYRIN=POINT,glpT_E448K=POINT,gyrA_D87N=POINT,gyrA_S83L=POINT,mdtM,mph(A),parC_S80I=POINT,parE_S458A=POINT,pmrB_Y358N=POINT,sul1,sul2,tet(B)	aac(3)-IId,aac(6')-Ib-cr5,aadA2,aadA5,aph(3'')-Ib,aph(6)-Id,blaCMY-2,blaCTX-M-15,blaNDM-5,blaOXA-1,blaTEM-1,ble,catB3=PARTIAL_END_OF_CONTIG,dfrA12,dfrA17,ftsI_N337NYRIN=POINT,glpT_E448K=POINT,gyrA_D87N=POINT,gyrA_S83L=POINT,mph(A),parC_S80I=POINT,parE_S458A=POINT,pmrB_Y358N=POINT,sul1,sul2,tet(B)	17
GCA_023926065.1	Contig	167548	4958963	97	SKESA v. 2.2	Generic	PRJEB53419	Universitaetsklinikum Freiburg	SAMEA110063279	860575546,"ERS12161657"	NULL	2018	clinical	34182058	Israel	Homo sapiens	NULL	clinical material	32.085300 N 34.781769 E	NULL	NULL	NULL	Escherichia coli	NULL	NULL	562	UNIVERSITAETSKLINIKUM FREIBURG	2022-06-10	860575546	NULL	NULL	PDT001345472.1	2022-06-26	562	DAHNER	DAHNER000000000.1	NULL	NULL	NULL	0	0	0	0	17	14	NULL	aadA2,acrF,blaCMY-42,blaEC,blaNDM-5,ble,dfrA12,ftsI_I336IPYRI=POINT,glpT_E448K=POINT,gyrA_D87N=POINT,gyrA_S83L=POINT,mdtM,mph(A),parC_S80I=POINT,parE_S458A=POINT,pmrB_Y358N=POINT,sul1	aadA2,blaCMY-42,blaNDM-5,ble,dfrA12,ftsI_I336IPYRI=POINT,glpT_E448K=POINT,gyrA_D87N=POINT,gyrA_S83L=POINT,mph(A),parC_S80I=POINT,parE_S458A=POINT,pmrB_Y358N=POINT,sul1	18
GCA_023929725.1	Contig	171784	5052294	101	SKESA v. 2.2	Generic	PRJEB53419	Universitaetsklinikum Freiburg	SAMEA110063270	860687559,"ERS12161648"	NULL	2018	clinical	34185758	Israel	Homo sapiens	NULL	clinical material	32.085300 N 34.781769 E	NULL	NULL	NULL	Escherichia coli	NULL	NULL	562	UNIVERSITAETSKLINIKUM FREIBURG	2022-06-10	860687559	NULL	NULL	PDT001345463.1	2022-06-26	562	DAHNFM	DAHNFM000000000.1	NULL	NULL	NULL	0	0	0	0	17	14	NULL	aadA2,acrF,blaCMY-42,blaEC,blaNDM-5,ble,dfrA12,ftsI_I336IPYRI=POINT,glpT_E448K=POINT,gyrA_D87N=POINT,gyrA_S83L=POINT,mdtM,mph(A),parC_S80I=POINT,parE_S458A=POINT,pmrB_Y358N=POINT,sul1	aadA2,blaCMY-42,blaNDM-5,ble,dfrA12,ftsI_I336IPYRI=POINT,glpT_E448K=POINT,gyrA_D87N=POINT,gyrA_S83L=POINT,mph(A),parC_S80I=POINT,parE_S458A=POINT,pmrB_Y358N=POINT,sul1	18
GCA_023932265.1	Contig	191009	4983504	121	SKESA v. 2.2	Generic	PRJEB53419	Universitaetsklinikum Freiburg	SAMEA110063231	860655687,"ERS12161609"	NULL	2018	clinical	34188458	Israel	Homo sapiens	NULL	clinical material	32.085300 N 34.781769 E	NULL	NULL	NULL	Escherichia coli	NULL	NULL	562	UNIVERSITAETSKLINIKUM FREIBURG	2022-06-10	860655687	NULL	NULL	PDT001345426.1	2022-06-26	562	DAHNGM	DAHNGM000000000.1	NULL	NULL	NULL	0	0	0	0	17	14	NULL	aadA2,acrF,blaCMY-42,blaEC,blaNDM-5,ble,dfrA12,ftsI_I336IPYRI=POINT,glpT_E448K=POINT,gyrA_D87N=POINT,gyrA_S83L=POINT,mdtM,mph(A),parC_S80I=POINT,parE_S458A=POINT,pmrB_Y358N=POINT,sul1	aadA2,blaCMY-42,blaNDM-5,ble,dfrA12,ftsI_I336IPYRI=POINT,glpT_E448K=POINT,gyrA_D87N=POINT,gyrA_S83L=POINT,mph(A),parC_S80I=POINT,parE_S458A=POINT,pmrB_Y358N=POINT,sul1	18
GCA_023932315.1	Contig	174270	4942189	119	SKESA v. 2.2	Generic	PRJEB53419	Universitaetsklinikum Freiburg	SAMEA110063230	860680542,"ERS12161608"	NULL	2018	clinical	34188508	Israel	Homo sapiens	NULL	clinical material	32.085300 N 34.781769 E	NULL	NULL	NULL	Escherichia coli	NULL	NULL	562	UNIVERSITAETSKLINIKUM FREIBURG	2022-06-10	860680542	NULL	NULL	PDT001345425.1	2022-06-26	562	DAHNGO	DAHNGO000000000.1	NULL	NULL	NULL	0	0	0	0	17	14	NULL	aadA2,acrF,blaCMY-42,blaEC,blaNDM-5,ble,dfrA12,ftsI_I336IPYRI=POINT,glpT_E448K=POINT,gyrA_D87N=POINT,gyrA_S83L=POINT,mdtM,mph(A),parC_S80I=POINT,parE_S458A=POINT,pmrB_Y358N=POINT,sul1	aadA2,blaCMY-42,blaNDM-5,ble,dfrA12,ftsI_I336IPYRI=POINT,glpT_E448K=POINT,gyrA_D87N=POINT,gyrA_S83L=POINT,mph(A),parC_S80I=POINT,parE_S458A=POINT,pmrB_Y358N=POINT,sul1	18
GCA_024024455.1	Contig	167548	4996328	105	SKESA v. 2.2	Generic	PRJEB53419	Universitaetsklinikum Freiburg	SAMEA110063232	860658204,"ERS12161610"	NULL	2018	clinical	34284848	Israel	Homo sapiens	NULL	clinical material	32.085300 N 34.781769 E	NULL	NULL	NULL	Escherichia coli	NULL	NULL	562	UNIVERSITAETSKLINIKUM FREIBURG	2022-06-10	860658204	NULL	NULL	PDT001336806.1	2022-06-21	562	DAHQXA	DAHQXA000000000.1	NULL	NULL	NULL	0	0	0	0	17	14	NULL	aadA2,acrF,blaCMY-42,blaEC,blaNDM-5,ble,dfrA12,ftsI_I336IPYRI=POINT,glpT_E448K=POINT,gyrA_D87N=POINT,gyrA_S83L=POINT,mdtM,mph(A),parC_S80I=POINT,parE_S458A=POINT,pmrB_Y358N=POINT,sul1	aadA2,blaCMY-42,blaNDM-5,ble,dfrA12,ftsI_I336IPYRI=POINT,glpT_E448K=POINT,gyrA_D87N=POINT,gyrA_S83L=POINT,mph(A),parC_S80I=POINT,parE_S458A=POINT,pmrB_Y358N=POINT,sul1	18
[truncated: 132 more rows]
[truncated: 7 more columns]
