# Supplementary material for: Escherichia coli high-risk clone ST410 harboring blaNDM-13 isolated from hospital wastewater in China
Source: Environ Sci Pollut Res Int. 2023 Jul 21;30(39):91487–91. doi: 10.1007/s11356-023-28193-6 (PMC10439849; doi:10.1007/s11356-023-28193-6)
Supplement: Supplementary file 2 — Supplementary file2 (XLSX 1543 KB) [file 11356_2023_28193_MOESM2_ESM.xlsx]

## Sheet: Table S2-coregenome
snp-dists 0.7.0	GCA_002165115.2_ASM216511v2_genomic.fasta.ref	GCA_020564875.1_ASM2056487v1_genomic.fasta	GCA_027889175.1_ASM2788917v1_genomic.fasta	GCA_025035405.1_PDT001386239.1_genomic.fasta	GCA_017838155.1_ASM1783815v1_genomic.fasta	GCA_023273345.1_ASM2327334v1_genomic.fasta	GCA_022015565.1_ASM2201556v1_genomic.fasta	GCA_016465035.1.fasta	GCA_014816545.1_PDT000850206.1_genomic.fasta	GCA_021342095.1_ASM2134209v1_genomic.fasta	GCA_014817245.1_PDT000850170.1_genomic.fasta	GCA_022444365.1_PDT001257376.1_genomic.fasta	GCA_015959625.2_PDT000892644.3_genomic.fasta	GCA_003546185.1.fasta	GCA_018072285.1_PDT001008119.1_genomic.fasta	GCA_018100185.1_PDT001008133.1_genomic.fasta	GCA_025681815.1_PDT001452058.1_genomic.fasta	GCA_021343075.1_ASM2134307v1_genomic.fasta	GCA_013011745.1_PDT000432058.1_genomic.fasta	GCA_024387785.1_ASM2438778v1_genomic.fasta	GCA_021371395.1_PDT001216522.1_genomic.fasta	GCA_017901835.1_PDT001003282.1_genomic.fasta	GCA_014816865.1_PDT000850187.1_genomic.fasta	GCA_002164975.2_ASM216497v2_genomic.fasta	GCA_014816825.1_PDT000850186.1_genomic.fasta	GCA_023787055.1_PDT001325687.1_genomic.fasta	GCA_015959085.1_PDT000893879.1_genomic.fasta	GCA_027888555.1_ASM2788855v1_genomic.fasta	GCA_024388345.1_ASM2438834v1_genomic.fasta	GCA_018072705.1_PDT001008053.1_genomic.fasta	GCA_022124585.1_PDT001244326.1_genomic.fasta	GCA_015178325.1_PDT000850199.1_genomic.fasta	GCA_003367575.1_ASM336757v1_genomic.fasta	GCA_025878325.1_PDT001467929.1_genomic.fasta	GCA_014817325.1_PDT000850157.1_genomic.fasta	GCA_019228645.1_PDT001089189.1_genomic.fasta	GCA_025814935.1_PDT001462725.1_genomic.fasta	GCA_026781105.1.fasta	GCA_021542435.1_PDT001227744.1_genomic.fasta	GCA_021544855.1_PDT001227281.1_genomic.fasta	GCA_021503055.1_ASM2150305v1_genomic.fasta	GCA_018921905.1_PDT001071461.1_genomic.fasta	GCA_026619675.1_ASM2661967v1_genomic.fasta	GCA_013374335.1.fasta	GCA_017901215.1_PDT001003345.1_genomic.fasta	GCA_017902975.1_PDT001003063.1_genomic.fasta	GCA_017902655.1_PDT001003152.1_genomic.fasta	GCA_020824835.1_PDT001172751.1_genomic.fasta	GCA_017728375.1_PDT000987033.1_genomic.fasta
GCA_002165115.2_ASM216511v2_genomic.fasta.ref	0	31	103	115	788	790	113	334	1005	774	1012	1024	48	769	785	154	778	38	768	633	642	630	1008	766	1005	652	776	635	760	634	321	1006	554	635	1005	640	813	638	763	763	1020	778	763	624	634	780	784	780	782
GCA_020564875.1_ASM2056487v1_genomic.fasta	31	0	106	118	791	793	116	337	1008	777	1015	1027	51	772	788	157	781	41	771	636	645	633	1011	769	1008	655	779	638	763	637	324	1009	557	638	1008	643	816	641	766	766	1023	781	766	627	637	783	785	783	785
GCA_027889175.1_ASM2788917v1_genomic.fasta	103	106	0	48	761	763	40	305	976	747	983	997	101	742	758	125	751	113	741	606	615	603	979	753	976	623	749	608	747	607	314	977	537	608	976	613	786	611	736	736	1007	751	736	611	607	753	757	753	755
GCA_025035405.1_PDT001386239.1_genomic.fasta	115	118	48	0	773	775	58	317	988	759	995	1009	113	754	770	137	763	125	753	618	627	615	991	765	988	635	761	620	759	619	326	989	549	620	988	625	798	623	748	748	1019	763	748	623	619	765	769	765	767
GCA_017838155.1_ASM1783815v1_genomic.fasta	788	791	761	773	0	68	771	658	1398	50	1405	1411	786	45	61	796	56	798	46	213	222	210	1401	58	1398	1137	52	215	50	214	667	1399	1077	215	1398	220	89	218	39	39	308	54	41	218	214	56	60	56	58
GCA_023273345.1_ASM2327334v1_genomic.fasta	790	793	763	775	68	0	773	660	1400	54	1407	1413	788	49	65	798	58	800	48	217	226	214	1403	48	1400	1139	56	219	54	218	669	1401	1079	219	1400	224	93	222	43	43	314	58	43	222	218	60	64	60	62
GCA_022015565.1_ASM2201556v1_genomic.fasta	113	116	40	58	771	773	0	315	986	757	993	1007	111	752	768	135	761	123	751	616	625	613	989	763	986	633	759	618	757	617	324	987	547	618	986	623	796	621	746	746	1017	761	746	621	617	763	767	763	765
GCA_016465035.1.fasta	334	337	305	317	658	660	315	0	842	644	849	879	332	639	655	240	648	344	638	807	816	804	845	650	842	581	646	809	644	808	177	843	521	809	842	814	683	812	633	633	904	648	633	812	808	650	654	650	652
GCA_014816545.1_PDT000850206.1_genomic.fasta	1005	1008	976	988	1398	1400	986	842	0	1384	7	165	1003	1379	1395	911	1388	1015	1378	1478	1487	1475	5	1390	0	1058	1386	1480	1384	1479	917	1	1095	1480	0	1483	1423	1483	1373	1373	1575	1388	1373	1483	1479	1390	1394	1390	1392
GCA_021342095.1_ASM2134209v1_genomic.fasta	774	777	747	759	50	54	757	644	1384	0	1391	1397	772	31	47	782	42	784	32	199	208	196	1387	44	1384	1123	38	201	36	200	653	1385	1063	201	1384	206	75	204	25	25	296	40	27	204	200	42	46	42	44
GCA_014817245.1_PDT000850170.1_genomic.fasta	1012	1015	983	995	1405	1407	993	849	7	1391	0	172	1010	1386	1402	918	1395	1022	1385	1485	1494	1482	12	1397	7	1065	1393	1487	1391	1486	924	8	1102	1487	7	1490	1430	1490	1380	1380	1582	1395	1380	1490	1486	1397	1401	1397	1399
GCA_022444365.1_PDT001257376.1_genomic.fasta	1024	1027	997	1009	1411	1413	1007	879	165	1397	172	0	1022	1392	1408	948	1401	1034	1391	1491	1500	1488	168	1403	165	1095	1399	1493	1397	1492	936	166	1132	1493	165	1498	1436	1496	1386	1386	1586	1401	1386	1496	1492	1403	1407	1403	1405
GCA_015959625.2_PDT000892644.3_genomic.fasta	48	51	101	113	786	788	111	332	1003	772	1010	1022	0	767	783	152	776	58	766	631	640	628	1006	778	1003	650	774	633	772	632	319	1004	566	633	1003	638	811	636	761	761	1032	776	761	636	632	778	782	778	780
GCA_003546185.1.fasta	769	772	742	754	45	49	752	639	1379	31	1386	1392	767	0	42	777	37	779	27	194	203	191	1382	39	1379	1118	33	196	23	195	648	1380	1058	196	1379	201	70	199	20	20	291	27	22	199	195	37	41	37	39
GCA_018072285.1_PDT001008119.1_genomic.fasta	785	788	758	770	61	65	768	655	1395	47	1402	1408	783	42	0	793	53	795	43	172	181	169	1398	55	1395	1134	49	174	47	173	664	1396	1074	174	1395	179	48	177	36	36	307	51	38	177	173	19	5	53	21
GCA_018100185.1_PDT001008133.1_genomic.fasta	154	157	125	137	796	798	135	240	911	782	918	948	152	777	793	0	786	164	776	641	650	638	914	788	911	558	784	643	782	642	315	912	474	643	911	648	821	646	771	771	1042	786	771	646	642	788	792	788	790
GCA_025681815.1_PDT001452058.1_genomic.fasta	778	781	751	763	56	58	761	648	1388	42	1395	1401	776	37	53	786	0	788	36	205	214	202	1391	48	1388	1127	44	207	42	206	657	1389	1067	207	1388	212	81	210	31	31	302	46	29	210	206	48	52	48	50
GCA_021343075.1_ASM2134307v1_genomic.fasta	38	41	113	125	798	800	123	344	1015	784	1022	1034	58	779	795	164	788	0	778	643	652	640	1018	776	1015	662	786	645	770	644	331	1016	564	645	1015	650	823	648	773	773	1030	788	773	634	644	790	794	790	792
GCA_013011745.1_PDT000432058.1_genomic.fasta	768	771	741	753	46	48	751	638	1378	32	1385	1391	766	27	43	776	36	778	0	195	204	192	1381	38	1378	1117	34	197	32	196	647	1379	1057	197	1378	202	71	200	21	21	292	36	21	200	196	38	42	37	40
GCA_024387785.1_ASM2438778v1_genomic.fasta	633	636	606	618	213	217	616	807	1478	199	1485	1491	631	194	172	641	205	643	195	0	25	11	1481	207	1478	1125	201	18	199	11	816	1479	1041	18	1478	23	200	21	188	188	459	203	190	21	21	171	171	205	173
GCA_021371395.1_PDT001216522.1_genomic.fasta	642	645	615	627	222	226	625	816	1487	208	1494	1500	640	203	181	650	214	652	204	25	0	22	1490	216	1487	1134	210	27	208	26	825	1488	1050	27	1487	32	209	12	197	197	468	212	199	30	30	180	180	214	182
GCA_017901835.1_PDT001003282.1_genomic.fasta	630	633	603	615	210	214	613	804	1475	196	1482	1488	628	191	169	638	202	640	192	11	22	0	1478	204	1475	1122	198	15	196	12	813	1476	1038	15	1475	20	197	18	185	185	456	200	187	18	18	168	168	202	170
GCA_014816865.1_PDT000850187.1_genomic.fasta	1008	1011	979	991	1401	1403	989	845	5	1387	12	168	1006	1382	1398	914	1391	1018	1381	1481	1490	1478	0	1393	5	1061	1389	1483	1387	1482	920	6	1098	1483	5	1486	1426	1486	1376	1376	1578	1391	1376	1486	1482	1393	1397	1393	1395
GCA_002164975.2_ASM216497v2_genomic.fasta	766	769	753	765	58	48	763	650	1390	44	1397	1403	778	39	55	788	48	776	38	207	216	204	1393	0	1390	1129	46	209	30	208	659	1391	1055	209	1390	214	83	212	33	33	290	48	33	198	208	50	54	50	52
GCA_014816825.1_PDT000850186.1_genomic.fasta	1005	1008	976	988	1398	1400	986	842	0	1384	7	165	1003	1379	1395	911	1388	1015	1378	1478	1487	1475	5	1390	0	1058	1386	1480	1384	1479	917	1	1095	1480	0	1483	1423	1483	1373	1373	1575	1388	1373	1483	1479	1390	1394	1390	1392
GCA_023787055.1_PDT001325687.1_genomic.fasta	652	655	623	635	1137	1139	633	581	1058	1123	1065	1095	650	1118	1134	558	1127	662	1117	1125	1134	1122	1061	1129	1058	0	1125	1127	1123	1126	656	1059	615	1127	1058	1132	1162	1130	1112	1112	1213	1127	1112	1130	1126	1129	1133	1129	1131
GCA_015959085.1_PDT000893879.1_genomic.fasta	776	779	749	761	52	56	759	646	1386	38	1393	1399	774	33	49	784	44	786	34	201	210	198	1389	46	1386	1125	0	203	38	202	655	1387	1065	203	1386	208	77	206	27	27	298	42	29	206	202	44	48	44	46
GCA_027888555.1_ASM2788855v1_genomic.fasta	635	638	608	620	215	219	618	809	1480	201	1487	1493	633	196	174	643	207	645	197	18	27	15	1483	209	1480	1127	203	0	201	19	818	1481	1043	16	1480	21	202	23	190	190	461	205	192	19	23	173	173	207	175
GCA_024388345.1_ASM2438834v1_genomic.fasta	760	763	747	759	50	54	757	644	1384	36	1391	1397	772	23	47	782	42	770	32	199	208	196	1387	30	1384	1123	38	201	0	200	653	1385	1049	201	1384	206	75	204	25	25	282	24	27	190	200	42	46	42	44
GCA_018072705.1_PDT001008053.1_genomic.fasta	634	637	607	619	214	218	617	808	1479	200	1486	1492	632	195	173	642	206	644	196	11	26	12	1482	208	1479	1126	202	19	200	0	817	1480	1042	19	1479	24	201	22	189	189	460	204	191	22	22	172	172	206	174
GCA_022124585.1_PDT001244326.1_genomic.fasta	321	324	314	326	667	669	324	177	917	653	924	936	319	648	664	315	657	331	647	816	825	813	920	659	917	656	655	818	653	817	0	918	596	818	917	823	692	821	642	642	913	657	642	821	817	659	663	659	661
GCA_015178325.1_PDT000850199.1_genomic.fasta	1006	1009	977	989	1399	1401	987	843	1	1385	8	166	1004	1380	1396	912	1389	1016	1379	1479	1488	1476	6	1391	1	1059	1387	1481	1385	1480	918	0	1096	1481	1	1484	1424	1484	1374	1374	1576	1389	1374	1484	1480	1391	1395	1391	1393
GCA_003367575.1_ASM336757v1_genomic.fasta	554	557	537	549	1077	1079	547	521	1095	1063	1102	1132	566	1058	1074	474	1067	564	1057	1041	1050	1038	1098	1055	1095	615	1065	1043	1049	1042	596	1096	0	1043	1095	1048	1102	1046	1052	1052	1309	1067	1052	1032	1042	1069	1073	1069	1071
GCA_025878325.1_PDT001467929.1_genomic.fasta	635	638	608	620	215	219	618	809	1480	201	1487	1493	633	196	174	643	207	645	197	18	27	15	1483	209	1480	1127	203	16	201	19	818	1481	1043	0	1480	21	202	23	190	190	461	205	192	19	23	173	173	207	175
GCA_014817325.1_PDT000850157.1_genomic.fasta	1005	1008	976	988	1398	1400	986	842	0	1384	7	165	1003	1379	1395	911	1388	1015	1378	1478	1487	1475	5	1390	0	1058	1386	1480	1384	1479	917	1	1095	1480	0	1483	1423	1483	1373	1373	1575	1388	1373	1483	1479	1390	1394	1390	1392
GCA_019228645.1_PDT001089189.1_genomic.fasta	640	643	613	625	220	224	623	814	1483	206	1490	1498	638	201	179	648	212	650	202	23	32	20	1486	214	1483	1132	208	21	206	24	823	1484	1048	21	1483	0	207	28	195	195	466	210	197	24	28	178	178	212	180
GCA_025814935.1_PDT001462725.1_genomic.fasta	813	816	786	798	89	93	796	683	1423	75	1430	1436	811	70	48	821	81	823	71	200	209	197	1426	83	1423	1162	77	202	75	201	692	1424	1102	202	1423	207	0	205	64	64	335	79	66	205	201	47	47	81	49
GCA_026781105.1.fasta	638	641	611	623	218	222	621	812	1483	204	1490	1496	636	199	177	646	210	648	200	21	12	18	1486	212	1483	1130	206	23	204	22	821	1484	1046	23	1483	28	205	0	193	193	464	208	195	26	26	176	176	210	178
GCA_021542435.1_PDT001227744.1_genomic.fasta	763	766	736	748	39	43	746	633	1373	25	1380	1386	761	20	36	771	31	773	21	188	197	185	1376	33	1373	1112	27	190	25	189	642	1374	1052	190	1373	195	64	193	0	0	285	29	16	193	189	31	35	31	33
GCA_021544855.1_PDT001227281.1_genomic.fasta	763	766	736	748	39	43	746	633	1373	25	1380	1386	761	20	36	771	31	773	21	188	197	185	1376	33	1373	1112	27	190	25	189	642	1374	1052	190	1373	195	64	193	0	0	285	29	16	193	189	31	35	31	33
GCA_021503055.1_ASM2150305v1_genomic.fasta	1020	1023	1007	1019	308	314	1017	904	1575	296	1582	1586	1032	291	307	1042	302	1030	292	459	468	456	1578	290	1575	1213	298	461	282	460	913	1576	1309	461	1575	466	335	464	285	285	0	300	287	450	460	302	306	302	304
GCA_018921905.1_PDT001071461.1_genomic.fasta	778	781	751	763	54	58	761	648	1388	40	1395	1401	776	27	51	786	46	788	36	203	212	200	1391	48	1388	1127	42	205	24	204	657	1389	1067	205	1388	210	79	208	29	29	300	0	31	208	204	46	50	46	48
GCA_026619675.1_ASM2661967v1_genomic.fasta	763	766	736	748	41	43	746	633	1373	27	1380	1386	761	22	38	771	29	773	21	190	199	187	1376	33	1373	1112	29	192	27	191	642	1374	1052	192	1373	197	66	195	16	16	287	31	0	195	191	33	37	33	35
GCA_013374335.1.fasta	624	627	611	623	218	222	621	812	1483	204	1490	1496	636	199	177	646	210	634	200	21	30	18	1486	198	1483	1130	206	19	190	22	821	1484	1032	19	1483	24	205	26	193	193	450	208	195	0	26	176	176	210	178
GCA_017901215.1_PDT001003345.1_genomic.fasta	634	637	607	619	214	218	617	808	1479	200	1486	1492	632	195	173	642	206	644	196	21	30	18	1482	208	1479	1126	202	23	200	22	817	1480	1042	23	1479	28	201	26	189	189	460	204	191	26	0	172	172	206	174
GCA_017902975.1_PDT001003063.1_genomic.fasta	780	783	753	765	56	60	763	650	1390	42	1397	1403	778	37	19	788	48	790	38	171	180	168	1393	50	1390	1129	44	173	42	172	659	1391	1069	173	1390	178	47	176	31	31	302	46	33	176	172	0	18	48	14
GCA_017902655.1_PDT001003152.1_genomic.fasta	784	785	757	769	60	64	767	654	1394	46	1401	1407	782	41	5	792	52	794	42	171	180	168	1397	54	1394	1133	48	173	46	172	663	1395	1073	173	1394	178	47	176	35	35	306	50	37	176	172	18	0	52	20
GCA_020824835.1_PDT001172751.1_genomic.fasta	780	783	753	765	56	60	763	650	1390	42	1397	1403	778	37	53	788	48	790	37	205	214	202	1393	50	1390	1129	44	207	42	206	659	1391	1069	207	1390	212	81	210	31	31	302	46	33	210	206	48	52	0	50
GCA_017728375.1_PDT000987033.1_genomic.fasta	782	785	755	767	58	62	765	652	1392	44	1399	1405	780	39	21	790	50	792	40	173	182	170	1395	52	1392	1131	46	175	44	174	661	1393	1071	175	1392	180	49	178	33	33	304	48	35	178	174	14	20	50	0
GCA_005869925.1_ASM586992v1_genomic.fasta	34	37	101	113	786	788	111	332	1003	772	1010	1022	40	767	783	152	776	44	766	631	640	628	1006	764	1003	650	774	633	758	632	319	1004	552	633	1003	638	811	636	761	761	1018	776	761	622	632	778	782	778	780
GCA_018072505.1_PDT001008074.1_genomic.fasta	784	787	757	769	60	64	767	654	1394	46	1401	1407	782	41	3	792	52	794	42	171	180	168	1397	54	1394	1133	48	173	46	172	663	1395	1073	173	1394	178	47	176	35	35	306	50	37	176	172	18	4	52	20
GCA_004122445.1_ASM412244v1_genomic.fasta	178	181	149	161	824	826	159	268	939	808	946	976	176	805	821	88	814	188	804	669	678	666	942	816	939	586	812	671	810	670	343	940	502	671	939	676	849	674	799	799	1070	814	799	674	670	816	820	816	818
GCA_021416285.1_ASM2141628v1_genomic.fasta	776	779	749	761	52	56	759	646	1386	38	1393	1399	774	33	49	784	44	786	34	201	210	198	1389	46	1386	1125	40	203	38	202	655	1387	1065	203	1386	208	77	206	27	27	298	42	29	206	202	44	48	44	46
GCA_022115635.1_PDT001244226.1_genomic.fasta	972	975	965	977	1389	1391	975	923	207	1375	214	226	970	1370	1386	992	1379	982	1369	1469	1478	1466	210	1381	207	1139	1377	1471	1375	1470	910	208	1176	1471	207	1474	1414	1474	1364	1364	1566	1379	1364	1474	1470	1381	1385	1381	1383
GCA_024388285.1_ASM2438828v1_genomic.fasta	768	771	741	753	44	48	751	638	1378	30	1385	1391	766	17	41	776	36	778	26	193	202	190	1381	38	1378	1117	32	195	14	194	647	1379	1057	195	1378	200	69	198	19	19	290	18	21	198	194	36	40	36	38
GCA_014816745.1_PDT000850189.1_genomic.fasta	1005	1008	976	988	1398	1400	986	842	0	1384	7	165	1003	1379	1395	911	1388	1015	1378	1478	1487	1475	5	1390	0	1058	1386	1480	1384	1479	917	1	1095	1480	0	1483	1423	1483	1373	1373	1575	1388	1373	1483	1479	1390	1394	1390	1392
GCA_015283675.1_PDT000882048.1_genomic.fasta	650	653	623	635	230	234	633	824	1495	216	1502	1508	648	211	189	658	222	660	212	33	32	30	1498	224	1495	1142	218	35	216	34	833	1496	1058	35	1495	40	217	28	205	205	476	220	207	38	38	188	188	222	190
GCA_029340385.1_PDT001665474.1_genomic.fasta	657	660	630	642	237	241	640	831	1502	223	1509	1515	655	218	196	665	229	667	219	40	39	37	1505	231	1502	1149	225	42	223	41	840	1503	1065	42	1502	47	224	35	212	212	483	227	214	45	45	195	195	229	197
GCA_022162545.1_PDT001243314.1_genomic.fasta	777	780	750	762	55	55	760	647	1379	41	1386	1392	775	36	52	785	45	787	35	204	213	201	1382	45	1379	1124	43	206	41	205	656	1380	1066	206	1379	211	80	209	30	30	285	45	30	209	205	47	51	47	49
GCA_023273355.1_ASM2327335v1_genomic.fasta	33	36	100	112	785	787	110	331	1002	771	1009	1021	39	766	782	151	775	43	765	630	639	627	1005	763	1002	649	773	632	757	631	318	1003	551	632	1002	637	810	635	760	760	1017	775	760	621	631	777	781	777	779
GCA_026236925.1_ASM2623692v1_genomic.fasta	759	762	746	758	49	53	756	643	1383	35	1390	1396	771	22	46	781	41	769	31	198	207	195	1386	29	1383	1122	37	200	13	199	652	1384	1048	200	1383	205	74	203	24	24	281	31	26	189	199	41	45	41	43
GCA_014816965.1_PDT000850180.1_genomic.fasta	1006	1009	977	989	1399	1401	987	843	1	1385	8	166	1004	1380	1396	912	1389	1016	1379	1479	1488	1476	6	1391	1	1059	1387	1481	1385	1480	918	2	1096	1481	1	1484	1424	1484	1374	1374	1576	1389	1374	1484	1480	1391	1395	1391	1393
GCA_003546115.1.fasta	772	775	745	757	48	52	755	642	1382	34	1389	1395	770	4	45	780	40	782	30	197	206	194	1385	42	1382	1121	36	199	26	198	651	1383	1061	199	1382	204	73	202	23	23	294	30	25	202	198	40	44	40	42
GCA_019926645.1_ASM1992664v1_genomic.fasta	775	778	762	774	67	57	772	659	1399	53	1406	1412	787	48	64	797	57	785	47	216	225	213	1402	27	1399	1138	55	218	39	217	668	1400	1064	218	1399	223	92	221	42	42	299	57	42	207	217	59	63	59	61
GCA_021545475.1_PDT001227512.1_genomic.fasta	766	769	739	751	42	46	749	636	1376	28	1383	1389	764	23	39	774	34	776	24	191	200	188	1379	36	1376	1115	30	193	28	192	645	1377	1055	193	1376	198	67	196	17	17	288	32	19	196	192	34	38	34	36
GCA_014817215.1_PDT000850165.1_genomic.fasta	1003	1006	974	986	1396	1398	984	840	8	1382	15	163	1001	1377	1393	909	1386	1013	1376	1476	1485	1473	11	1388	8	1056	1384	1478	1382	1477	915	9	1093	1478	8	1481	1421	1481	1371	1371	1573	1386	1371	1481	1477	1388	1392	1388	1390
GCA_017143575.1_PDT000947581.1_genomic.fasta	784	787	757	769	58	64	767	654	1394	46	1401	1407	782	41	57	792	52	794	42	209	218	206	1397	54	1394	1133	48	211	46	210	663	1395	1073	211	1394	216	85	214	35	35	304	50	37	214	210	52	56	52	54
GCA_019052895.1_ASM1905289v1_genomic.fasta	634	637	621	633	228	232	631	822	1493	214	1500	1506	646	209	187	656	220	644	210	31	40	28	1496	208	1493	1140	216	33	200	32	831	1494	1042	33	1493	38	215	36	203	203	460	218	205	22	36	186	186	220	188
GCA_019893705.1_PDT001007737.1_genomic.fasta	783	786	756	768	59	63	766	653	1393	45	1400	1406	781	40	2	791	51	793	41	170	179	167	1396	53	1393	1132	47	172	45	171	662	1394	1072	172	1393	177	46	175	34	34	305	49	36	175	171	17	3	51	19
GCA_022559025.1_ASM2255902v1_genomic.fasta	1192	1195	1175	1187	1658	1660	1185	1081	1711	1644	1718	1748	1204	1639	1655	1112	1648	1202	1638	1678	1687	1675	1714	1636	1711	1296	1646	1680	1630	1679	1178	1712	1121	1680	1711	1685	1683	1683	1633	1633	1678	1648	1633	1669	1679	1650	1654	1650	1652
GCA_019054375.1_ASM1905437v1_genomic.fasta	764	767	751	763	56	46	761	648	1388	42	1395	1401	776	37	53	786	46	774	36	205	214	202	1391	16	1388	1127	44	207	28	206	657	1389	1053	207	1388	212	81	210	31	31	288	46	31	196	206	48	52	48	50
GCA_026043815.2_ASM2604381v2_genomic.fasta	635	638	608	620	215	219	618	809	1480	201	1487	1493	633	196	174	643	207	645	197	18	27	15	1483	209	1480	1127	203	16	201	19	818	1481	1043	16	1480	21	202	23	190	190	461	205	192	19	23	173	173	207	175
GCA_013011785.1_PDT000432056.1_genomic.fasta	767	770	740	752	43	47	750	637	1377	29	1384	1390	765	24	40	775	35	777	25	192	201	189	1380	37	1377	1116	31	194	29	193	646	1378	1056	194	1377	199	68	197	18	18	289	33	20	197	193	35	39	35	37
GCA_024386025.1_ASM2438602v1_genomic.fasta	773	776	746	758	49	53	756	643	1383	35	1390	1396	771	30	46	781	41	783	31	198	207	195	1386	43	1383	1122	37	200	35	199	652	1384	1062	200	1383	205	74	203	24	24	295	39	26	203	199	41	45	41	43
GCA_019230645.1_PDT001089021.1_genomic.fasta	786	789	759	771	62	66	769	656	1396	48	1403	1409	784	43	27	794	54	796	44	179	188	176	1399	56	1396	1135	50	181	48	180	665	1397	1075	181	1396	186	55	184	37	37	308	52	39	184	180	22	26	54	24
GCA_019660545.1_ASM1966054v1_genomic.fasta	774	777	761	773	62	68	771	658	1398	50	1405	1411	786	45	61	796	56	784	46	213	222	210	1401	44	1398	1137	52	215	36	214	667	1399	1063	215	1398	220	89	218	39	39	294	54	41	204	214	56	60	56	58
GCA_019660925.1_ASM1966092v1_genomic.fasta	768	771	741	753	46	46	751	638	1378	32	1385	1391	766	27	43	776	36	778	26	195	204	192	1381	36	1378	1117	34	197	32	196	647	1379	1057	197	1378	202	71	200	21	21	292	36	21	200	196	38	42	38	40
GCA_018098045.1_PDT001008151.1_genomic.fasta	783	786	756	768	59	63	766	653	1393	45	1400	1406	781	40	22	791	51	793	41	174	183	171	1396	53	1393	1132	47	176	45	175	662	1394	1072	176	1393	181	50	179	34	34	305	49	36	179	175	15	21	51	17
GCA_024934465.1_PDT001404050.1_genomic.fasta	371	374	342	354	1017	1019	352	461	1063	1003	1070	1100	369	998	1014	281	1007	381	997	862	871	859	1066	1009	1063	714	1005	864	1003	863	536	1064	693	864	1063	869	1042	867	992	992	985	1007	992	867	863	1009	1013	1009	1011
GCA_015887945.1_PDT000899161.1_genomic.fasta	356	359	327	339	1002	1004	337	446	1048	988	1055	1085	354	983	999	266	992	366	982	847	856	844	1051	994	1048	699	990	849	988	848	521	1049	678	849	1048	854	1027	852	977	977	970	992	977	852	848	994	998	994	996
GCA_020418355.1.fasta	769	772	756	768	57	63	766	653	1391	45	1398	1406	781	40	56	791	51	779	41	208	217	205	1394	39	1391	1132	47	210	31	209	662	1392	1058	210	1391	215	84	213	34	34	289	49	36	199	209	51	55	49	53
GCA_014817465.1_PDT000850155.1_genomic.fasta	1008	1011	979	991	1401	1403	989	845	5	1387	12	168	1006	1382	1398	914	1391	1018	1381	1481	1490	1478	4	1393	5	1061	1389	1483	1387	1482	920	6	1098	1483	5	1486	1426	1486	1376	1376	1578	1391	1376	1486	1482	1393	1397	1393	1395
GCA_017901395.1_PDT001003335.1_genomic.fasta	635	638	608	620	215	219	618	809	1480	201	1487	1493	633	196	174	643	207	645	197	22	31	19	1483	209	1480	1127	203	24	201	23	818	1481	1043	24	1480	29	202	27	190	190	461	205	192	27	1	173	173	207	175
GCA_017902155.1_PDT001003240.1_genomic.fasta	122	125	123	135	806	808	133	250	921	792	928	958	120	787	803	70	796	132	786	651	660	648	924	798	921	568	794	653	792	652	325	922	484	653	921	658	831	656	781	781	1052	796	781	656	652	798	802	798	800
GCA_017902535.1_PDT001003167.1_genomic.fasta	382	385	353	365	893	895	363	325	995	879	1002	1032	380	874	890	288	883	392	873	855	864	852	998	885	995	584	881	857	879	856	412	996	609	857	995	862	918	860	868	868	1067	883	868	860	856	885	889	885	887
GCA_004088295.1_ASM408829v1_genomic.fasta	28	31	103	115	788	790	113	334	1005	774	1012	1024	48	769	785	154	778	38	768	633	642	630	1008	766	1005	652	776	635	760	634	321	1006	554	635	1005	640	813	638	763	763	1020	778	763	624	634	780	784	780	782
GCA_014817045.1_PDT000850174.1_genomic.fasta	1007	1010	978	990	1400	1402	988	844	2	1386	9	167	1005	1381	1397	913	1390	1017	1380	1480	1489	1477	7	1392	2	1060	1388	1482	1386	1481	919	3	1097	1482	2	1485	1425	1485	1375	1375	1577	1390	1375	1485	1481	1392	1396	1392	1394
GCA_019926495.1_ASM1992649v1_genomic.fasta	642	645	629	641	236	240	639	830	1501	222	1508	1514	654	217	195	664	228	652	218	39	30	36	1504	216	1501	1148	224	41	208	40	839	1502	1050	41	1501	46	223	26	211	211	468	226	213	30	44	194	194	228	196
GCA_019230505.1_PDT001089027.1_genomic.fasta	645	648	618	630	225	229	628	819	1490	211	1497	1503	643	206	184	653	217	655	207	28	37	25	1493	219	1490	1137	213	26	211	29	828	1491	1053	26	1490	31	212	33	200	200	471	215	202	29	33	183	183	217	185
GCA_028114895.1_PDT001586333.1_genomic.fasta	186	189	171	183	854	856	181	298	969	840	976	1006	184	835	851	118	844	196	834	699	708	696	972	846	969	616	842	701	840	700	373	970	532	701	969	706	879	704	829	829	1100	844	829	704	700	846	850	846	848
GCA_027790225.1.fasta	638	641	611	623	218	222	621	812	1483	204	1490	1496	636	199	177	646	210	648	200	21	12	18	1486	212	1483	1130	206	23	204	22	821	1484	1046	23	1483	28	205	0	193	193	464	208	195	26	26	176	176	210	178
GCA_017902115.1_PDT001003246.1_genomic.fasta	44	47	97	109	782	784	107	328	999	768	1006	1018	42	763	779	148	772	54	762	627	636	624	1002	774	999	646	770	629	768	628	315	1000	562	629	999	634	807	632	757	757	1028	772	757	632	628	774	778	774	776
GCA_024399595.1.fasta	770	773	757	769	61	38	767	654	1394	48	1401	1407	782	43	59	792	52	780	42	211	220	208	1397	28	1394	1133	50	213	34	212	663	1395	1059	213	1394	218	87	216	37	37	294	52	37	202	212	54	58	54	56
GCA_028471885.1_ASM2847188v1_genomic.fasta	774	777	761	773	64	68	771	658	1398	50	1405	1411	786	45	23	796	56	784	46	175	184	172	1401	44	1398	1137	52	177	36	176	667	1399	1063	177	1398	182	51	180	39	39	296	54	41	166	176	22	22	56	24
GCA_017901475.1_PDT001003308.1_genomic.fasta	786	789	759	771	62	66	769	656	1396	48	1403	1409	784	43	7	794	54	796	44	173	182	170	1399	56	1396	1135	50	175	48	174	665	1397	1075	175	1396	180	49	178	37	37	308	52	39	178	174	20	6	54	22
GCA_026236915.1_ASM2623691v1_genomic.fasta	759	762	746	758	49	53	756	643	1383	35	1390	1396	771	22	46	781	41	769	31	198	207	195	1386	29	1383	1122	37	200	13	199	652	1384	1048	200	1383	205	74	203	24	24	281	31	26	189	199	41	45	41	43
GCA_014817115.1_PDT000850167.1_genomic.fasta	1014	1017	985	997	1407	1409	995	851	9	1393	2	174	1012	1388	1404	920	1397	1024	1387	1487	1496	1484	14	1399	9	1067	1395	1489	1393	1488	926	10	1104	1489	9	1492	1432	1492	1382	1382	1584	1397	1382	1492	1488	1399	1403	1399	1401
GCA_014816725.1_PDT000850197.1_genomic.fasta	1005	1008	976	988	1398	1400	986	842	0	1384	7	165	1003	1379	1395	911	1388	1015	1378	1478	1487	1475	5	1390	0	1058	1386	1480	1384	1479	917	1	1095	1480	0	1483	1423	1483	1373	1373	1575	1388	1373	1483	1479	1390	1394	1390	1392
GCA_024388325.1_ASM2438832v1_genomic.fasta	771	774	744	756	47	51	754	641	1381	33	1388	1394	769	20	44	779	39	781	29	196	205	193	1384	41	1381	1120	35	198	25	197	650	1382	1060	198	1381	203	72	201	22	22	293	29	24	201	197	39	43	39	41
GCA_019053135.1_ASM1905313v1_genomic.fasta	641	644	614	626	221	225	624	815	1486	207	1493	1499	639	202	180	649	213	651	203	24	33	21	1489	215	1486	1133	209	26	207	25	824	1487	1049	26	1486	31	208	29	196	196	467	211	198	29	29	179	179	213	181
GCA_022877605.1_PDT001280829.1_genomic.fasta	117	120	44	62	775	777	54	319	990	761	997	1011	115	755	772	139	765	127	755	620	629	617	993	767	990	637	763	622	761	621	328	991	551	622	990	627	800	625	750	750	1021	765	750	625	621	767	771	767	769
GCA_014816765.1_PDT000850198.1_genomic.fasta	1007	1010	978	990	1400	1402	988	844	4	1386	11	167	1005	1381	1397	913	1390	1017	1380	1480	1489	1477	3	1392	4	1060	1388	1482	1386	1481	919	5	1097	1482	4	1485	1425	1485	1375	1375	1577	1390	1375	1485	1481	1392	1396	1392	1394
SRM-3_scaffolds.fasta	699	702	684	696	1212	1214	694	656	981	1198	988	1018	711	1193	1209	623	1202	709	1192	1204	1213	1201	984	1190	981	679	1200	1206	1184	1205	731	982	834	1206	981	1211	1237	1209	1187	1187	1444	1202	1187	1195	1205	1204	1208	1204	1206
GCA_023351255.1_PDT001306638.1_genomic.fasta	352	355	285	297	872	874	295	416	909	858	916	930	350	853	869	374	862	362	852	855	864	852	912	864	909	690	860	857	858	856	425	910	651	857	909	862	897	860	847	847	1118	862	847	860	856	864	868	864	866
GCA_017902425.1_PDT001003197.1_genomic.fasta	635	636	608	620	215	219	618	809	1480	201	1487	1493	633	196	174	643	207	645	197	18	27	15	1483	209	1480	1127	203	20	201	19	818	1481	1043	20	1480	25	202	23	190	190	461	205	192	23	23	173	171	207	175
GCA_019050795.1_ASM1905079v1_genomic.fasta	642	645	615	627	222	226	625	816	1487	208	1494	1500	640	203	181	650	214	652	204	25	34	22	1490	216	1487	1134	210	27	208	26	825	1488	1050	27	1487	32	209	30	197	197	468	212	199	30	30	180	180	214	182
GCA_022444245.1_PDT001257351.1_genomic.fasta	48	51	101	113	786	788	111	332	1003	772	1010	1022	46	767	783	152	776	58	766	631	640	628	1006	778	1003	650	774	633	772	632	319	1004	566	633	1003	638	811	636	761	761	1032	776	761	636	632	778	782	778	780
GCA_020018175.1_PDT001131218.1_genomic.fasta	60	63	113	125	798	800	123	344	1015	784	1022	1034	58	779	795	164	788	70	778	643	652	640	1018	790	1015	662	786	645	784	644	331	1016	578	645	1015	650	823	648	773	773	1044	788	773	648	644	790	794	790	792
GCA_020824875.1_PDT001172746.1_genomic.fasta	788	791	761	773	64	68	771	658	1398	50	1405	1411	786	45	23	796	56	798	46	175	184	172	1401	58	1398	1137	52	177	50	176	667	1399	1077	177	1398	182	49	180	39	39	310	54	41	180	176	22	22	56	24
GCA_013716305.1_PDT000766470.1_genomic.fasta	141	144	140	152	823	825	150	267	938	809	945	975	153	804	820	87	813	151	803	668	677	665	941	801	938	585	811	670	795	669	342	939	487	670	938	675	848	673	798	798	1055	813	798	659	669	815	819	815	817
GCA_006337025.1_ASM633702v1_genomic.fasta	310	313	295	307	638	640	305	92	832	624	839	869	322	619	635	230	628	320	618	787	796	784	835	616	832	571	626	789	610	788	165	833	497	789	832	794	663	792	613	613	870	628	613	778	788	630	634	630	632
GCA_018072585.1_PDT001008066.1_genomic.fasta	782	785	755	767	58	62	765	652	1392	44	1399	1405	780	39	21	790	50	792	40	173	182	170	1395	52	1392	1131	46	175	44	174	661	1393	1071	175	1392	180	49	178	33	33	304	48	35	178	174	14	20	50	8
GCA_021751785.1_PDT001233368.1_genomic.fasta	653	656	626	638	233	237	636	827	1498	219	1505	1511	651	214	192	661	225	663	215	36	35	33	1501	227	1498	1145	221	38	219	37	836	1499	1061	38	1498	43	220	31	208	208	479	223	210	41	41	191	191	225	193
GCA_018072445.1_PDT001008098.1_genomic.fasta	633	636	606	618	213	217	616	807	1478	199	1485	1491	631	194	172	641	205	643	195	16	25	13	1481	207	1478	1125	201	18	199	17	816	1479	1041	18	1478	23	200	21	188	188	459	203	190	21	21	171	171	205	173
GCA_028080815.1_PDT001583665.1_genomic.fasta	52	55	105	117	788	790	115	334	1005	774	1012	1024	50	769	785	156	778	62	768	635	644	632	1008	780	1005	654	776	637	774	636	321	1006	570	637	1005	642	813	640	763	763	1034	778	763	640	636	780	784	780	782
GCA_012289645.1.fasta	631	634	604	616	211	215	614	805	1476	197	1483	1489	629	192	170	639	203	641	193	14	23	11	1479	205	1476	1123	199	12	197	15	814	1477	1039	12	1476	17	198	19	186	186	457	201	188	15	19	169	169	203	171
GCA_019230385.1_PDT001089035.1_genomic.fasta	635	638	608	620	215	219	618	809	1480	201	1487	1493	633	196	174	643	207	645	197	22	31	19	1483	209	1480	1127	203	24	201	23	818	1481	1043	24	1480	29	202	27	190	190	461	205	192	27	9	173	173	207	175
GCA_017902895.1_PDT001003100.1_genomic.fasta	630	633	603	615	210	214	613	804	1475	196	1482	1488	628	191	169	638	202	640	192	11	22	0	1478	204	1475	1122	198	15	196	12	813	1476	1038	15	1475	20	197	18	185	185	456	200	187	18	18	168	168	202	170
GCA_025878525.1_PDT001467915.1_genomic.fasta	636	639	609	621	216	220	619	810	1481	202	1488	1494	634	197	175	644	208	646	198	19	28	16	1484	210	1481	1128	204	17	202	20	819	1482	1044	11	1481	22	203	24	191	191	462	206	193	20	24	174	174	208	176
GCA_018072385.1_PDT001008107.1_genomic.fasta	783	786	756	768	59	63	766	653	1393	45	1400	1406	781	40	22	791	51	793	41	174	183	171	1396	53	1393	1132	47	176	45	175	662	1394	1072	176	1393	181	50	179	34	34	305	49	36	179	175	15	21	51	17
GCA_017902055.1_PDT001003244.1_genomic.fasta	634	637	607	619	214	218	617	808	1479	200	1486	1492	632	195	173	642	206	644	196	11	26	12	1482	208	1479	1126	202	19	200	12	817	1480	1042	19	1479	24	201	22	189	189	460	204	191	22	22	172	172	206	174
GCA_017902695.1_PDT001003135.1_genomic.fasta	634	637	607	619	214	218	617	808	1479	200	1486	1492	632	195	173	642	206	644	196	11	26	12	1482	208	1479	1126	202	19	200	12	817	1480	1042	19	1479	24	201	22	189	189	460	204	191	22	22	172	172	206	174
GCA_025034295.1_PDT001386296.1_genomic.fasta	106	109	39	51	764	766	49	308	979	750	986	1000	104	745	761	128	754	116	744	609	618	606	982	756	979	626	752	611	750	610	317	980	540	611	979	616	789	614	739	739	1010	754	739	614	610	756	760	756	758
GCA_023365055.1.fasta	763	766	736	748	39	43	746	633	1373	25	1380	1386	761	20	36	771	31	773	21	188	197	185	1376	33	1373	1112	27	190	25	189	642	1374	1052	190	1373	195	64	193	14	14	285	29	16	193	189	31	35	31	33
GCA_947390375.1_17-8104515_assembly_genomic.fasta	979	982	986	998	1410	1412	996	944	228	1396	235	247	991	1391	1407	1013	1400	989	1390	1490	1499	1487	231	1388	228	1160	1398	1492	1382	1491	931	229	1183	1492	228	1495	1435	1495	1385	1385	1573	1400	1385	1481	1491	1402	1406	1402	1404
GCA_013012145.1_PDT000431906.1_genomic.fasta	634	637	607	619	214	218	617	808	1479	200	1486	1492	632	195	173	642	206	644	196	17	26	14	1482	208	1479	1126	202	19	200	18	817	1480	1042	19	1479	24	201	22	189	189	460	204	191	22	22	172	172	206	174
GCA_027790115.1.fasta	648	651	621	633	228	232	631	822	1493	214	1500	1506	646	209	187	656	220	658	210	31	22	28	1496	222	1493	1140	216	33	214	32	831	1494	1056	33	1493	38	215	16	203	203	474	218	205	36	36	186	186	220	188
GCA_018072305.1_PDT001008117.1_genomic.fasta	783	786	756	768	59	63	766	653	1393	45	1400	1406	781	40	2	791	51	793	41	170	179	167	1396	53	1393	1132	47	172	45	171	662	1394	1072	172	1393	177	46	175	34	34	305	49	36	175	171	17	3	51	19
GCA_016413805.1_PDT000899134.1_genomic.fasta	357	360	328	340	1003	1005	338	447	1049	989	1056	1086	355	984	1000	267	993	367	983	848	857	845	1052	995	1049	700	991	850	989	849	522	1050	679	850	1049	855	1028	853	978	978	971	993	978	853	849	995	999	995	997
GCA_017902835.1_PDT001003108.1_genomic.fasta	634	637	607	619	214	218	617	808	1479	200	1486	1492	632	195	173	642	206	644	196	21	30	18	1482	208	1479	1126	202	23	200	22	817	1480	1042	23	1479	28	201	26	189	189	460	204	191	26	0	172	172	206	174
GCA_027888735.1_ASM2788873v1_genomic.fasta	995	998	966	978	1388	1390	976	832	120	1374	127	155	993	1369	1385	901	1378	1005	1368	1468	1477	1465	123	1380	120	1048	1376	1470	1374	1469	907	121	1085	1470	120	1475	1413	1473	1363	1363	1565	1378	1363	1473	1469	1380	1384	1380	1382
GCA_017901275.1_PDT001003353.1_genomic.fasta	637	640	610	622	217	221	620	811	1482	203	1489	1495	635	198	176	645	209	647	199	24	33	21	1485	211	1482	1129	205	26	203	25	820	1483	1045	26	1482	31	204	29	192	192	463	207	194	29	3	175	175	209	177
GCA_013347035.1_ASM1334703v1_genomic.fasta	769	772	756	768	61	51	766	653	1393	47	1400	1406	781	42	58	791	51	779	41	210	219	207	1396	21	1393	1132	49	212	33	211	662	1394	1058	212	1393	217	86	215	36	36	293	51	36	201	211	53	57	53	55
GCA_012452165.1_PDT000590005.1_genomic.fasta	769	772	742	754	47	49	752	639	1379	33	1386	1392	767	28	44	777	37	779	9	196	205	193	1382	39	1379	1118	35	198	33	197	648	1380	1058	198	1379	203	72	201	22	22	293	37	22	201	197	39	43	39	41
GCA_021343335.1_ASM2134333v1_genomic.fasta	56	59	123	135	808	810	133	354	1025	794	1032	1044	62	789	805	174	798	66	788	653	662	650	1028	786	1025	672	796	655	780	654	341	1026	574	655	1025	660	833	658	783	783	1040	798	783	644	654	800	804	800	802
GCA_002953455.1_ASM295345v1_genomic.fasta	631	634	618	630	225	229	628	819	1488	211	1495	1503	643	206	184	653	217	641	207	32	41	29	1491	205	1488	1137	213	34	197	33	828	1489	1039	34	1488	37	212	37	200	200	457	215	202	23	33	183	183	217	185
GCA_023408655.1.fasta	958	961	951	963	1375	1377	961	909	195	1361	202	212	956	1356	1372	978	1365	968	1355	1455	1464	1452	198	1367	195	1125	1363	1457	1361	1456	896	196	1162	1457	195	1462	1400	1460	1350	1350	1552	1365	1350	1460	1456	1367	1371	1367	1369
GCA_012452965.1_PDT000589859.1_genomic.fasta	773	776	746	758	47	53	756	643	1383	35	1390	1396	771	30	46	781	41	783	31	198	207	195	1386	43	1383	1122	37	200	35	199	652	1384	1062	200	1383	205	74	203	24	24	293	39	26	203	199	41	45	41	43
GCA_024024455.1_PDT001336806.1_genomic.fasta	1011	1014	982	994	1404	1406	992	848	16	1390	23	171	1009	1385	1401	917	1394	1021	1384	1484	1493	1481	19	1396	16	1064	1392	1486	1390	1485	923	17	1101	1486	16	1489	1429	1489	1379	1379	1581	1394	1379	1489	1485	1396	1400	1396	1398
GCA_026780805.1.fasta	638	641	611	623	218	222	621	812	1483	204	1490	1496	636	199	177	646	210	648	200	21	12	18	1486	212	1483	1130	206	23	204	22	821	1484	1046	23	1483	28	205	0	193	193	464	208	195	26	26	176	176	210	178
GCA_022156425.1_PDT001243935.1_genomic.fasta	1037	1040	1004	1018	1689	1691	1016	1133	1804	1675	1811	1841	1035	1670	1686	953	1679	1047	1669	1534	1543	1531	1807	1681	1804	1449	1677	1536	1675	1535	1208	1805	1031	1536	1804	1541	1714	1539	1664	1664	1933	1679	1664	1539	1535	1681	1685	1681	1683
GCA_024700115.1.fasta	775	778	762	774	63	69	772	659	1399	51	1406	1412	787	46	62	797	57	785	47	214	223	211	1402	45	1399	1138	53	216	37	215	668	1400	1064	216	1399	221	90	219	40	40	295	55	42	205	215	57	61	57	59
GCA_027795715.1_PDT001560088.1_genomic.fasta	656	659	629	641	236	240	639	830	1501	222	1508	1514	654	217	195	664	228	666	218	39	48	36	1504	230	1501	1148	224	41	222	40	839	1502	1064	41	1501	46	223	44	211	211	482	226	213	44	44	194	194	228	196
GCA_024387925.1_ASM2438792v1_genomic.fasta	765	768	752	764	55	59	762	649	1389	41	1396	1402	777	28	52	787	47	775	37	204	213	201	1392	35	1389	1128	43	206	11	205	658	1390	1054	206	1389	211	80	209	30	30	287	29	32	195	205	47	51	47	49
GCA_021538455.1_PDT001227240.1_genomic.fasta	685	688	658	670	265	269	668	859	1530	251	1537	1543	683	246	224	693	257	695	247	68	67	65	1533	259	1530	1177	253	70	251	69	868	1531	1093	70	1530	75	252	63	240	240	511	255	242	73	73	223	223	257	225
GCA_013012325.1_PDT000431892.1_genomic.fasta	1008	1011	979	991	1401	1403	989	845	129	1387	136	166	1006	1382	1398	914	1391	1018	1381	1481	1490	1478	132	1393	129	1061	1389	1483	1387	1482	920	130	1098	1483	129	1488	1426	1486	1376	1376	1578	1391	1376	1486	1482	1393	1397	1393	1395
GCA_021417045.1_ASM2141704v1_genomic.fasta	125	128	140	152	823	825	150	267	938	809	945	975	137	804	820	87	813	135	803	668	677	665	941	801	938	585	811	670	795	669	342	939	487	670	938	675	848	673	798	798	1055	813	798	659	669	815	819	815	817
GCA_018224145.1_ASM1822414v1_genomic.fasta	755	758	742	754	45	49	752	639	1379	31	1386	1392	767	26	42	777	37	765	27	194	203	191	1382	25	1379	1118	33	196	17	195	648	1380	1044	196	1379	201	70	199	20	20	277	35	22	185	195	37	41	37	39
GCA_019050935.1_ASM1905093v1_genomic.fasta	635	638	622	634	229	233	632	823	1494	215	1501	1507	647	210	188	657	221	645	211	32	41	29	1497	209	1494	1141	217	34	201	33	832	1495	1043	34	1494	39	216	37	204	204	461	219	206	23	37	187	187	221	189
GCA_017902935.1_PDT001003058.1_genomic.fasta	788	789	761	773	64	68	771	658	1398	50	1405	1411	786	45	9	796	56	798	46	175	184	172	1401	58	1398	1137	52	177	50	176	667	1399	1077	177	1398	182	51	180	39	39	310	54	41	180	176	22	4	56	24
GCA_019051635.1_ASM1905163v1_genomic.fasta	629	632	616	628	223	227	626	817	1488	209	1495	1501	641	204	182	651	215	639	205	26	35	23	1491	203	1488	1135	211	28	195	27	826	1489	1037	28	1488	33	210	31	198	198	455	213	200	17	31	181	181	215	183
GCA_018072465.1_PDT001008092.1_genomic.fasta	781	784	754	766	57	61	764	651	1391	43	1398	1404	779	38	12	789	49	791	39	168	177	165	1394	51	1391	1130	45	170	43	169	660	1392	1070	170	1391	175	44	173	32	32	303	47	34	173	169	15	11	49	17
GCA_014816565.1_PDT000850204.1_genomic.fasta	1005	1008	976	988	1398	1400	986	842	0	1384	7	165	1003	1379	1395	911	1388	1015	1378	1478	1487	1475	5	1390	0	1058	1386	1480	1384	1479	917	1	1095	1480	0	1483	1423	1483	1373	1373	1575	1388	1373	1483	1479	1390	1394	1390	1392
GCA_020919955.1_PDT001177483.1_genomic.fasta	139	142	140	152	823	825	150	267	938	809	945	975	137	804	820	87	813	149	803	668	677	665	941	815	938	585	811	670	809	669	342	939	501	670	938	675	848	673	798	798	1069	813	798	673	669	815	819	815	817
GCA_015178405.1_PDT000850193.1_genomic.fasta	1006	1009	977	989	1399	1401	987	843	1	1385	8	166	1004	1380	1396	912	1389	1016	1379	1479	1488	1476	6	1391	1	1059	1387	1481	1385	1480	918	2	1096	1481	1	1484	1424	1484	1374	1374	1576	1389	1374	1484	1480	1391	1395	1391	1393
GCA_024865705.1_PDT001398080.1_genomic.fasta	353	356	286	298	873	875	296	417	910	859	917	931	351	854	870	375	863	363	853	856	865	853	913	865	910	691	861	858	859	857	426	911	652	858	910	863	898	861	848	848	1119	863	848	861	857	865	869	865	867
GCA_027888515.1_ASM2788851v1_genomic.fasta	53	56	106	118	791	793	116	337	1008	777	1015	1027	51	772	788	157	781	63	771	636	645	633	1011	783	1008	655	779	638	777	637	324	1009	571	638	1008	643	816	641	766	766	1037	781	766	641	637	783	787	783	785
GCA_024385985.1_ASM2438598v1_genomic.fasta	634	637	621	633	228	232	631	822	1493	214	1500	1506	646	209	187	656	220	644	210	31	40	28	1496	208	1493	1140	216	33	200	32	831	1494	1042	33	1493	38	215	36	203	203	460	218	205	22	36	186	186	220	188
GCA_022558705.1_ASM2255870v1_genomic.fasta	27	30	102	114	787	789	112	333	1004	773	1011	1023	47	768	784	153	777	37	767	632	641	629	1007	765	1004	651	775	634	759	633	320	1005	553	634	1004	639	812	637	762	762	1019	777	762	623	633	779	783	779	781
GCA_017901435.1_PDT001003333.1_genomic.fasta	783	786	756	768	59	63	766	653	1393	45	1400	1406	781	40	2	791	51	793	41	170	179	167	1396	53	1393	1132	47	172	45	171	662	1394	1072	172	1393	177	46	175	34	34	305	49	36	175	171	17	3	51	19
GCA_023473015.1_ASM2347301v1_genomic.fasta	766	769	739	751	42	46	749	636	1376	28	1383	1389	764	15	39	774	34	776	24	191	200	188	1379	36	1376	1115	30	193	20	192	645	1377	1055	193	1376	198	67	196	17	17	288	24	19	196	192	34	38	34	36
GCA_002164865.2_ASM216486v2_genomic.fasta	944	947	951	963	1375	1377	961	909	195	1361	202	212	956	1356	1372	978	1365	954	1355	1455	1464	1452	198	1353	195	1125	1363	1457	1347	1456	896	196	1148	1457	195	1462	1400	1460	1350	1350	1538	1365	1350	1446	1456	1367	1371	1367	1369
GCA_021486615.1_PDT001222830.1_genomic.fasta	37	40	90	102	775	777	100	321	992	761	999	1011	29	756	772	141	765	47	755	620	629	617	995	767	992	639	763	622	761	621	308	993	555	622	992	627	800	625	750	750	1021	765	750	625	621	767	771	767	769
GCA_022100395.1_PDT001243926.1_genomic.fasta	767	770	740	752	43	47	750	637	1377	29	1384	1390	765	24	40	775	35	777	25	192	201	189	1380	37	1377	1116	31	194	29	193	646	1378	1056	194	1377	199	68	197	18	18	289	33	20	197	193	35	39	27	37
GCA_022446745.1_PDT001257383.1_genomic.fasta	60	63	113	125	798	800	123	344	1015	784	1022	1034	58	779	795	164	788	70	778	643	652	640	1018	790	1015	662	786	645	784	644	331	1016	578	645	1015	650	823	648	773	773	1044	788	773	648	644	790	794	790	792
GCA_015178385.1_PDT000850194.1_genomic.fasta	1005	1008	976	988	1398	1400	986	842	0	1384	7	165	1003	1379	1395	911	1388	1015	1378	1478	1487	1475	5	1390	0	1058	1386	1480	1384	1479	917	1	1095	1480	0	1483	1423	1483	1373	1373	1575	1388	1373	1483	1479	1390	1394	1390	1392
GCA_027887855.1_ASM2788785v1_genomic.fasta	785	788	758	770	63	53	768	655	1395	49	1402	1408	783	44	60	793	53	795	43	212	221	209	1398	37	1395	1134	51	214	49	213	664	1396	1074	214	1395	219	88	217	38	38	309	53	38	217	213	55	59	55	57
GCA_020677165.1_PDT001164090.1_genomic.fasta	777	780	750	762	53	57	760	647	1385	39	1392	1400	775	26	50	785	45	787	35	202	211	199	1388	47	1385	1126	41	204	23	203	656	1386	1066	204	1385	207	78	207	28	28	299	19	30	207	203	45	49	45	47
GCA_016465295.1.fasta	327	330	312	324	665	667	322	17	849	651	856	886	339	646	662	247	655	337	645	814	823	811	852	643	849	588	653	816	637	815	184	850	514	816	849	821	690	819	640	640	897	655	640	805	815	657	661	657	659
GCA_018075185.1_PDT001007731.1_genomic.fasta	777	780	750	762	53	57	760	647	1387	23	1394	1400	775	34	50	785	45	787	35	202	211	199	1390	47	1387	1126	41	204	39	203	656	1388	1066	204	1387	209	78	207	28	28	299	43	30	207	203	45	49	45	47
GCA_019054575.1_ASM1905457v1_genomic.fasta	767	770	754	766	59	49	764	651	1391	45	1398	1404	779	40	56	789	49	777	39	208	217	205	1394	19	1391	1130	47	210	31	209	660	1392	1056	210	1391	215	84	213	34	34	291	49	34	199	209	51	55	51	53
GCA_026107175.1_ASM2610717v1_genomic.fasta	634	637	607	619	214	218	617	808	1479	200	1486	1492	632	195	173	642	206	644	196	21	30	18	1482	208	1479	1126	202	23	200	22	817	1480	1042	23	1479	28	201	26	189	189	460	204	191	26	0	172	172	206	174
GCA_014817285.1_PDT000850164.1_genomic.fasta	1007	1010	978	990	1400	1402	988	844	2	1386	9	167	1005	1381	1397	913	1390	1017	1380	1480	1489	1477	7	1392	2	1060	1388	1482	1386	1481	919	3	1097	1482	2	1485	1425	1485	1375	1375	1577	1390	1375	1485	1481	1392	1396	1392	1394
GCA_015000725.1_PDT000868659.1_genomic.fasta	1016	1019	989	1001	1403	1405	999	871	157	1389	164	24	1014	1384	1400	940	1393	1026	1382	1483	1492	1480	160	1395	157	1087	1391	1485	1389	1484	928	158	1124	1485	157	1490	1428	1488	1378	1378	1578	1393	1378	1488	1484	1395	1399	1394	1397
GCA_025818055.1.fasta	352	355	285	297	872	874	295	416	909	858	916	930	350	853	869	374	862	362	852	855	864	852	912	864	909	690	860	857	858	856	425	910	651	857	909	862	897	860	847	847	1118	862	847	860	856	864	868	864	866
GCA_023783895.1_PDT001325744.1_genomic.fasta	652	655	623	635	1137	1139	633	581	1058	1123	1065	1095	650	1118	1134	558	1127	662	1117	1125	1134	1122	1061	1129	1058	0	1125	1127	1123	1126	656	1059	615	1127	1058	1132	1162	1130	1112	1112	1213	1127	1112	1130	1126	1129	1133	1129	1131
GCA_015290405.1_PDT000881495.1_genomic.fasta	111	114	44	46	769	771	54	313	984	755	991	1005	109	750	766	133	759	121	749	614	623	611	987	761	984	631	757	616	755	615	322	985	545	616	984	621	794	619	744	744	1015	759	744	619	615	761	765	761	763
GCA_022126585.1_PDT001245150.1_genomic.fasta	965	968	958	970	1382	1384	968	916	200	1368	207	219	963	1363	1379	985	1372	975	1362	1462	1471	1459	203	1374	200	1132	1370	1464	1368	1463	903	201	1169	1464	200	1467	1407	1467	1357	1357	1559	1372	1357	1467	1463	1374	1378	1374	1376
GCA_017728335.1_PDT000987046.1_genomic.fasta	780	783	753	765	56	60	763	650	1390	42	1397	1403	778	37	5	788	48	790	38	167	176	164	1393	50	1390	1129	44	169	42	168	659	1391	1069	169	1390	174	43	172	31	31	302	46	33	172	168	14	4	48	16
GCA_014495305.1_ASM1449530v1_genomic.fasta	46	49	101	113	786	788	111	332	1003	772	1010	1022	46	767	783	152	776	56	766	631	640	628	1006	778	1003	650	774	633	772	632	319	1004	566	633	1003	638	811	636	761	761	1032	776	761	636	632	778	782	778	780
GCA_023365795.1.fasta	1015	1018	988	1000	289	295	998	885	1556	277	1563	1567	1013	272	288	1023	283	1025	273	440	449	437	1559	285	1556	1194	279	442	277	441	894	1557	1304	442	1556	447	316	445	266	266	33	281	268	445	441	283	287	283	285
GCA_022505965.1.fasta	762	765	735	747	38	42	745	632	1372	22	1379	1385	760	19	35	770	30	772	20	187	196	184	1375	32	1372	1111	26	189	24	188	641	1373	1051	189	1372	194	63	192	13	13	284	28	15	192	188	30	34	30	32
GCA_018072725.1_PDT001008044.1_genomic.fasta	776	779	749	761	52	56	759	646	1386	22	1393	1399	774	33	49	784	44	786	34	201	210	198	1389	46	1386	1125	40	203	38	202	655	1387	1065	203	1386	208	77	206	27	27	298	42	29	206	202	44	48	44	46
GCA_017582305.1_ASM1758230v1_genomic.fasta	788	791	761	773	0	68	771	658	1398	50	1405	1411	786	45	61	796	56	798	46	213	222	210	1401	58	1398	1137	52	215	50	214	667	1399	1077	215	1398	220	89	218	39	39	308	54	41	218	214	56	60	56	58
GCA_022558765.1_ASM2255876v1_genomic.fasta	26	29	101	113	786	788	111	332	1003	772	1010	1022	46	767	783	152	776	36	766	631	640	628	1006	764	1003	650	774	633	758	632	319	1004	552	633	1003	638	811	636	761	761	1018	776	761	622	632	778	782	778	780
GCA_014817365.1_PDT000850162.1_genomic.fasta	1007	1010	978	990	1400	1402	988	844	2	1386	9	167	1005	1381	1397	913	1390	1017	1380	1480	1489	1477	7	1392	2	1060	1388	1482	1386	1481	919	3	1097	1482	2	1485	1425	1485	1375	1375	1577	1390	1375	1485	1481	1392	1396	1392	1394
GCA_003546205.1.fasta	768	771	741	753	44	48	751	638	1378	30	1385	1391	766	1	41	776	36	778	26	193	202	190	1381	38	1378	1117	32	195	22	194	647	1379	1057	195	1378	200	69	198	19	19	290	26	21	198	194	36	40	36	38
GCA_024298525.1_ASM2429852v1_genomic.fasta	1005	1008	990	1002	1412	1414	1000	856	142	1398	149	177	1017	1393	1409	925	1402	1015	1392	1492	1501	1489	145	1390	142	1072	1400	1494	1384	1493	931	143	1095	1494	142	1499	1437	1497	1387	1387	1575	1402	1387	1483	1493	1404	1408	1404	1406
GCA_014817205.1_PDT000850163.1_genomic.fasta	1008	1011	979	991	1401	1403	989	845	3	1387	10	168	1006	1382	1398	914	1391	1018	1381	1481	1490	1478	8	1393	3	1061	1389	1483	1387	1482	920	4	1098	1483	3	1486	1426	1486	1376	1376	1578	1391	1376	1486	1482	1393	1397	1393	1395
GCA_021543235.1_PDT001227579.1_genomic.fasta	323	326	316	328	669	671	326	179	919	655	926	938	321	650	666	317	659	333	649	818	827	815	922	661	919	658	657	820	655	819	2	920	598	820	919	825	694	823	644	644	915	659	644	823	819	661	665	661	663
GCA_026722165.1.fasta	773	776	746	758	49	53	756	643	1383	13	1390	1396	771	30	46	781	41	783	31	198	207	195	1386	43	1383	1122	37	200	35	199	652	1384	1062	200	1383	205	74	203	24	24	295	39	26	203	199	41	45	41	43
GCA_018072745.1_PDT001008045.1_genomic.fasta	630	633	603	615	210	214	613	804	1475	196	1482	1488	628	191	169	638	202	640	192	13	22	10	1478	204	1475	1122	198	15	196	14	813	1476	1038	15	1475	20	197	18	185	185	456	200	187	18	18	168	168	202	170
GCA_018072685.1_PDT001008056.1_genomic.fasta	784	787	757	769	60	64	767	654	1394	46	1401	1407	782	41	5	792	52	794	42	171	180	168	1397	54	1394	1133	48	173	46	172	663	1395	1073	173	1394	178	47	176	35	35	306	50	37	176	172	18	4	52	20
GCA_003546225.1.fasta	770	773	743	755	46	50	753	640	1380	32	1387	1393	768	3	43	778	38	780	28	195	204	192	1383	40	1380	1119	34	197	24	196	649	1381	1059	197	1380	202	71	200	21	21	292	28	23	200	196	38	42	38	40
GCA_017728975.1_PDT000986948.1_genomic.fasta	764	767	737	749	40	44	747	634	1374	26	1381	1387	762	21	37	772	32	774	22	189	198	186	1377	34	1374	1113	28	191	26	190	643	1375	1053	191	1374	196	65	194	15	15	286	30	17	194	190	32	36	32	34
GCA_027609275.1_PDT001557787.1_genomic.fasta	781	784	754	766	59	61	764	651	1391	45	1398	1404	779	40	56	789	11	791	39	208	217	205	1394	51	1391	1130	47	210	45	209	660	1392	1070	210	1391	215	84	213	34	34	305	49	32	213	209	51	55	51	53
GCA_013345065.1_ASM1334506v1_genomic.fasta	762	765	749	761	51	57	759	647	1387	39	1394	1400	774	34	50	784	45	772	35	201	210	198	1390	33	1387	1126	41	203	25	202	656	1388	1052	203	1387	208	78	206	28	28	283	43	30	192	202	45	49	45	47
GCA_021369795.1_PDT001216505.1_genomic.fasta	112	115	35	57	770	772	49	314	985	756	992	1006	110	751	767	134	760	122	750	615	624	612	988	762	985	632	758	617	756	616	323	986	546	617	985	622	795	620	745	745	1016	760	745	620	616	762	766	762	764
GCA_018884065.1_ASM1888406v1_genomic.fasta	757	760	744	756	47	51	754	641	1381	33	1388	1394	769	20	44	779	39	767	29	196	205	193	1384	27	1381	1120	35	198	11	197	650	1382	1046	198	1381	203	72	201	22	22	279	29	24	187	197	39	43	39	41
GCA_026682895.1_PDT001513733.1_genomic.fasta	1235	1238	1208	1220	1126	1128	1218	1030	1770	1112	1777	1783	1233	1107	1121	1168	1116	1245	1106	1273	1282	1270	1773	1118	1770	1509	1114	1275	1112	1274	1084	1771	1449	1275	1770	1280	1149	1278	1101	1101	1372	1116	1101	1278	1274	1116	1120	1118	1118
GCA_008312855.1_ASM831285v1_genomic.fasta	771	774	744	756	49	39	754	641	1381	35	1388	1394	769	30	46	779	39	781	29	198	207	195	1384	19	1381	1120	37	200	35	199	650	1382	1060	200	1381	205	74	203	24	24	295	39	24	203	199	41	45	41	43
GCA_017134475.1_PDT000948708.1_genomic.fasta	96	99	29	41	754	756	39	298	969	740	976	990	94	735	751	118	744	106	734	599	608	596	972	746	969	616	742	601	740	600	307	970	530	601	969	606	779	604	729	729	1000	744	729	604	600	746	750	746	748
GCA_026047215.1_PDT001476592.1_genomic.fasta	634	637	607	619	214	218	617	808	1479	200	1486	1492	632	195	173	642	206	644	196	21	30	18	1482	208	1479	1126	202	23	200	22	817	1480	1042	23	1479	28	201	26	189	189	460	204	191	26	8	172	172	206	174
GCA_021371455.1_PDT001216503.1_genomic.fasta	111	114	34	56	769	771	48	313	984	755	991	1005	109	750	766	133	759	121	749	614	623	611	987	761	984	631	757	616	755	615	322	985	545	616	984	621	794	619	744	744	1015	759	744	619	615	761	765	761	763
GCA_014816925.1_PDT000850179.1_genomic.fasta	1008	1011	979	991	1401	1403	989	845	3	1387	6	168	1006	1382	1398	914	1391	1018	1381	1481	1490	1478	8	1393	3	1061	1389	1483	1387	1482	920	4	1098	1483	3	1486	1426	1486	1376	1376	1578	1391	1376	1486	1482	1393	1397	1393	1395
GCA_013374255.1_ASM1337425v1_genomic.fasta	625	628	612	624	219	223	622	813	1484	205	1491	1497	637	200	178	647	211	635	201	22	31	19	1487	199	1484	1131	207	20	191	23	822	1485	1033	20	1484	25	206	27	194	194	451	209	196	9	27	177	177	211	179
GCA_023926065.1_PDT001345472.1_genomic.fasta	1017	1020	988	1000	1410	1412	998	854	22	1396	29	177	1015	1391	1407	923	1400	1027	1390	1490	1499	1487	25	1402	22	1070	1398	1492	1396	1491	929	23	1107	1492	22	1495	1435	1495	1385	1385	1587	1400	1385	1495	1491	1402	1406	1402	1404
GCA_017598885.1.fasta	776	779	763	775	66	70	773	660	1400	52	1407	1413	788	47	25	798	58	786	48	177	186	174	1403	46	1400	1139	54	179	38	178	669	1401	1065	179	1400	184	53	182	41	41	298	56	43	168	178	24	24	58	26
GCA_015888265.1_PDT000899135.1_genomic.fasta	354	357	325	337	1000	1002	335	444	1046	986	1053	1083	352	981	997	264	990	364	980	845	854	842	1049	992	1046	697	988	847	986	846	519	1047	676	847	1046	852	1025	850	975	975	968	990	975	850	846	992	996	992	994
GCA_022878045.1_PDT001280798.1_genomic.fasta	116	119	43	61	774	776	53	318	989	760	996	1010	114	754	771	138	764	126	754	619	628	616	992	766	989	636	762	621	760	620	327	990	550	621	989	626	799	624	749	749	1020	764	749	624	620	766	770	766	768
GCA_013012545.1_PDT000431870.1_genomic.fasta	770	773	743	755	46	50	753	640	1380	20	1387	1393	768	27	43	778	38	780	28	195	204	192	1383	40	1380	1119	34	197	32	196	649	1381	1059	197	1380	202	71	200	21	21	292	36	23	200	196	38	42	38	40
GCA_029049165.1_PDT001653194.1_genomic.fasta	118	121	51	17	776	778	61	320	991	762	998	1012	116	757	773	140	766	128	756	621	630	618	994	768	991	638	764	623	762	622	329	992	552	623	991	628	801	626	751	751	1022	766	751	626	622	768	772	768	770
GCA_015178425.1_PDT000850190.1_genomic.fasta	1006	1009	977	989	1399	1401	987	843	1	1385	8	166	1004	1380	1396	912	1389	1016	1379	1479	1488	1476	6	1391	1	1059	1387	1481	1385	1480	918	2	1096	1481	1	1484	1424	1484	1374	1374	1576	1389	1374	1484	1480	1391	1395	1391	1393
GCA_021343415.1_ASM2134341v1_genomic.fasta	38	41	105	117	790	792	115	336	1007	776	1014	1026	44	771	787	156	780	48	770	635	644	632	1010	768	1007	654	778	637	762	636	323	1008	556	637	1007	642	815	640	765	765	1022	780	765	626	636	782	786	782	784
GCA_005930685.1_ASM593068v1_genomic.fasta	771	774	744	756	49	39	754	641	1381	35	1388	1394	769	30	46	779	39	781	29	198	207	195	1384	19	1381	1120	37	200	35	199	650	1382	1060	200	1381	205	74	203	24	24	295	39	24	203	199	41	45	41	43
GCA_023929725.1_PDT001345463.1_genomic.fasta	1009	1012	980	992	1402	1404	990	846	4	1388	11	169	1007	1383	1399	915	1392	1019	1382	1482	1491	1479	9	1394	4	1062	1390	1484	1388	1483	921	5	1099	1484	4	1487	1427	1487	1377	1377	1579	1392	1377	1487	1483	1394	1398	1394	1396
GCA_022877425.1_PDT001280837.1_genomic.fasta	648	651	621	633	228	232	631	822	1493	214	1500	1506	646	209	187	656	220	658	210	31	40	28	1496	222	1493	1140	216	33	214	32	831	1494	1056	33	1493	38	215	36	203	203	474	218	205	36	36	186	186	220	188
GCA_022558785.1_ASM2255878v1_genomic.fasta	24	27	99	111	784	786	109	330	1001	770	1008	1020	44	765	781	150	774	34	764	629	638	626	1004	762	1001	648	772	631	756	630	317	1002	550	631	1001	636	809	634	759	759	1016	774	759	620	630	776	780	776	778
GCA_017901675.1_PDT001003294.1_genomic.fasta	636	639	609	621	216	220	619	810	1481	202	1488	1494	634	197	175	644	208	646	198	23	32	20	1484	210	1481	1128	204	25	202	24	819	1482	1044	25	1481	30	203	28	191	191	462	206	193	28	4	174	174	208	176
GCA_023829595.1_PDT001325682.1_genomic.fasta	784	787	757	769	60	64	767	654	1394	46	1401	1407	782	41	23	792	52	794	42	175	184	172	1397	54	1394	1133	48	177	46	176	663	1395	1073	177	1394	182	51	180	35	35	306	50	37	180	176	16	22	52	18
GCA_014816875.1_PDT000850184.1_genomic.fasta	1005	1008	976	988	1398	1400	986	842	0	1384	7	165	1003	1379	1395	911	1388	1015	1378	1478	1487	1475	5	1390	0	1058	1386	1480	1384	1479	917	1	1095	1480	0	1483	1423	1483	1373	1373	1575	1388	1373	1483	1479	1390	1394	1390	1392
GCA_017902015.1_PDT001003254.1_genomic.fasta	790	793	763	775	66	70	773	660	1400	52	1407	1413	788	47	29	798	58	800	48	181	190	178	1403	60	1400	1139	54	183	52	182	669	1401	1079	183	1400	188	57	186	41	41	312	56	43	186	182	22	28	58	16
GCA_014816785.1_PDT000850185.1_genomic.fasta	1006	1009	977	989	1399	1401	987	843	1	1385	8	166	1004	1380	1396	912	1389	1016	1379	1479	1488	1476	6	1391	1	1059	1387	1481	1385	1480	918	2	1096	1481	1	1484	1424	1484	1374	1374	1576	1389	1374	1484	1480	1391	1395	1391	1393
GCA_023672385.1_PDT001323969.1_genomic.fasta	630	633	603	615	210	214	613	804	1475	196	1482	1488	628	191	169	638	202	640	192	17	26	14	1478	204	1475	1122	198	19	196	18	813	1476	1038	19	1475	24	197	22	185	185	456	200	187	22	18	168	168	202	170
GCA_026619595.1_ASM2661959v1_genomic.fasta	760	763	747	759	52	54	757	644	1384	38	1391	1397	772	33	49	782	40	770	32	201	210	198	1387	30	1384	1123	40	203	24	202	653	1385	1049	203	1384	208	77	206	27	27	284	42	21	192	202	44	48	42	46
GCA_021543535.1_PDT001227542.1_genomic.fasta	760	763	733	745	36	40	743	630	1370	22	1377	1383	758	9	33	768	28	770	18	185	194	182	1373	30	1370	1109	24	187	14	186	639	1371	1049	187	1370	192	61	190	11	11	282	18	13	190	186	28	32	28	30
GCA_014816625.1_PDT000850191.1_genomic.fasta	1005	1008	976	988	1398	1400	986	842	0	1384	7	165	1003	1379	1395	911	1388	1015	1378	1478	1487	1475	5	1390	0	1058	1386	1480	1384	1479	917	1	1095	1480	0	1483	1423	1483	1373	1373	1575	1388	1373	1483	1479	1390	1394	1390	1392
GCA_015623645.1_PDT000893562.1_genomic.fasta	350	353	321	333	996	998	331	440	1042	982	1049	1079	348	977	993	260	986	360	976	841	850	838	1045	988	1042	693	984	843	982	842	515	1043	672	843	1042	848	1021	846	971	971	964	986	971	846	842	988	992	988	990
GCA_020616495.1_ASM2061649v1_genomic.fasta	642	645	629	641	236	240	639	830	1501	222	1508	1514	654	217	195	664	228	652	218	39	48	36	1504	216	1501	1148	224	37	208	40	839	1502	1050	37	1501	42	223	44	211	211	468	226	213	26	44	194	194	228	196
GCA_014816425.1_PDT000850208.1_genomic.fasta	1005	1008	976	988	1398	1400	986	842	0	1384	7	165	1003	1379	1395	911	1388	1015	1378	1478	1487	1475	5	1390	0	1058	1386	1480	1384	1479	917	1	1095	1480	0	1483	1423	1483	1373	1373	1575	1388	1373	1483	1479	1390	1394	1390	1392
GCA_026776785.1.fasta	145	148	146	158	829	831	156	273	944	815	951	981	143	810	826	93	819	155	809	674	683	671	947	821	944	589	817	676	815	675	348	945	507	676	944	681	854	679	804	804	1075	819	804	679	675	821	825	821	823
GCA_018224165.1_ASM1822416v1_genomic.fasta	757	760	744	756	47	51	754	641	1381	33	1388	1394	769	28	44	779	39	767	29	196	205	193	1384	27	1381	1120	35	198	19	197	650	1382	1046	198	1381	203	72	201	22	22	279	37	24	187	197	39	43	39	41
GCA_018259935.1_PDT001018068.1_genomic.fasta	635	638	608	620	215	219	618	809	1480	201	1487	1493	633	196	174	643	207	645	197	18	27	15	1483	209	1480	1127	203	20	201	19	818	1481	1043	20	1480	25	202	23	190	190	461	205	192	23	23	173	173	207	175
GCA_023793135.1_PDT001326807.1_genomic.fasta	51	54	104	116	789	791	114	335	1006	775	1013	1025	47	770	786	155	779	61	769	634	643	631	1009	781	1006	653	777	636	775	635	322	1007	569	636	1006	641	814	639	764	764	1035	779	764	639	635	781	785	781	783
GCA_017902455.1_PDT001003188.1_genomic.fasta	783	786	756	768	59	63	766	653	1393	45	1400	1406	781	40	2	791	51	793	41	170	179	167	1396	53	1393	1132	47	172	45	171	662	1394	1072	172	1393	177	46	175	34	34	305	49	36	175	171	17	3	51	19
GCA_024700135.1.fasta	771	774	744	756	45	51	754	641	1381	33	1388	1394	769	28	44	779	39	781	29	196	205	193	1384	41	1381	1120	35	198	33	197	650	1382	1060	198	1381	203	72	201	22	22	291	37	24	201	197	39	43	39	41
GCA_017901915.1_PDT001003272.1_genomic.fasta	635	638	608	620	215	219	618	809	1480	201	1487	1493	633	196	174	643	207	645	197	12	27	13	1483	209	1480	1127	203	20	201	1	818	1481	1043	20	1480	25	202	23	190	190	461	205	192	23	23	173	173	207	175
GCA_019053605.1_ASM1905360v1_genomic.fasta	626	629	613	625	220	224	623	814	1485	206	1492	1498	638	201	179	648	212	636	202	23	32	20	1488	200	1485	1132	208	25	192	24	823	1486	1034	25	1485	30	207	28	195	195	452	210	197	14	28	178	178	212	180
GCA_021031465.1_PDT001188916.1_genomic.fasta	773	776	746	758	49	53	756	643	1383	35	1390	1396	771	30	46	781	41	783	31	198	207	195	1386	43	1383	1122	37	200	35	199	652	1384	1062	200	1383	205	74	203	24	24	295	39	26	203	199	41	45	41	43
GCA_017683665.1.fasta	653	656	626	638	233	237	636	827	1498	219	1505	1511	651	214	192	661	225	663	215	36	35	33	1501	227	1498	1145	221	38	219	37	836	1499	1061	38	1498	43	220	31	208	208	479	223	210	41	41	191	191	225	193
GCA_019660785.1_ASM1966078v1_genomic.fasta	770	773	743	755	47	48	753	640	1380	34	1387	1393	768	29	45	778	38	780	28	197	206	194	1383	38	1380	1119	36	199	34	198	649	1381	1059	199	1380	204	73	202	23	23	294	38	23	202	198	40	44	40	42
GCA_026781125.1.fasta	638	641	611	623	218	222	621	812	1483	204	1490	1496	636	199	177	646	210	648	200	21	12	18	1486	212	1483	1130	206	23	204	22	821	1484	1046	23	1483	28	205	0	193	193	464	208	195	26	26	176	176	210	178
GCA_014712535.1.fasta	712	715	683	695	1221	1223	693	653	1091	1207	1098	1128	710	1202	1218	618	1211	722	1201	1185	1194	1182	1094	1213	1091	692	1209	1187	1207	1186	740	1092	830	1187	1091	1192	1246	1190	1196	1196	1190	1211	1196	1190	1186	1213	1217	1213	1215
GCA_028994455.1_ASM2899445v1_genomic.fasta	843	846	830	842	135	125	840	727	1467	121	1474	1480	855	116	132	865	125	853	115	284	293	281	1470	95	1467	1206	123	286	107	285	736	1468	1132	286	1467	291	160	289	110	110	367	125	110	275	285	127	131	127	129
GCA_021751825.1_PDT001233367.1_genomic.fasta	1008	1011	979	991	1401	1403	989	845	129	1387	136	166	1006	1382	1398	914	1391	1018	1381	1481	1490	1478	132	1393	129	1061	1389	1483	1387	1482	920	130	1098	1483	129	1488	1426	1486	1376	1376	1578	1391	1376	1486	1482	1393	1397	1393	1395
GCA_019051595.1_ASM1905159v1_genomic.fasta	635	638	622	634	229	233	632	823	1494	215	1501	1507	647	210	188	657	221	645	211	32	41	29	1497	209	1494	1141	217	34	201	33	832	1495	1043	34	1494	39	216	37	204	204	461	219	206	23	37	187	187	221	189
GCA_020673315.1.fasta	792	795	765	777	68	72	775	662	1402	54	1409	1415	790	49	27	800	60	802	50	179	188	176	1405	62	1402	1141	56	181	54	180	671	1403	1081	181	1402	186	55	184	43	43	314	58	45	184	180	26	26	60	28
GCA_012117995.1.fasta	778	781	751	763	56	56	761	648	1388	42	1395	1401	776	37	53	786	46	788	36	205	214	202	1391	46	1388	1127	44	207	42	206	657	1389	1067	207	1388	212	81	210	31	31	302	46	31	210	206	48	52	48	50
GCA_019054145.1_ASM1905414v1_genomic.fasta	763	766	750	762	55	45	760	647	1387	41	1394	1400	775	36	52	785	45	773	35	204	213	201	1390	15	1387	1126	43	206	27	205	656	1388	1052	206	1387	211	80	209	30	30	287	45	30	195	205	47	51	47	49
GCA_015178285.1_PDT000850202.1_genomic.fasta	1006	1009	977	989	1399	1401	987	843	1	1385	8	166	1004	1380	1396	912	1389	1016	1379	1479	1488	1476	6	1391	1	1059	1387	1481	1385	1480	918	2	1096	1481	1	1484	1424	1484	1374	1374	1576	1389	1374	1484	1480	1391	1395	1391	1393
GCA_014817025.1_PDT000850176.1_genomic.fasta	1008	1011	979	991	1401	1403	989	845	5	1387	12	168	1006	1382	1398	914	1391	1018	1381	1481	1490	1478	4	1393	5	1061	1389	1483	1387	1482	920	6	1098	1483	5	1486	1426	1486	1376	1376	1578	1391	1376	1486	1482	1393	1397	1393	1395
GCA_026615155.1_ASM2661515v1_genomic.fasta	760	763	747	759	52	42	757	644	1384	38	1391	1397	772	33	49	782	42	770	32	201	210	198	1387	12	1384	1123	40	203	24	202	653	1385	1049	203	1384	208	77	206	27	27	284	42	27	192	202	44	48	44	46
GCA_028053595.1_PDT001582287.1_genomic.fasta	123	126	56	22	781	783	66	325	996	767	1003	1017	121	762	778	145	771	133	761	626	635	623	999	773	996	643	769	628	767	627	334	997	557	628	996	633	806	631	756	756	1027	771	756	631	627	773	777	773	775
GCA_900489325.1_ST410_CP-Ec25-Assembly_genomic.fasta	755	758	742	754	45	49	752	639	1379	31	1386	1392	767	18	42	777	37	765	27	194	203	191	1382	25	1379	1118	33	196	9	195	648	1380	1044	196	1379	201	70	199	20	20	277	27	22	185	195	37	41	37	39
GCA_003351385.1_ASM335138v1_genomic.fasta	1044	1047	1015	1027	1435	1438	1025	881	167	1422	174	202	1042	1417	1433	950	1426	1054	1416	1516	1525	1513	170	1428	167	1097	1424	1518	1422	1517	956	168	1134	1518	167	1523	1461	1521	1411	1411	1613	1426	1411	1521	1517	1428	1432	1428	1430
GCA_027795555.1_PDT001560098.1_genomic.fasta	656	659	629	641	236	240	639	830	1501	222	1508	1514	654	217	195	664	228	666	218	39	48	36	1504	230	1501	1148	224	41	222	40	839	1502	1064	41	1501	46	223	44	211	211	482	226	213	44	44	194	194	228	196
GCA_019051295.1_ASM1905129v1_genomic.fasta	635	638	622	634	229	233	632	823	1494	215	1501	1507	647	210	188	657	221	645	211	32	41	29	1497	209	1494	1141	217	34	201	33	832	1495	1043	34	1494	39	216	37	204	204	461	219	206	23	37	187	187	221	189
GCA_015643595.1_ASM1564359v1_genomic.fasta	630	633	617	629	224	228	627	818	1487	210	1494	1502	642	205	183	652	216	640	206	31	40	28	1490	204	1487	1136	212	33	196	32	827	1488	1038	33	1487	36	211	36	199	199	456	214	201	22	32	182	182	216	184
GCA_018224205.1_ASM1822420v1_genomic.fasta	765	768	752	764	57	59	762	649	1389	43	1396	1402	777	38	54	787	45	775	37	206	215	203	1392	35	1389	1128	45	208	29	207	658	1390	1054	208	1389	213	82	211	32	32	289	47	26	197	207	49	53	49	51
GCA_017733215.1_PDT000986554.1_genomic.fasta	775	778	748	760	49	55	758	645	1385	37	1392	1398	773	32	48	783	43	785	33	200	209	197	1388	45	1385	1124	39	202	37	201	654	1386	1064	202	1385	207	76	205	26	26	295	41	28	205	201	43	47	43	45
GCA_028192685.1_PDT001593814.1_genomic.fasta	794	797	767	779	70	74	777	664	1404	56	1411	1417	792	51	29	802	62	804	52	181	190	178	1407	64	1404	1143	58	183	56	182	673	1405	1083	183	1404	188	57	186	45	45	316	60	47	186	182	28	28	62	30
GCA_014494925.1_ASM1449492v1_genomic.fasta	758	761	745	757	48	52	755	642	1382	34	1389	1395	770	29	39	780	40	768	30	191	200	188	1385	28	1382	1121	36	193	20	192	651	1383	1047	193	1382	198	67	196	23	23	280	38	25	182	192	34	38	40	36
GCA_014817085.1_PDT000850175.1_genomic.fasta	1013	1016	984	996	1406	1408	994	850	8	1392	11	173	1011	1387	1403	919	1396	1023	1386	1486	1495	1483	13	1398	8	1066	1394	1488	1392	1487	925	9	1103	1488	8	1491	1431	1491	1381	1381	1583	1396	1381	1491	1487	1398	1402	1398	1400
GCA_019052095.1_ASM1905209v1_genomic.fasta	640	643	613	625	220	224	623	814	1485	206	1492	1498	638	201	179	648	212	650	202	23	32	20	1488	214	1485	1132	208	25	206	24	823	1486	1048	25	1485	30	207	28	195	195	466	210	197	28	28	178	178	212	180
GCA_003008275.1.fasta	769	772	742	754	45	49	752	639	1379	31	1386	1392	767	26	42	777	37	779	27	194	203	191	1382	39	1379	1118	33	196	31	195	648	1380	1058	196	1379	201	70	199	20	20	291	35	22	199	195	37	41	37	39
GCA_026326935.1_PDT001494759.1_genomic.fasta	648	651	621	633	228	232	631	822	1493	214	1500	1506	646	209	187	656	220	658	210	31	30	28	1496	222	1493	1140	216	33	214	32	831	1494	1056	33	1493	38	215	26	203	203	474	218	205	36	36	186	186	220	188
GCA_025794755.1_ASM2579475v1_genomic.fasta	761	764	748	760	53	55	758	645	1385	39	1392	1398	773	34	50	783	41	771	33	202	211	199	1388	31	1385	1124	41	204	25	203	654	1386	1050	204	1385	209	78	207	28	28	285	43	22	193	203	45	49	45	47
GCA_017902065.1_PDT001003245.1_genomic.fasta	782	785	755	767	58	62	765	652	1392	44	1399	1405	780	39	21	790	50	792	40	173	182	170	1395	52	1392	1131	46	175	44	174	661	1393	1071	175	1392	180	49	178	33	33	304	48	35	178	174	14	20	50	16
GCA_021343015.1_ASM2134301v1_genomic.fasta	786	789	759	771	64	28	769	656	1396	50	1403	1409	784	45	61	794	54	796	44	213	222	210	1399	44	1396	1135	52	215	50	214	665	1397	1075	215	1396	220	89	218	39	39	310	54	39	218	214	56	60	56	58
GCA_019230085.1_PDT001089053.1_genomic.fasta	773	776	746	758	51	53	756	643	1383	37	1390	1396	771	32	48	781	25	783	31	200	209	197	1386	43	1383	1122	39	202	37	201	652	1384	1062	202	1383	207	76	205	26	26	297	41	24	205	201	43	47	43	45
GCA_026769605.1_ASM2676960v1_genomic.fasta	27	34	92	104	777	779	102	323	994	763	1001	1013	37	758	774	143	767	41	757	622	631	619	997	769	994	641	765	624	763	623	310	995	557	624	994	629	802	627	752	752	1023	767	752	627	623	769	773	769	771
GCA_900488885.1_ST410_CP-Ec0-Assembly_genomic.fasta	935	938	942	954	1366	1368	952	900	186	1352	193	203	947	1347	1363	969	1356	945	1346	1446	1455	1443	189	1344	186	1116	1354	1448	1338	1447	887	187	1139	1448	186	1453	1391	1451	1341	1341	1529	1356	1341	1437	1447	1358	1362	1358	1360
GCA_026278745.1_ASM2627874v1_genomic.fasta	755	758	726	738	1288	1290	736	720	1199	1274	1206	1236	753	1269	1285	661	1278	765	1268	1228	1237	1225	1202	1280	1199	598	1276	1230	1274	1229	807	1200	917	1230	1199	1235	1313	1233	1263	1263	1399	1278	1263	1233	1229	1280	1284	1280	1282
GCA_003546095.1.fasta	769	772	742	754	45	49	752	639	1379	31	1386	1392	767	2	42	777	37	779	27	194	203	191	1382	39	1379	1118	33	196	23	195	648	1380	1058	196	1379	201	70	199	20	20	291	27	22	199	195	37	41	37	39
GCA_025668785.1.fasta	776	779	749	761	52	56	759	646	1386	38	1393	1399	774	25	49	784	44	786	34	201	210	198	1389	46	1386	1125	40	203	22	202	655	1387	1065	203	1386	208	77	206	27	27	298	18	29	206	202	44	48	44	46
GCA_003711045.1_ASM371104v1_genomic.fasta	768	771	755	767	60	50	765	652	1392	46	1399	1405	780	41	57	790	50	778	40	209	218	206	1395	10	1392	1131	48	211	32	210	661	1393	1057	211	1392	216	85	214	35	35	292	50	35	200	210	52	56	52	54
GCA_018072805.1_PDT001008033.1_genomic.fasta	782	785	755	767	58	62	765	652	1392	44	1399	1405	780	39	21	790	50	792	40	173	182	170	1395	52	1392	1131	46	175	44	174	661	1393	1071	175	1392	180	49	178	33	33	304	48	35	178	174	14	20	50	8
GCA_022160505.1_PDT001243528.1_genomic.fasta	1013	1016	984	996	1406	1408	994	850	18	1392	25	173	1011	1387	1403	919	1396	1023	1386	1486	1495	1483	21	1398	18	1066	1394	1488	1392	1487	925	19	1103	1488	18	1491	1431	1491	1381	1381	1583	1396	1381	1491	1487	1398	1402	1398	1400
GCA_016758315.1_ASM1675831v1_genomic.fasta	102	105	49	51	774	776	59	318	989	760	996	1010	114	755	771	138	764	112	754	619	628	616	992	752	989	636	762	621	746	620	327	990	536	621	989	626	799	624	749	749	1006	764	749	610	620	766	770	766	768
GCA_003546145.1.fasta	768	771	741	753	44	48	751	638	1378	30	1385	1391	766	1	41	776	36	778	26	193	202	190	1381	38	1378	1117	32	195	22	194	647	1379	1057	195	1378	200	69	198	19	19	290	26	21	198	194	36	40	36	38
GCA_027888715.1_ASM2788871v1_genomic.fasta	998	1001	969	981	1391	1393	979	835	121	1377	128	156	996	1372	1388	904	1381	1008	1371	1471	1480	1468	124	1383	121	1051	1379	1473	1377	1472	910	122	1088	1473	121	1478	1416	1476	1366	1366	1568	1381	1366	1476	1472	1383	1387	1383	1385
GCA_021704635.1.fasta	800	803	771	783	1267	1269	781	711	1292	1253	1299	1329	798	1248	1264	718	1257	810	1247	1299	1308	1296	1295	1259	1292	791	1255	1301	1253	1300	786	1293	921	1301	1292	1306	1292	1304	1242	1242	1370	1257	1242	1304	1300	1259	1263	1259	1261
GCA_001462715.1_ASM146271v1_genomic.fasta	310	313	295	307	638	640	305	92	832	624	839	869	322	619	635	230	628	320	618	787	796	784	835	616	832	571	626	789	610	788	165	833	497	789	832	794	663	792	613	613	870	628	613	778	788	630	634	630	632
GCA_014817005.1_PDT000850178.1_genomic.fasta	1007	1010	978	990	1400	1402	988	844	2	1386	9	167	1005	1381	1397	913	1390	1017	1380	1480	1489	1477	7	1392	2	1060	1388	1482	1386	1481	919	3	1097	1482	2	1485	1425	1485	1375	1375	1577	1390	1375	1485	1481	1392	1396	1392	1394
GCA_021342635.1_ASM2134263v1_genomic.fasta	772	775	745	757	50	40	755	642	1382	36	1389	1395	770	31	47	780	40	782	30	199	208	196	1385	24	1382	1121	38	201	36	200	651	1383	1061	201	1382	206	75	204	25	25	296	40	25	204	200	42	46	42	44
GCA_017902635.1_PDT001003147.1_genomic.fasta	630	633	603	615	210	214	613	804	1475	196	1482	1488	628	191	169	638	202	640	192	13	22	10	1478	204	1475	1122	198	11	196	14	813	1476	1038	11	1475	16	197	18	185	185	456	200	187	14	18	168	168	202	170
GCA_023453925.1.fasta	949	952	942	954	1366	1368	952	900	186	1352	193	203	947	1347	1363	969	1356	959	1346	1446	1455	1443	189	1358	186	1116	1354	1448	1352	1447	887	187	1153	1448	186	1453	1391	1451	1341	1341	1543	1356	1341	1451	1447	1358	1362	1358	1360
GCA_022558665.1_ASM2255866v1_genomic.fasta	41	44	108	120	793	795	118	339	1010	779	1017	1029	47	774	790	159	783	51	773	638	647	635	1013	771	1010	657	781	640	765	639	326	1011	559	640	1010	645	818	643	768	768	1025	783	768	629	639	785	789	785	787
GCA_026330695.1_PDT001492878.1_genomic.fasta	108	111	35	53	766	768	43	310	981	752	988	1002	106	747	763	130	756	118	746	611	620	608	984	758	981	628	754	613	752	612	319	982	542	613	981	618	791	616	741	741	1012	756	741	616	612	758	762	758	760
GCA_020678145.1_PDT001164004.1_genomic.fasta	1012	1015	985	997	1399	1401	995	867	153	1385	160	20	1010	1380	1396	936	1389	1022	1379	1479	1488	1476	156	1391	153	1083	1387	1481	1385	1480	924	154	1120	1481	153	1486	1424	1484	1374	1374	1574	1389	1374	1484	1480	1391	1395	1391	1393
GCA_020168375.1_ASM2016837v1_genomic.fasta	763	766	750	762	55	45	760	647	1387	41	1394	1400	775	36	52	785	45	773	35	204	213	201	1390	11	1387	1126	43	206	27	205	656	1388	1052	206	1387	211	80	209	30	30	287	45	30	195	205	47	51	47	49
GCA_018111385.1.fasta	1008	1011	979	991	1401	1403	989	845	129	1387	136	166	1006	1382	1398	914	1391	1018	1381	1481	1490	1478	132	1393	129	1061	1389	1483	1387	1482	920	130	1098	1483	129	1488	1426	1486	1376	1376	1578	1391	1376	1486	1482	1393	1397	1393	1395
GCA_025856755.1_PDT001465845.1_genomic.fasta	55	58	108	120	793	795	118	339	1010	779	1017	1029	51	774	790	159	783	65	773	638	647	635	1013	785	1010	657	781	640	779	639	326	1011	573	640	1010	645	818	643	768	768	1039	783	768	643	639	785	789	785	787
GCA_025878225.1_PDT001467932.1_genomic.fasta	351	354	322	334	828	830	332	274	920	814	927	957	349	809	825	257	818	361	808	822	831	819	923	820	920	593	816	824	814	823	347	921	529	824	920	829	853	827	803	803	1070	818	803	827	823	820	824	820	822
GCA_027790175.1.fasta	648	651	621	633	228	232	631	822	1493	214	1500	1506	646	209	187	656	220	658	210	31	22	28	1496	222	1493	1140	216	33	214	32	831	1494	1056	33	1493	38	215	16	203	203	474	218	205	36	36	186	186	220	188
GCA_021542055.1_PDT001227798.1_genomic.fasta	770	773	743	755	48	50	753	640	1380	34	1387	1393	768	29	45	778	26	780	28	197	206	194	1383	40	1380	1119	36	199	34	198	649	1381	1059	199	1380	204	73	202	23	23	294	38	21	202	198	40	44	40	42
GCA_002803905.1_ASM280390v1_genomic.fasta	758	761	745	757	48	52	755	642	1382	34	1389	1395	770	21	45	780	40	768	30	197	206	194	1385	28	1382	1121	36	199	12	198	651	1383	1047	199	1382	204	73	202	23	23	280	30	25	188	198	40	44	40	42
GCA_018072765.1_PDT001008043.1_genomic.fasta	634	637	607	619	214	218	617	808	1479	200	1486	1492	632	195	173	642	206	644	196	11	26	12	1482	208	1479	1126	202	19	200	12	817	1480	1042	19	1479	24	201	22	189	189	460	204	191	22	22	172	172	206	174
GCA_007655295.1_ASM765529v1_genomic.fasta	34	37	101	113	786	788	111	332	1003	772	1010	1022	40	767	783	152	776	44	766	631	640	628	1006	764	1003	650	774	633	758	632	319	1004	552	633	1003	638	811	636	761	761	1018	776	761	622	632	778	782	778	780
GCA_014817145.1_PDT000850171.1_genomic.fasta	1012	1015	983	995	1405	1407	993	849	7	1391	0	172	1010	1386	1402	918	1395	1022	1385	1485	1494	1482	12	1397	7	1065	1393	1487	1391	1486	924	8	1102	1487	7	1490	1430	1490	1380	1380	1582	1395	1380	1490	1486	1397	1401	1397	1399
GCA_015178265.1_PDT000850203.1_genomic.fasta	1005	1008	976	988	1398	1400	986	842	0	1384	7	165	1003	1379	1395	911	1388	1015	1378	1478	1487	1475	5	1390	0	1058	1386	1480	1384	1479	917	1	1095	1480	0	1483	1423	1483	1373	1373	1575	1388	1373	1483	1479	1390	1394	1390	1392
GCA_024298505.1_ASM2429850v1_genomic.fasta	1003	1006	988	1000	1410	1412	998	854	140	1396	147	175	1015	1391	1407	923	1400	1013	1390	1490	1499	1487	143	1388	140	1070	1398	1492	1382	1491	929	141	1093	1492	140	1497	1435	1495	1385	1385	1573	1400	1385	1481	1491	1402	1406	1402	1404
GCA_018224245.1_ASM1822424v1_genomic.fasta	766	769	753	765	54	60	763	650	1390	42	1397	1403	778	37	53	788	48	776	38	205	214	202	1393	36	1390	1129	44	207	28	206	659	1391	1055	207	1390	212	81	210	31	31	286	46	33	196	206	48	52	48	50
GCA_022100095.1_PDT001243982.1_genomic.fasta	760	763	733	745	36	40	743	630	1370	22	1377	1383	758	9	33	768	28	770	18	185	194	182	1373	30	1370	1109	24	187	14	186	639	1371	1049	187	1370	192	61	190	11	11	282	18	13	190	186	28	32	28	30
GCA_029337735.1_PDT001665331.1_genomic.fasta	1014	1017	985	997	1407	1409	995	851	135	1393	142	172	1012	1388	1404	920	1397	1024	1387	1487	1496	1484	138	1399	135	1067	1395	1489	1393	1488	926	136	1104	1489	135	1494	1432	1492	1382	1382	1584	1397	1382	1492	1488	1399	1403	1399	1401
GCA_017901495.1_PDT001003307.1_genomic.fasta	633	636	606	618	213	217	616	807	1478	199	1485	1491	631	194	172	641	205	643	195	8	25	11	1481	207	1478	1125	201	18	199	11	816	1479	1041	18	1478	23	200	21	188	188	459	203	190	21	21	171	171	205	173
GCA_019051815.1_ASM1905181v1_genomic.fasta	635	638	608	620	215	219	618	809	1480	201	1487	1493	633	196	174	643	207	645	197	18	27	15	1483	209	1480	1127	203	20	201	19	818	1481	1043	20	1480	25	202	23	190	190	461	205	192	23	23	173	173	207	175
GCA_026278835.1_ASM2627883v1_genomic.fasta	642	645	629	641	236	240	639	830	1501	222	1508	1514	654	217	195	664	228	652	218	39	48	36	1504	216	1501	1148	224	41	208	40	839	1502	1050	41	1501	46	223	44	211	211	468	226	213	30	44	194	194	228	196
GCA_001894125.1.fasta	671	674	656	668	1080	1082	666	512	1011	1066	1018	1048	683	1061	1077	591	1070	681	1060	1158	1167	1155	1014	1058	1011	632	1068	1160	1052	1159	599	1012	762	1160	1011	1165	1105	1163	1055	1055	1188	1070	1055	1149	1159	1072	1076	1072	1074
GCA_022139585.1_PDT001244570.1_genomic.fasta	768	771	741	753	44	48	751	638	1378	30	1385	1391	766	17	41	776	36	778	26	193	202	190	1381	38	1378	1117	32	195	22	194	647	1379	1057	195	1378	200	69	198	19	19	290	26	21	198	194	36	40	36	38
GCA_027888775.1_ASM2788877v1_genomic.fasta	762	765	749	761	54	44	759	646	1386	40	1393	1399	774	35	51	784	44	772	34	203	212	200	1389	10	1386	1125	42	205	26	204	655	1387	1051	205	1386	210	79	208	29	29	286	44	29	194	204	46	50	46	48
GCA_017728355.1_PDT000987048.1_genomic.fasta	781	784	754	766	57	61	764	651	1391	43	1398	1404	779	38	8	789	49	791	39	168	177	165	1394	51	1391	1130	45	170	43	169	660	1392	1070	170	1391	175	44	173	32	32	303	47	34	173	169	15	7	49	17
GCA_018260215.1_PDT001018053.1_genomic.fasta	628	631	601	613	208	212	611	802	1473	194	1480	1486	626	189	167	636	200	638	190	11	20	8	1476	202	1473	1120	196	13	194	12	811	1474	1036	13	1473	18	195	16	183	183	454	198	185	16	16	166	166	200	168
GCA_026107115.1_ASM2610711v1_genomic.fasta	623	626	610	622	217	221	620	811	1482	203	1489	1495	635	198	176	645	209	633	199	18	29	7	1485	197	1482	1129	205	22	189	19	820	1483	1031	22	1482	27	204	25	192	192	449	207	194	11	25	175	175	209	177
GCA_015000685.1_PDT000868675.1_genomic.fasta	774	777	747	759	50	54	757	644	1384	36	1391	1397	772	23	47	782	42	784	32	199	208	196	1387	44	1384	1123	38	201	28	200	653	1385	1063	201	1384	206	75	204	25	25	296	32	27	204	200	42	46	42	44
GCA_026278825.1_ASM2627882v1_genomic.fasta	774	777	761	773	190	194	771	784	1409	176	1416	1422	786	171	149	796	182	784	172	175	184	172	1412	170	1409	1151	178	177	162	176	793	1410	1068	177	1409	182	177	180	165	165	422	180	167	166	176	148	148	182	150
GCA_017055215.1_PDT000953262.1_genomic.fasta	97	100	30	42	755	757	40	299	970	741	977	991	95	736	752	119	745	107	735	600	609	597	973	747	970	617	743	602	741	601	308	971	531	602	970	607	780	605	730	730	1001	745	730	605	601	745	751	747	749
GCA_014816845.1_PDT000850183.1_genomic.fasta	1010	1013	981	993	1403	1405	991	847	7	1389	14	170	1008	1384	1400	916	1393	1020	1383	1483	1492	1480	6	1395	7	1063	1391	1485	1389	1484	922	8	1100	1485	7	1488	1428	1488	1378	1378	1580	1393	1378	1488	1484	1395	1399	1395	1397
GCA_017582355.1_ASM1758235v1_genomic.fasta	781	784	768	780	7	75	778	665	1405	57	1412	1418	793	52	68	803	63	791	53	220	229	217	1408	51	1405	1144	59	222	43	221	674	1406	1070	222	1405	227	96	225	46	46	301	61	48	211	221	63	67	63	65
GCA_017902135.1_PDT001003241.1_genomic.fasta	629	632	602	614	209	213	612	803	1474	195	1481	1487	627	190	168	637	201	639	191	10	21	1	1477	203	1474	1121	197	14	195	11	812	1475	1037	14	1474	19	196	17	184	184	455	199	186	17	17	167	167	201	169
GCA_027888575.1_ASM2788857v1_genomic.fasta	767	770	754	766	59	49	764	651	1391	45	1398	1404	779	40	56	789	49	777	39	208	217	205	1394	19	1391	1130	47	210	31	209	660	1392	1056	210	1391	215	84	213	34	34	291	49	34	199	209	51	55	51	53
GCA_029046845.1_PDT001653214.1_genomic.fasta	778	781	751	763	56	58	761	648	1388	42	1395	1401	776	37	53	786	30	788	36	205	214	202	1391	48	1388	1127	44	207	42	206	657	1389	1067	207	1388	212	81	210	31	31	302	46	29	210	206	48	52	48	50
GCA_004024375.1.fasta	945	948	952	964	1376	1378	962	910	196	1362	203	213	957	1357	1373	979	1366	955	1356	1456	1465	1453	199	1354	196	1126	1364	1458	1348	1457	897	197	1149	1458	196	1463	1401	1461	1351	1351	1539	1366	1351	1447	1457	1368	1372	1368	1370
GCA_014816685.1_PDT000850195.1_genomic.fasta	1005	1008	976	988	1398	1400	986	842	0	1384	7	165	1003	1379	1395	911	1388	1015	1378	1478	1487	1475	5	1390	0	1058	1386	1480	1384	1479	917	1	1095	1480	0	1483	1423	1483	1373	1373	1575	1388	1373	1483	1479	1390	1394	1390	1392
GCA_019214885.1_PDT001089264.1_genomic.fasta	787	790	760	772	63	67	770	657	1397	49	1404	1410	785	44	28	795	55	797	45	180	189	177	1400	57	1397	1136	51	182	49	181	666	1398	1076	182	1397	187	56	185	38	38	309	53	40	185	181	23	27	55	25
GCA_017901855.1_PDT001003268.1_genomic.fasta	634	637	607	619	214	218	617	808	1479	200	1486	1492	632	195	173	642	206	644	196	11	26	12	1482	208	1479	1126	202	19	200	0	817	1480	1042	19	1479	24	201	22	189	189	460	204	191	22	22	172	172	206	174
GCA_014817385.1_PDT000850161.1_genomic.fasta	1007	1010	978	990	1400	1402	988	844	2	1386	9	167	1005	1381	1397	913	1390	1017	1380	1480	1489	1477	7	1392	2	1060	1388	1482	1386	1481	919	3	1097	1482	2	1485	1425	1485	1375	1375	1577	1390	1375	1485	1481	1392	1396	1392	1394
GCA_017901355.1_PDT001003340.1_genomic.fasta	642	645	615	627	222	226	625	816	1487	208	1494	1500	640	203	181	650	214	652	204	19	34	20	1490	216	1487	1134	210	27	208	8	825	1488	1050	27	1487	32	209	30	197	197	468	212	199	30	30	180	180	214	182
GCA_029071865.1_ASM2907186v1_genomic.fasta	633	636	620	632	227	231	630	821	1492	213	1499	1505	645	208	186	655	219	643	209	30	39	27	1495	207	1492	1139	215	22	199	31	830	1493	1041	28	1492	33	214	35	202	202	459	217	204	17	35	185	185	219	187
GCA_026278545.1_ASM2627854v1_genomic.fasta	775	778	762	774	65	69	772	659	1399	51	1406	1412	787	46	28	797	57	785	47	180	189	177	1402	45	1399	1138	53	182	37	181	668	1400	1064	182	1399	187	56	185	40	40	297	55	42	171	181	21	27	57	23
GCA_014048105.1_PDT000799984.1_genomic.fasta	109	112	42	54	767	769	52	311	982	753	989	1003	107	748	764	131	757	119	747	612	621	609	985	759	982	629	755	614	753	613	320	983	543	614	982	619	792	617	742	742	1013	757	742	617	613	759	763	759	761
GCA_026421025.1_ASM2642102v1_genomic.fasta	1019	1022	990	1002	1412	1414	1000	856	142	1398	149	177	1017	1393	1409	925	1402	1029	1392	1492	1501	1489	145	1404	142	1072	1400	1494	1398	1493	931	143	1109	1494	142	1499	1437	1497	1387	1387	1589	1402	1387	1497	1493	1404	1408	1404	1406
GCA_017729055.1_PDT000986941.1_genomic.fasta	786	789	759	771	62	66	769	656	1396	48	1403	1409	784	43	25	794	54	796	44	177	186	174	1399	56	1396	1135	50	179	48	178	665	1397	1075	179	1396	184	53	182	37	37	308	52	39	182	178	18	24	54	12
GCA_017902995.1_PDT001003049.1_genomic.fasta	629	632	602	614	209	213	612	803	1474	195	1481	1487	627	190	168	637	201	639	191	10	21	1	1477	203	1474	1121	197	14	195	11	812	1475	1037	14	1474	19	196	17	184	184	455	199	186	17	17	167	167	201	169
GCA_024700155.1.fasta	774	777	747	759	48	54	757	644	1384	36	1391	1397	772	31	47	782	42	784	32	199	208	196	1387	44	1384	1123	38	201	36	200	653	1385	1063	201	1384	206	75	204	25	25	294	40	27	204	200	42	46	42	44
GCA_019051115.1_ASM1905111v1_genomic.fasta	635	638	622	634	229	233	632	823	1494	215	1501	1507	647	210	188	657	221	645	211	32	41	29	1497	209	1494	1141	217	34	201	33	832	1495	1043	34	1494	39	216	37	204	204	461	219	206	23	37	187	187	221	189
GCA_019228745.1_PDT001089178.1_genomic.fasta	204	207	135	155	722	724	149	266	944	708	951	977	202	703	719	224	712	214	702	705	714	702	947	714	944	649	710	707	708	706	275	945	612	707	944	712	747	710	697	697	954	712	697	710	706	714	718	714	716
GCA_014816705.1_PDT000850192.1_genomic.fasta	1005	1008	976	988	1398	1400	986	842	0	1384	7	165	1003	1379	1395	911	1388	1015	1378	1478	1487	1475	5	1390	0	1058	1386	1480	1384	1479	917	1	1095	1480	0	1483	1423	1483	1373	1373	1575	1388	1373	1483	1479	1390	1394	1390	1392
GCA_023403565.1.fasta	953	956	946	958	1370	1372	956	904	190	1356	197	207	951	1351	1367	973	1360	963	1350	1450	1459	1447	193	1362	190	1120	1358	1452	1356	1451	891	191	1157	1452	190	1457	1395	1455	1345	1345	1547	1360	1345	1455	1451	1362	1366	1362	1364
GCA_014047945.1_PDT000799986.1_genomic.fasta	108	111	31	53	766	768	45	310	981	752	988	1002	106	747	763	130	756	118	746	611	620	608	984	758	981	628	754	613	752	612	319	982	542	613	981	618	791	616	741	741	1012	756	741	616	612	758	762	758	760
GCA_019721135.1_ASM1972113v1_genomic.fasta	774	777	761	773	66	56	771	658	1398	52	1405	1411	786	47	63	796	56	784	46	215	224	212	1401	26	1398	1137	54	217	38	216	667	1399	1063	217	1398	222	91	220	41	41	298	56	41	206	216	58	62	58	60
GCA_014117725.2_ASM1411772v2_genomic.fasta	775	778	748	760	51	55	758	645	1385	21	1392	1398	773	32	48	783	43	785	32	200	209	197	1388	45	1385	1124	39	202	37	201	654	1386	1064	202	1385	207	76	205	26	26	297	41	28	205	201	43	47	42	45
GCA_026278565.1_ASM2627856v1_genomic.fasta	627	630	614	626	221	225	624	815	1486	207	1493	1499	639	202	180	649	213	637	203	18	33	19	1489	201	1486	1133	209	26	193	7	824	1487	1035	26	1486	31	208	29	196	196	453	211	198	15	29	179	179	213	181
GCA_021369835.1_PDT001216499.1_genomic.fasta	111	114	44	26	769	771	54	313	984	755	991	1005	109	750	766	133	759	121	749	614	623	611	987	761	984	631	757	616	755	615	322	985	545	616	984	621	794	619	744	744	1015	759	744	619	615	761	765	761	763
GCA_017903195.1_PDT001003107.1_genomic.fasta	633	636	606	618	213	217	616	807	1478	199	1485	1491	631	194	172	641	205	643	195	16	25	13	1481	207	1478	1125	201	14	199	17	816	1479	1041	14	1478	19	200	21	188	188	459	203	190	17	21	171	171	205	173
GCA_022155025.1_PDT001243978.1_genomic.fasta	769	772	742	754	43	49	752	639	1379	31	1386	1392	767	26	42	777	37	779	27	194	203	191	1382	39	1379	1118	33	196	31	195	648	1380	1058	196	1379	201	70	199	20	20	289	35	22	199	195	37	41	37	39
GCA_027790155.1.fasta	638	641	611	623	218	222	621	812	1483	204	1490	1496	636	199	177	646	210	648	200	21	12	18	1486	212	1483	1130	206	23	204	22	821	1484	1046	23	1483	28	205	0	193	193	464	208	195	26	26	176	176	210	178
GCA_025803125.1.fasta	352	355	285	297	872	874	295	416	909	858	916	930	350	853	869	374	862	362	852	855	864	852	912	864	909	690	860	857	858	856	425	910	651	857	909	862	897	860	847	847	1118	862	847	860	856	864	868	864	866
GCA_014816445.1_PDT000850210.1_genomic.fasta	1004	1007	975	987	1397	1399	985	841	1	1383	8	164	1002	1378	1394	910	1387	1014	1377	1477	1486	1474	4	1389	1	1057	1385	1479	1383	1478	916	2	1094	1479	1	1482	1422	1482	1372	1372	1574	1387	1372	1482	1478	1389	1393	1389	1391
GCA_023563785.1_PDT001315713.1_genomic.fasta	110	113	33	55	768	770	47	312	983	754	990	1004	108	749	765	132	758	120	748	613	622	610	986	760	983	630	756	615	754	614	321	984	544	615	983	620	793	618	743	743	1014	758	743	618	614	760	764	760	762
GCA_014817065.1_PDT000850173.1_genomic.fasta	1010	1013	981	993	1403	1405	991	847	5	1389	10	170	1008	1384	1400	916	1393	1020	1383	1483	1492	1480	10	1395	5	1063	1391	1485	1389	1484	922	6	1100	1485	5	1488	1428	1488	1378	1378	1580	1393	1378	1488	1484	1395	1399	1395	1397
GCA_020679765.3_PDT001164248.4_genomic.fasta	119	122	52	18	777	779	62	321	992	763	999	1013	117	758	774	141	767	129	757	622	631	619	995	769	992	639	765	624	763	623	330	993	553	624	992	629	802	627	752	752	1023	767	752	627	623	769	773	769	771
GCA_026278855.1_ASM2627885v1_genomic.fasta	650	653	623	635	230	234	633	824	1495	216	1502	1508	648	211	189	658	222	660	212	33	42	30	1498	224	1495	1142	218	35	216	34	833	1496	1058	35	1495	40	217	38	205	205	476	220	207	38	38	188	188	222	190
GCA_014494255.1_ASM1449425v1_genomic.fasta	1238	1241	1225	1237	1143	1145	1235	1047	1787	1129	1794	1800	1250	1124	1138	1185	1133	1248	1123	1290	1299	1287	1790	1121	1787	1526	1131	1292	1115	1291	1101	1788	1452	1292	1787	1297	1166	1295	1118	1118	1375	1133	1118	1281	1291	1133	1137	1135	1135
GCA_026108015.1_ASM2610801v1_genomic.fasta	652	655	639	651	246	250	649	840	1511	232	1518	1524	664	227	205	674	238	662	228	49	58	46	1514	226	1511	1158	234	51	218	50	849	1512	1060	51	1511	56	233	54	221	221	478	236	223	40	54	204	204	238	206
GCA_022157265.1_PDT001243842.1_genomic.fasta	762	765	735	747	38	42	745	632	1372	24	1379	1385	760	11	35	770	30	772	20	187	196	184	1375	32	1372	1111	26	189	16	188	641	1373	1051	189	1372	194	63	192	13	13	284	20	15	192	188	30	34	30	32
GCA_005146175.1_ASM514617v1_genomic.fasta	668	671	641	653	248	252	651	842	1513	234	1520	1526	666	229	207	676	240	678	230	55	64	52	1516	242	1513	1160	236	57	234	56	851	1514	1076	57	1513	62	235	60	223	223	494	238	225	60	36	206	206	240	208
GCA_014816945.1_PDT000850181.1_genomic.fasta	1008	1011	979	991	1401	1403	989	845	3	1387	10	168	1006	1382	1398	914	1391	1018	1381	1481	1490	1478	8	1393	3	1061	1389	1483	1387	1482	920	4	1098	1483	3	1486	1426	1486	1376	1376	1578	1391	1376	1486	1482	1393	1397	1393	1395
GCA_026769595.1_ASM2676959v1_genomic.fasta	832	835	803	815	1299	1301	813	743	1324	1285	1331	1361	830	1280	1296	750	1289	842	1279	1331	1340	1328	1327	1291	1324	823	1287	1333	1285	1332	818	1325	953	1333	1324	1338	1324	1336	1274	1274	1402	1289	1274	1336	1332	1291	1295	1291	1293
GCA_021492745.2_PDT001223571.3_genomic.fasta	47	50	100	112	785	787	110	331	1002	771	1009	1021	1	766	782	151	775	57	765	630	639	627	1005	777	1002	649	773	632	771	631	318	1003	565	632	1002	637	810	635	760	760	1031	775	760	635	631	777	781	777	779
GCA_023829015.1_PDT001325832.1_genomic.fasta	783	786	756	768	59	63	766	653	1393	45	1400	1406	781	40	14	791	51	793	41	170	179	167	1396	53	1393	1132	47	172	45	171	662	1394	1072	172	1393	177	46	175	34	34	305	49	36	175	171	17	13	51	19
GCA_021167515.1_ASM2116751v1_genomic.fasta	367	370	338	350	1013	1015	348	457	1059	999	1066	1096	365	994	1010	277	1003	377	993	858	867	855	1062	1005	1059	710	1001	860	999	859	532	1060	689	860	1059	865	1038	863	988	988	981	1003	988	863	859	1005	1009	1005	1007
GCA_025794885.1_ASM2579488v1_genomic.fasta	771	774	744	756	45	51	754	641	1381	33	1388	1394	769	28	44	779	39	781	29	196	205	193	1384	41	1381	1120	35	198	33	197	650	1382	1060	198	1381	203	72	201	22	22	291	37	24	201	197	39	43	39	41
GCA_017902515.1_PDT001003184.1_genomic.fasta	786	789	759	771	62	66	769	656	1396	48	1403	1409	784	43	25	794	54	796	44	177	186	174	1399	56	1396	1135	50	179	48	178	665	1397	1075	179	1396	184	53	182	37	37	308	52	39	182	178	18	24	54	20
GCA_029071875.1_ASM2907187v1_genomic.fasta	637	640	624	636	231	235	634	825	1496	217	1503	1509	649	212	190	659	223	647	213	34	43	31	1499	211	1496	1143	219	26	203	35	834	1497	1045	32	1496	37	218	39	206	206	463	221	208	21	39	189	189	223	191
GCA_018224095.1_ASM1822409v1_genomic.fasta	764	767	751	763	52	58	761	648	1388	40	1395	1401	776	35	51	786	46	774	36	203	212	200	1391	34	1388	1127	42	205	26	204	657	1389	1053	205	1388	210	79	208	29	29	284	44	31	194	204	46	50	46	48
GCA_014817185.1_PDT000850166.1_genomic.fasta	1007	1010	978	990	1400	1402	988	844	2	1386	9	167	1005	1381	1397	913	1390	1017	1380	1480	1489	1477	7	1392	2	1060	1388	1482	1386	1481	919	3	1097	1482	2	1485	1425	1485	1375	1375	1577	1390	1375	1485	1481	1392	1396	1392	1394
GCA_005869945.1_ASM586994v1_genomic.fasta	771	774	744	756	49	39	754	641	1381	35	1388	1394	769	30	46	779	39	781	29	198	207	195	1384	19	1381	1120	37	200	35	199	650	1382	1060	200	1381	205	74	203	24	24	295	39	24	203	199	41	45	41	43
GCA_015245475.1_PDT000879499.1_genomic.fasta	770	773	743	755	46	50	753	640	1380	32	1387	1393	768	19	43	778	38	780	28	195	204	192	1383	40	1380	1119	34	197	24	196	649	1381	1059	197	1380	202	71	200	21	21	292	28	23	200	196	38	42	38	40
GCA_029071905.1_ASM2907190v1_genomic.fasta	634	637	621	633	228	232	631	822	1493	214	1500	1506	646	209	187	656	220	644	210	31	40	28	1496	208	1493	1140	216	23	200	32	831	1494	1042	29	1493	34	215	36	203	203	460	218	205	18	36	186	186	220	188
GCA_018098945.1_PDT001008128.1_genomic.fasta	783	786	756	768	59	63	766	653	1393	45	1400	1406	781	40	4	791	51	793	41	170	179	167	1396	53	1393	1132	47	172	45	171	662	1394	1072	172	1393	177	46	175	34	34	305	49	36	175	171	17	3	51	19
GCA_017901715.1_PDT001003287.1_genomic.fasta	636	639	609	621	216	220	619	810	1481	202	1488	1494	634	197	175	644	208	646	198	13	28	14	1484	210	1481	1128	204	21	202	2	819	1482	1044	21	1481	26	203	24	191	191	462	206	193	24	24	174	174	208	176
GCA_905330145.2_AI2843v1_cpp_genomic.fasta	778	781	765	777	68	72	775	662	1402	54	1409	1415	790	49	31	800	60	788	50	183	192	180	1405	48	1402	1141	56	185	40	184	671	1403	1067	185	1402	190	59	188	43	43	300	58	45	174	184	24	30	60	26
GCA_024387985.1_ASM2438798v1_genomic.fasta	769	772	742	754	45	49	752	639	1379	31	1386	1392	767	18	42	777	37	779	27	194	203	191	1382	39	1379	1118	33	196	23	195	648	1380	1058	196	1379	201	70	199	20	20	291	27	22	199	195	37	41	37	39
GCA_019216385.1_PDT001089034.1_genomic.fasta	56	59	109	121	794	796	119	340	1011	780	1018	1030	52	775	791	160	784	66	774	639	648	636	1014	786	1011	658	782	641	780	640	327	1012	574	641	1011	646	819	644	769	769	1040	784	769	644	640	786	790	786	788
GCA_025792805.1_ASM2579280v1_genomic.fasta	763	766	736	748	39	43	746	633	1373	25	1380	1386	761	20	36	771	31	773	21	188	197	185	1376	33	1373	1112	27	190	25	189	642	1374	1052	190	1373	195	64	193	14	14	285	29	16	193	189	31	35	31	33
GCA_022114435.1_PDT001244434.1_genomic.fasta	163	166	148	160	831	833	158	275	946	817	953	983	161	812	828	95	821	173	811	676	685	673	949	823	946	593	819	678	817	677	350	947	509	678	946	683	856	681	806	806	1077	821	806	681	677	823	827	823	825
GCA_017900595.1_PDT001003417.1_genomic.fasta	633	636	606	618	213	217	616	807	1478	199	1485	1491	631	194	172	641	205	643	195	20	29	17	1481	207	1478	1125	201	22	199	21	816	1479	1041	22	1478	27	200	25	188	188	459	203	190	25	1	171	171	205	173
GCA_015178365.1_PDT000850196.1_genomic.fasta	1005	1008	976	988	1398	1400	986	842	0	1384	7	165	1003	1379	1395	911	1388	1015	1378	1478	1487	1475	5	1390	0	1058	1386	1480	1384	1479	917	1	1095	1480	0	1483	1423	1483	1373	1373	1575	1388	1373	1483	1479	1390	1394	1390	1392
GCA_021369875.1_PDT001216533.1_genomic.fasta	638	641	611	623	218	222	621	812	1483	204	1490	1496	636	199	177	646	210	648	200	21	30	18	1486	212	1483	1130	206	23	204	22	821	1484	1046	23	1483	28	205	26	193	193	464	208	195	26	26	176	176	210	178
GCA_022475395.1_PDT001257972.1_genomic.fasta	1027	1030	998	1010	1420	1422	1008	864	148	1406	155	185	1025	1401	1417	933	1410	1037	1400	1500	1509	1497	151	1412	148	1080	1408	1502	1406	1501	939	149	1117	1502	148	1507	1445	1505	1395	1395	1597	1410	1395	1505	1501	1412	1416	1412	1414
GCA_014816985.1_PDT000850177.1_genomic.fasta	1009	1012	980	992	1402	1404	990	846	4	1388	9	169	1007	1383	1399	915	1392	1019	1382	1482	1491	1479	9	1394	4	1062	1390	1484	1388	1483	921	5	1099	1484	4	1487	1427	1487	1377	1377	1579	1392	1377	1487	1483	1394	1398	1394	1396
GCA_012672685.1.fasta	950	953	933	945	1333	1335	943	903	189	1319	196	206	948	1314	1330	972	1323	960	1313	1413	1422	1410	192	1325	189	1119	1321	1415	1319	1414	900	190	1156	1415	189	1420	1358	1418	1308	1308	1510	1323	1308	1418	1414	1325	1329	1325	1327
GCA_015289945.1_PDT000881401.1_genomic.fasta	104	107	37	39	762	764	47	306	977	748	984	998	102	743	759	126	752	114	742	607	616	604	980	754	977	624	750	609	748	608	315	978	538	609	977	614	787	612	737	737	1008	752	737	612	608	754	758	754	756
GCA_014817165.1_PDT000850168.1_genomic.fasta	1014	1017	985	997	1407	1409	995	851	9	1393	2	174	1012	1388	1404	920	1397	1024	1387	1487	1496	1484	14	1399	9	1067	1395	1489	1393	1488	926	10	1104	1489	9	1492	1432	1492	1382	1382	1584	1397	1382	1492	1488	1399	1403	1399	1401
GCA_027790255.1.fasta	638	641	611	623	218	222	621	812	1483	204	1490	1496	636	199	177	646	210	648	200	21	12	18	1486	212	1483	1130	206	23	204	22	821	1484	1046	23	1483	28	205	0	193	193	464	208	195	26	26	176	176	210	178
GCA_019229725.1_PDT001089101.1_genomic.fasta	352	355	285	297	872	874	295	416	909	858	916	930	350	853	869	374	862	362	852	855	864	852	912	864	909	690	860	857	858	856	425	910	651	857	909	862	897	860	847	847	1118	862	847	860	856	864	868	864	866
GCA_018072785.1_PDT001008027.1_genomic.fasta	784	787	757	769	60	64	767	654	1394	46	1401	1407	782	41	5	792	52	794	42	171	180	168	1397	54	1394	1133	48	173	46	172	663	1395	1073	173	1394	178	47	176	35	35	306	50	37	176	172	18	4	52	20
GCA_017903215.1_PDT001003102.1_genomic.fasta	783	786	756	768	59	63	766	653	1393	45	1400	1406	781	40	4	791	51	793	41	170	179	167	1396	53	1393	1132	47	172	45	171	662	1394	1072	172	1393	177	46	175	34	34	305	49	36	175	171	17	3	51	19
GCA_022140445.1_PDT001244184.1_genomic.fasta	764	767	737	749	40	44	747	634	1374	26	1381	1387	762	13	37	772	32	774	22	189	198	186	1377	34	1374	1113	28	191	18	190	643	1375	1053	191	1374	196	65	194	15	15	286	22	17	194	190	32	36	32	34
GCA_023825915.1_PDT001325882.1_genomic.fasta	783	786	756	768	59	63	766	653	1393	45	1400	1406	781	40	14	791	51	793	41	170	179	167	1396	53	1393	1132	47	172	45	171	662	1394	1072	172	1393	177	46	175	34	34	305	49	36	175	171	17	13	51	19
GCA_014816905.1_PDT000850182.1_genomic.fasta	1011	1014	982	994	1404	1406	992	848	8	1390	15	171	1009	1385	1401	917	1394	1021	1384	1484	1493	1481	7	1396	8	1064	1392	1486	1390	1485	923	9	1101	1486	8	1489	1429	1489	1379	1379	1581	1394	1379	1489	1485	1396	1400	1396	1398
GCA_025825955.1_PDT001464406.1_genomic.fasta	642	645	615	627	222	226	625	816	1487	208	1494	1500	640	203	181	650	214	652	204	25	34	22	1490	216	1487	1134	210	17	208	26	825	1488	1050	23	1487	28	209	30	197	197	468	212	199	26	30	180	180	214	182
GCA_017903035.1_PDT001003041.1_genomic.fasta	767	770	740	752	43	47	750	637	1377	29	1384	1390	765	24	40	775	35	777	25	192	201	189	1380	37	1377	1116	31	194	29	193	646	1378	1056	194	1377	199	68	197	18	18	289	33	20	197	193	35	39	35	37
GCA_021371495.1_PDT001216508.1_genomic.fasta	782	785	755	767	56	62	765	652	1392	44	1399	1405	780	39	55	790	50	792	40	207	216	204	1395	52	1392	1131	46	209	44	208	661	1393	1071	209	1392	214	83	212	33	33	302	48	35	212	208	50	54	50	52
GCA_026780685.1.fasta	642	645	615	627	222	226	625	816	1487	208	1494	1500	640	203	181	650	214	652	204	25	16	22	1490	216	1487	1134	210	27	208	26	825	1488	1050	27	1487	32	209	10	197	197	468	212	199	30	30	180	180	214	182
GCA_015178225.1_PDT000850205.1_genomic.fasta	1005	1008	976	988	1398	1400	986	842	0	1384	7	165	1003	1379	1395	911	1388	1015	1378	1478	1487	1475	5	1390	0	1058	1386	1480	1384	1479	917	1	1095	1480	0	1483	1423	1483	1373	1373	1575	1388	1373	1483	1479	1390	1394	1390	1392
GCA_023405885.1.fasta	957	960	950	962	1374	1376	960	908	194	1360	201	211	955	1355	1371	977	1364	967	1354	1454	1463	1451	197	1366	194	1124	1362	1456	1360	1455	895	195	1161	1456	194	1461	1399	1459	1349	1349	1551	1364	1349	1459	1455	1366	1370	1366	1368
GCA_024386005.1_ASM2438600v1_genomic.fasta	628	631	615	627	222	226	625	816	1487	208	1494	1500	640	203	181	650	214	638	204	25	34	22	1490	202	1487	1134	210	27	194	26	825	1488	1036	27	1487	32	209	30	197	197	454	212	199	16	30	180	180	214	182
GCA_023782945.1_PDT001325794.1_genomic.fasta	653	656	624	636	1138	1140	634	582	1059	1124	1066	1096	651	1119	1135	559	1128	663	1118	1126	1135	1123	1062	1130	1059	1	1126	1128	1124	1127	657	1060	616	1128	1059	1133	1163	1131	1113	1113	1214	1128	1113	1131	1127	1130	1134	1130	1132
GCA_019217025.1_PDT001089176.1_genomic.fasta	775	778	748	760	177	181	758	771	1396	163	1403	1409	773	158	136	783	169	785	159	162	171	159	1399	171	1396	1138	165	164	163	163	780	1397	1069	164	1396	169	164	167	152	152	423	167	154	167	163	135	135	169	137
GCA_012290025.1.fasta	636	639	609	621	216	220	619	810	1481	202	1488	1494	634	197	175	644	208	646	198	19	28	16	1484	210	1481	1128	204	21	202	20	819	1482	1044	21	1481	26	203	24	191	191	462	206	193	24	24	174	174	208	176
GCA_023932265.1_PDT001345426.1_genomic.fasta	1011	1014	982	994	1404	1406	992	848	16	1390	23	171	1009	1385	1401	917	1394	1021	1384	1484	1493	1481	19	1396	16	1064	1392	1486	1390	1485	923	17	1101	1486	16	1489	1429	1489	1379	1379	1581	1394	1379	1489	1485	1396	1400	1396	1398
GCA_021089875.1.fasta	790	793	777	789	82	72	787	674	1414	68	1421	1427	802	63	79	812	72	800	62	231	240	228	1417	42	1414	1153	70	233	54	232	683	1415	1079	233	1414	238	107	236	57	57	314	72	57	222	232	74	78	74	76
GCA_024581095.1_ASM2458109v1_genomic.fasta	103	106	50	52	775	777	60	319	990	761	997	1011	115	756	772	139	765	113	755	620	629	617	993	753	990	637	763	622	747	621	328	991	537	622	990	627	800	625	750	750	1007	765	750	611	621	767	771	767	769
GCA_010365545.1.fasta	765	768	752	764	55	59	762	649	1389	41	1396	1402	777	28	52	787	47	775	37	204	213	201	1392	35	1389	1128	43	206	19	205	658	1390	1054	206	1389	211	80	209	30	30	287	37	32	195	205	47	51	47	49
GCA_017902595.1_PDT001003154.1_genomic.fasta	629	632	602	614	209	213	612	803	1474	195	1481	1487	627	190	168	637	201	639	191	12	21	9	1477	203	1474	1121	197	14	195	13	812	1475	1037	14	1474	19	196	17	184	184	455	199	186	17	17	167	167	201	169
GCA_026047295.1_PDT001476588.1_genomic.fasta	634	637	607	619	214	218	617	808	1479	200	1486	1492	632	195	173	642	206	644	196	21	30	18	1482	208	1479	1126	202	23	200	22	817	1480	1042	23	1479	28	201	26	189	189	460	204	191	26	8	172	172	206	174
GCA_014117635.2_ASM1411763v2_genomic.fasta	629	632	616	628	223	227	626	817	1488	209	1495	1501	641	204	182	651	215	639	205	26	35	23	1491	203	1488	1135	211	28	195	27	826	1489	1037	28	1488	33	210	31	198	198	455	213	200	17	31	181	181	215	183
GCA_019054415.1_ASM1905441v1_genomic.fasta	773	776	746	758	51	41	756	643	1383	37	1390	1396	771	32	48	781	41	783	31	200	209	197	1386	25	1383	1122	39	202	37	201	650	1384	1062	202	1383	207	76	205	26	26	297	41	26	205	201	43	47	43	45
GCA_014117655.2_ASM1411765v2_genomic.fasta	636	639	623	635	230	234	633	824	1495	216	1502	1508	648	211	189	658	222	646	212	37	46	34	1498	210	1495	1142	218	39	202	38	833	1496	1044	39	1495	44	217	42	205	205	462	220	207	28	38	188	188	222	190
GCA_027888445.1_ASM2788844v1_genomic.fasta	628	631	615	627	222	226	625	816	1487	208	1494	1500	640	203	181	650	214	638	204	25	34	22	1490	202	1487	1134	210	7	194	26	825	1488	1036	23	1487	28	209	30	197	197	454	212	199	12	30	180	180	214	182
GCA_017729015.1_PDT000986942.1_genomic.fasta	785	788	758	770	61	65	768	655	1395	47	1402	1408	783	42	24	793	53	795	43	176	185	173	1398	55	1395	1134	49	178	47	177	664	1396	1074	178	1395	183	52	181	36	36	307	51	38	181	177	17	23	53	11
GCA_014817345.1_PDT000850160.1_genomic.fasta	1006	1009	977	989	1399	1401	987	843	1	1385	8	166	1004	1380	1396	912	1389	1016	1379	1479	1488	1476	6	1391	1	1059	1387	1481	1385	1480	918	2	1096	1481	1	1484	1424	1484	1374	1374	1576	1389	1374	1484	1480	1391	1395	1391	1393
GCA_019926465.1_ASM1992646v1_genomic.fasta	778	781	765	777	70	60	775	662	1402	56	1409	1415	790	51	67	800	60	788	50	219	228	216	1405	26	1402	1141	58	221	42	220	671	1403	1067	221	1402	226	95	224	45	45	302	60	45	210	220	62	66	62	64
GCA_018072345.1_PDT001008112.1_genomic.fasta	630	633	603	615	210	214	613	804	1475	196	1482	1488	628	191	169	638	202	640	192	13	22	10	1478	204	1475	1122	198	15	196	14	813	1476	1038	15	1475	20	197	18	185	185	456	200	187	18	18	168	168	202	170
GCA_028012285.1_PDT001575385.1_genomic.fasta	1025	1028	998	1010	1412	1414	1008	880	166	1398	173	43	1023	1393	1409	949	1402	1035	1392	1492	1501	1489	169	1404	166	1096	1400	1494	1398	1493	937	167	1133	1494	166	1499	1437	1497	1387	1387	1587	1402	1387	1497	1493	1404	1408	1404	1406
GCA_003008025.1_ASM300802v1_genomic.fasta	772	775	745	757	48	52	755	642	1382	34	1389	1395	770	29	45	780	40	782	30	197	206	194	1385	42	1382	1121	36	199	34	198	651	1383	1061	199	1382	204	73	202	23	23	294	38	25	202	198	40	44	40	42
GCA_014816485.1_PDT000850207.1_genomic.fasta	1005	1008	976	988	1398	1400	986	842	0	1384	7	165	1003	1379	1395	911	1388	1015	1378	1478	1487	1475	5	1390	0	1058	1386	1480	1384	1479	917	1	1095	1480	0	1483	1423	1483	1373	1373	1575	1388	1373	1483	1479	1390	1394	1390	1392
GCA_017901375.1_PDT001003339.1_genomic.fasta	630	633	603	615	210	214	613	804	1475	196	1482	1488	628	191	169	638	202	640	192	13	22	10	1478	204	1475	1122	198	15	196	14	813	1476	1038	15	1475	20	197	18	185	185	456	200	187	18	18	168	168	202	170
GCA_025039215.1_PDT001385991.1_genomic.fasta	109	112	36	54	767	769	20	311	982	753	989	1003	107	748	764	131	757	119	747	612	621	609	985	759	982	629	755	614	753	613	320	983	543	614	982	619	792	617	742	742	1013	757	742	617	613	759	763	759	761
GCA_014494555.1_ASM1449455v1_genomic.fasta	740	743	815	827	1282	1284	825	988	1621	1268	1628	1640	760	1263	1279	866	1272	750	1262	1185	1194	1182	1624	1260	1621	1332	1270	1187	1254	1186	975	1622	1264	1187	1621	1192	1307	1190	1257	1257	1494	1272	1257	1176	1186	1274	1278	1274	1276
GCA_021544355.1_PDT001227385.1_genomic.fasta	771	774	744	756	45	51	754	641	1381	33	1388	1394	769	28	44	779	39	781	29	196	205	193	1384	41	1381	1120	35	198	33	197	650	1382	1060	198	1381	203	72	201	22	22	291	37	24	201	197	39	43	39	41
GCA_015283285.1_PDT000882063.1_genomic.fasta	808	811	781	793	58	88	791	678	1418	70	1425	1431	806	65	81	816	76	818	66	233	242	230	1421	78	1418	1157	72	235	70	234	687	1419	1097	235	1418	240	109	238	59	59	328	74	61	238	234	76	80	76	78
GCA_026372115.1_PDT001496564.1_genomic.fasta	117	120	50	16	775	777	60	319	990	761	997	1011	115	756	772	139	765	127	755	620	629	617	993	767	990	637	763	622	761	621	328	991	551	622	990	627	800	625	750	750	1021	765	750	625	621	767	771	767	769
GCA_002589795.1_ASM258979v1_genomic.fasta	945	948	952	964	1376	1378	962	910	196	1362	203	213	957	1357	1373	979	1366	955	1356	1456	1465	1453	199	1354	196	1126	1364	1458	1348	1457	897	197	1149	1458	196	1463	1401	1461	1351	1351	1539	1366	1351	1447	1457	1368	1372	1368	1370
GCA_021417055.1_ASM2141705v1_genomic.fasta	133	136	134	146	817	819	144	261	932	803	939	969	131	798	814	81	807	143	797	662	671	659	935	809	932	579	805	664	803	663	336	933	495	664	932	669	842	667	792	792	1063	807	792	667	663	809	813	809	811
GCA_017896555.1_ASM1789655v1_genomic.fasta	779	782	752	764	53	59	762	649	1389	41	1396	1402	777	36	52	787	47	789	37	204	213	201	1392	49	1389	1128	43	206	41	205	658	1390	1068	206	1389	211	80	209	30	30	299	45	32	209	205	47	51	47	49
GCA_011291795.1.fasta	768	771	741	753	42	48	751	638	1378	30	1385	1391	766	25	41	776	36	778	26	193	202	190	1381	38	1378	1117	32	195	30	194	647	1379	1057	195	1378	200	69	198	19	19	288	34	21	198	194	36	40	36	38
GCA_017901635.1_PDT001003291.1_genomic.fasta	636	639	609	621	216	220	619	810	1481	202	1488	1494	634	197	175	644	208	646	198	13	28	14	1484	210	1481	1128	204	21	202	2	819	1482	1044	21	1481	26	203	24	191	191	462	206	193	24	24	174	174	208	176
GCA_024385825.1_ASM2438582v1_genomic.fasta	636	639	609	621	216	220	619	810	1479	202	1486	1494	634	197	175	644	208	646	198	23	32	20	1482	210	1479	1128	204	25	202	24	819	1480	1044	25	1479	28	203	28	191	191	462	206	193	28	24	174	174	208	176
GCA_021544585.1_PDT001227313.1_genomic.fasta	727	730	654	672	1383	1385	664	929	1600	1369	1607	1621	725	1364	1380	749	1373	737	1363	1228	1237	1225	1603	1375	1600	1247	1371	1230	1369	1229	938	1601	1161	1230	1600	1235	1408	1233	1358	1358	1629	1373	1358	1233	1229	1375	1379	1375	1377
GCA_018224765.1_ASM1822476v1_genomic.fasta	779	782	752	764	57	47	762	649	1389	43	1396	1402	777	38	54	787	47	789	37	206	215	203	1392	31	1389	1128	45	208	43	207	658	1390	1068	208	1389	213	82	211	32	32	303	47	32	211	207	49	53	49	51
GCA_023059995.1_ASM2305999v1_genomic.fasta	657	660	644	656	251	255	654	845	1514	237	1521	1529	669	231	210	679	243	667	233	58	67	55	1517	231	1514	1163	239	60	223	59	854	1515	1065	60	1514	63	238	63	226	226	483	241	228	49	59	209	209	243	211
GCA_014048065.1_PDT000799983.1_genomic.fasta	112	115	35	57	770	772	49	314	985	756	992	1006	110	751	767	134	760	122	750	615	624	612	988	762	985	632	758	617	756	616	323	986	546	617	985	622	795	620	745	745	1016	760	745	620	616	762	766	762	764
GCA_014817405.1_PDT000850158.1_genomic.fasta	1006	1009	977	989	1399	1401	987	843	3	1385	10	166	1004	1380	1396	912	1389	1016	1379	1479	1488	1476	2	1391	3	1059	1387	1481	1385	1480	918	4	1096	1481	3	1484	1424	1484	1374	1374	1576	1389	1374	1484	1480	1391	1395	1391	1393
GCA_028439515.1_ASM2843951v1_genomic.fasta	104	107	37	39	762	764	47	306	977	748	984	998	102	743	759	126	752	114	742	607	616	604	980	754	977	624	750	609	748	608	315	978	538	609	977	614	787	612	737	737	1008	752	737	612	608	754	758	754	756
GCA_024962405.1_PDT001391243.1_genomic.fasta	350	353	321	333	996	998	331	440	1042	982	1049	1079	348	977	993	260	986	360	976	841	850	838	1045	988	1042	693	984	843	982	842	515	1043	672	843	1042	848	1021	846	971	971	964	986	971	846	842	988	992	988	990
GCA_026783755.1.fasta	638	641	611	623	218	222	621	812	1483	204	1490	1496	636	199	177	646	210	648	200	21	12	18	1486	212	1483	1130	206	23	204	22	821	1484	1046	23	1483	28	205	0	193	193	464	208	195	26	26	176	176	210	178
GCA_024385925.1_ASM2438592v1_genomic.fasta	623	626	610	622	217	221	620	811	1482	203	1489	1495	635	198	176	645	209	633	199	20	29	17	1485	197	1482	1129	205	22	189	21	820	1483	1031	22	1482	27	204	25	192	192	449	207	194	11	25	175	175	209	177
GCA_023932315.1_PDT001345425.1_genomic.fasta	1016	1019	987	999	1409	1411	997	853	21	1395	28	176	1014	1390	1406	922	1399	1026	1389	1489	1498	1486	24	1401	21	1069	1397	1491	1395	1490	928	22	1106	1491	21	1494	1434	1494	1384	1384	1586	1399	1384	1494	1490	1401	1405	1401	1403
GCA_014680945.1_PDT000435282.1_genomic.fasta	315	318	286	298	786	788	296	208	872	772	879	909	313	767	783	221	776	325	766	788	797	785	875	778	872	545	774	790	772	789	305	873	493	790	872	795	811	793	761	761	1032	776	761	793	789	778	782	778	780
GCA_019050675.1_ASM1905067v1_genomic.fasta	642	645	615	627	222	226	625	816	1487	208	1494	1500	640	203	181	650	214	652	204	25	34	22	1490	216	1487	1134	210	27	208	26	825	1488	1050	27	1487	32	209	30	197	197	468	212	199	30	30	180	180	214	182
GCA_026330815.1_PDT001492876.1_genomic.fasta	110	113	37	55	768	770	47	312	983	754	990	1004	108	749	765	132	758	120	748	613	622	610	986	760	983	630	756	615	754	614	321	984	544	615	983	620	793	618	743	743	1014	758	743	618	614	760	764	760	762
GCA_014817105.1_PDT000850172.1_genomic.fasta	1015	1018	986	998	1408	1410	996	852	10	1394	13	175	1013	1389	1405	921	1398	1025	1388	1488	1497	1485	15	1400	10	1068	1396	1490	1394	1489	927	11	1105	1490	10	1493	1433	1493	1383	1383	1585	1398	1383	1493	1489	1400	1404	1400	1402
GCA_025826795.1_PDT001464405.1_genomic.fasta	772	775	745	757	48	52	755	642	1382	12	1389	1395	770	29	45	780	40	782	30	197	206	194	1385	42	1382	1121	36	199	34	198	651	1383	1061	199	1382	204	73	202	23	23	294	38	25	202	198	40	44	40	42
GCA_003303125.1_ASM330312v1_genomic.fasta	788	791	761	773	66	68	771	658	1398	52	1405	1411	786	47	63	796	54	798	46	215	224	212	1401	58	1398	1137	54	217	52	216	667	1399	1077	217	1398	222	91	220	41	41	312	56	35	220	216	58	62	58	60
GCA_003413625.1.fasta	1006	1009	991	1003	1413	1415	1001	857	25	1399	32	180	1018	1394	1410	926	1403	1016	1393	1493	1502	1490	28	1391	25	1073	1401	1495	1385	1494	932	26	1096	1495	25	1498	1438	1498	1388	1388	1576	1403	1388	1484	1494	1405	1409	1405	1407
GCA_017728395.1_PDT000987014.1_genomic.fasta	624	627	597	609	204	208	607	798	1469	190	1476	1482	622	185	163	632	196	634	186	11	20	8	1472	198	1469	1116	192	13	190	12	807	1470	1032	13	1469	18	191	16	179	179	450	194	181	16	12	162	162	196	164
GCA_023563065.1_PDT001315718.1_genomic.fasta	109	112	32	54	767	769	46	311	982	753	989	1003	107	748	764	131	757	119	747	612	621	609	985	759	982	629	755	614	753	613	320	983	543	614	982	619	792	617	742	742	1013	757	742	617	613	759	763	759	761
GCA_023059975.1_ASM2305997v1_genomic.fasta	641	644	614	626	221	225	624	815	1484	207	1491	1499	639	202	180	649	213	651	203	28	37	25	1487	215	1484	1133	209	30	207	29	824	1485	1049	30	1484	33	208	33	196	196	467	211	198	33	29	179	179	213	181
GCA_024487385.1_PDT001371748.1_genomic.fasta	781	784	754	766	57	61	764	651	1391	43	1398	1404	779	38	16	789	49	791	39	168	177	165	1394	51	1391	1130	45	170	43	169	660	1392	1070	170	1391	175	44	173	32	32	303	47	34	173	169	15	15	49	17
GCA_015884385.1_PDT000899451.1_genomic.fasta	354	357	325	337	1000	1002	335	444	1046	986	1053	1083	352	981	997	264	990	364	980	845	854	842	1049	992	1046	697	988	847	986	846	519	1047	676	847	1046	852	1025	850	975	975	968	990	975	850	846	992	996	992	994
GCA_017901695.1_PDT001003295.1_genomic.fasta	785	788	758	770	61	65	768	655	1395	47	1402	1408	783	42	6	793	53	795	43	172	181	169	1398	55	1395	1134	49	174	47	173	664	1396	1074	174	1395	179	48	177	36	36	307	51	38	177	173	19	5	53	21
GCA_019926445.1_ASM1992644v1_genomic.fasta	40	47	105	117	790	792	115	336	1007	776	1014	1026	50	771	787	156	780	54	770	635	644	632	1010	782	1007	654	778	637	776	636	323	1008	570	637	1007	642	815	640	765	765	1036	780	765	640	636	782	786	782	784
GCA_002811555.3.fasta	786	789	773	785	76	80	783	670	1410	44	1417	1423	798	57	73	808	68	796	58	225	234	222	1413	56	1410	1149	64	227	48	226	679	1411	1075	227	1410	232	101	230	51	51	308	66	53	216	226	68	72	68	70
GCA_023408755.1.fasta	1016	1019	989	1001	290	296	999	886	1557	278	1564	1568	1014	273	289	1024	284	1026	274	441	450	438	1560	286	1557	1195	280	443	278	442	895	1558	1305	443	1557	448	317	446	267	267	34	282	269	446	442	284	288	284	286
GCA_016465055.1.fasta	330	333	301	313	654	656	311	6	838	640	845	875	328	635	651	236	644	340	634	803	812	800	841	646	838	577	642	805	640	804	173	839	517	805	838	810	679	808	629	629	900	644	629	808	804	646	650	646	648
GCA_017901935.1_PDT001003279.1_genomic.fasta	635	638	608	620	215	219	618	809	1480	201	1487	1493	633	196	174	643	207	645	197	12	27	13	1483	209	1480	1127	203	20	201	1	818	1481	1043	20	1480	25	202	23	190	190	461	205	192	23	23	173	173	207	175
GCA_014816805.1_PDT000850188.1_genomic.fasta	1005	1008	976	988	1398	1400	986	842	0	1384	7	165	1003	1379	1395	911	1388	1015	1378	1478	1487	1475	5	1390	0	1058	1386	1480	1384	1479	917	1	1095	1480	0	1483	1423	1483	1373	1373	1575	1388	1373	1483	1479	1390	1394	1390	1392
GCA_025443515.1_PDT001435134.1_genomic.fasta	792	795	765	777	70	70	775	662	1402	56	1409	1415	790	51	67	800	60	802	50	219	228	216	1405	60	1402	1141	58	221	56	220	671	1403	1081	221	1402	226	95	224	45	45	316	60	45	224	220	62	66	62	64
GCA_004831015.1_ASM483101v1_genomic.fasta	661	664	648	660	255	259	658	849	1520	241	1527	1533	673	236	214	683	247	671	237	62	71	59	1523	235	1520	1167	243	64	227	63	858	1521	1069	64	1520	69	242	67	230	230	487	245	232	53	43	213	213	247	215
GCA_026150925.1_PDT001476581.1_genomic.fasta	787	790	760	772	63	67	770	657	1397	49	1404	1410	785	44	28	795	55	797	45	180	189	177	1400	57	1397	1136	51	182	49	181	666	1398	1076	182	1397	187	56	185	38	38	309	53	40	185	181	23	27	55	25
GCA_017901235.1_PDT001003343.1_genomic.fasta	785	788	758	770	61	65	768	655	1395	47	1402	1408	783	42	4	793	53	795	43	172	181	169	1398	55	1395	1134	49	174	47	173	664	1396	1074	174	1395	179	48	177	36	36	307	51	38	177	173	19	5	53	21
GCA_005145995.1_ASM514599v1_genomic.fasta	661	664	648	660	255	259	658	849	1520	241	1527	1533	673	236	214	683	247	671	237	62	71	59	1523	235	1520	1167	243	64	227	63	858	1521	1069	64	1520	69	242	67	230	230	487	245	232	53	43	213	213	247	215
GCA_017901415.1_PDT001003319.1_genomic.fasta	630	633	603	615	210	214	613	804	1475	196	1482	1488	628	191	169	638	202	640	192	13	22	10	1478	204	1475	1122	198	11	196	14	813	1476	1038	11	1475	16	197	18	185	185	456	200	187	14	18	168	168	202	170
GCA_024388225.1_ASM2438822v1_genomic.fasta	763	766	736	748	39	43	746	633	1373	25	1380	1386	761	12	36	771	31	773	21	188	197	185	1376	33	1373	1112	27	190	17	189	642	1374	1052	190	1373	195	64	193	14	14	285	21	16	193	189	31	35	31	33
GCA_012482135.1_PDT000589866.1_genomic.fasta	623	626	596	608	203	207	606	797	1468	189	1475	1481	621	184	162	631	195	633	185	10	19	7	1471	197	1468	1115	191	12	189	11	806	1469	1031	12	1468	17	190	15	178	178	449	193	180	15	11	161	161	195	163
GCA_018072325.1_PDT001008115.1_genomic.fasta	634	637	607	619	214	218	617	808	1479	200	1486	1492	632	195	173	642	206	644	196	21	30	18	1482	208	1479	1126	202	23	200	22	817	1480	1042	23	1479	28	201	26	189	189	460	204	191	26	0	172	172	206	174
GCA_027887755.1_ASM2788775v1_genomic.fasta	605	596	664	676	1318	1320	674	864	1488	1304	1495	1507	611	1299	1315	717	1308	615	1298	1196	1205	1193	1491	1310	1488	948	1306	1198	1304	1197	851	1489	947	1198	1488	1203	1343	1201	1293	1293	1421	1308	1293	1201	1197	1310	1314	1310	1312
GCA_014817445.1_PDT000850156.1_genomic.fasta	1006	1009	977	989	1399	1401	987	843	3	1385	10	166	1004	1380	1396	912	1389	1016	1379	1479	1488	1476	2	1391	3	1059	1387	1481	1385	1480	918	4	1096	1481	3	1484	1424	1484	1374	1374	1576	1389	1374	1484	1480	1391	1395	1391	1393
GCA_017901295.1_PDT001003344.1_genomic.fasta	634	637	607	619	214	218	617	808	1479	200	1486	1492	632	195	173	642	206	644	196	21	30	18	1482	208	1479	1126	202	23	200	22	817	1480	1042	23	1479	28	201	26	189	189	460	204	191	26	0	172	172	206	174
GCA_019054535.1_ASM1905453v1_genomic.fasta	774	777	747	759	52	42	757	644	1384	38	1391	1397	772	33	49	782	42	784	32	201	210	198	1387	26	1384	1123	40	203	38	202	653	1385	1063	203	1384	208	77	206	27	27	298	42	27	206	202	44	48	44	46
GCA_014117745.2_ASM1411774v2_genomic.fasta	316	319	287	299	849	851	297	291	918	835	925	955	314	830	846	222	839	326	829	789	798	786	921	841	918	456	837	791	835	790	368	919	570	791	918	796	874	794	824	824	1093	839	824	794	790	841	845	841	843
GCA_019051005.1_ASM1905100v1_genomic.fasta	642	645	615	627	222	226	625	816	1487	208	1494	1500	640	203	181	650	214	652	204	25	34	22	1490	216	1487	1134	210	27	208	26	825	1488	1050	27	1487	32	209	30	197	197	468	212	199	30	30	180	180	214	182
GCA_026783815.1.fasta	638	641	611	623	218	222	621	812	1483	204	1490	1496	636	199	177	646	210	648	200	21	12	18	1486	212	1483	1130	206	23	204	22	821	1484	1046	23	1483	28	205	0	193	193	464	208	195	26	26	176	176	210	178
GCA_024700175.1.fasta	772	775	745	757	46	52	755	642	1382	34	1389	1395	770	29	45	780	40	782	30	197	206	194	1385	42	1382	1121	36	199	34	198	651	1383	1061	199	1382	204	73	202	23	23	292	38	25	202	198	40	44	40	42
GCA_019216285.1_PDT001089080.1_genomic.fasta	789	792	762	774	65	69	772	659	1399	51	1406	1412	787	46	24	797	57	799	47	176	185	173	1402	59	1399	1138	53	178	51	177	668	1400	1078	178	1399	183	52	181	40	40	311	55	42	181	177	23	23	57	25
GCA_017902955.1_PDT001003072.1_genomic.fasta	125	128	126	138	809	811	136	253	924	795	931	961	123	790	806	73	799	135	789	654	663	651	927	801	924	571	797	656	795	655	328	925	487	656	924	661	834	659	784	784	1055	799	784	659	655	801	805	801	803
GCA_019230325.1_PDT001089041.1_genomic.fasta	788	791	761	773	64	68	771	658	1398	50	1405	1411	786	45	27	796	56	798	46	179	188	176	1401	58	1398	1137	52	181	50	180	667	1399	1077	181	1398	186	55	184	39	39	310	54	41	184	180	20	26	56	22
GCA_023243595.1.fasta	825	828	810	822	1306	1308	820	750	1331	1292	1338	1368	837	1287	1303	757	1296	835	1286	1338	1347	1335	1334	1284	1331	830	1294	1340	1278	1339	825	1332	946	1340	1331	1345	1331	1343	1281	1281	1395	1296	1281	1329	1339	1298	1302	1298	1300
GCA_014816525.1_PDT000850209.1_genomic.fasta	1007	1010	978	990	1400	1402	988	844	4	1386	11	167	1005	1381	1397	913	1390	1017	1380	1480	1489	1477	3	1392	4	1060	1388	1482	1386	1481	919	5	1097	1482	4	1485	1425	1485	1375	1375	1577	1390	1375	1485	1481	1392	1396	1392	1394
GCA_017901875.1_PDT001003271.1_genomic.fasta	636	639	609	621	216	220	619	810	1481	202	1488	1494	634	197	175	644	208	646	198	13	28	14	1484	210	1481	1128	204	21	202	2	819	1482	1044	21	1481	26	203	24	191	191	462	206	193	24	24	174	174	208	176
GCA_015178245.1_PDT000850201.1_genomic.fasta	1005	1008	976	988	1398	1400	986	842	0	1384	7	165	1003	1379	1395	911	1388	1015	1378	1478	1487	1475	5	1390	0	1058	1386	1480	1384	1479	917	1	1095	1480	0	1483	1423	1483	1373	1373	1575	1388	1373	1483	1479	1390	1394	1390	1392
GCA_024388365.1_ASM2438836v1_genomic.fasta	761	764	748	760	51	55	758	645	1385	37	1392	1398	773	24	48	783	43	771	33	200	209	197	1388	31	1385	1124	39	202	7	201	654	1386	1050	202	1385	207	76	205	26	26	283	25	28	191	201	43	47	43	45
GCA_025878245.1_PDT001467933.1_genomic.fasta	788	791	761	773	64	68	771	658	1398	50	1405	1411	786	45	23	796	56	798	46	175	184	172	1401	58	1398	1137	52	177	50	176	667	1399	1077	177	1398	182	51	180	39	39	310	54	41	180	176	22	22	56	24
GCA_016803855.1_ASM1680385v1_genomic.fasta	768	771	755	767	58	62	765	652	1392	44	1399	1405	780	39	55	790	50	778	40	207	216	204	1395	38	1392	1131	46	209	30	208	661	1393	1057	209	1392	214	83	212	33	33	290	48	35	198	208	50	54	34	52
GCA_021343665.1_ASM2134366v1_genomic.fasta	624	627	611	623	218	222	621	812	1483	204	1490	1496	636	199	177	646	210	634	200	21	30	18	1486	198	1483	1130	206	23	190	22	821	1484	1032	23	1483	28	205	26	193	193	450	208	195	12	26	176	176	210	178
GCA_019052205.1_ASM1905220v1_genomic.fasta	636	639	623	635	230	234	633	824	1495	216	1502	1508	648	211	189	658	222	646	212	33	42	30	1498	210	1495	1142	218	35	202	34	833	1496	1044	35	1495	40	217	38	205	205	462	220	207	24	38	188	188	222	190
GCA_017901315.1_PDT001003342.1_genomic.fasta	784	787	757	769	60	64	767	654	1394	46	1401	1407	782	41	23	792	52	794	42	175	184	172	1397	54	1394	1133	48	177	46	176	663	1395	1073	177	1394	182	51	180	35	35	306	50	37	180	176	16	22	52	18
GCA_021542455.1_PDT001227743.1_genomic.fasta	763	766	736	748	39	43	746	633	1373	25	1380	1386	761	20	36	771	31	773	21	188	197	185	1376	33	1373	1112	27	190	25	189	642	1374	1052	190	1373	195	64	193	0	0	285	29	16	193	189	31	35	31	33
GCA_024388015.1_ASM2438801v1_genomic.fasta	769	772	742	754	45	49	752	639	1379	31	1386	1392	767	18	42	777	37	779	27	194	203	191	1382	39	1379	1118	33	196	23	195	648	1380	1058	196	1379	201	70	199	20	20	291	27	22	199	195	37	41	37	39
GCA_017728415.1_PDT000987011.1_genomic.fasta	37	40	90	102	775	777	100	321	992	761	999	1011	35	756	772	141	765	47	755	620	629	617	995	767	992	639	763	622	761	621	308	993	555	622	992	627	800	625	750	750	1021	765	750	625	621	767	771	767	769
GCA_017900575.1_PDT001003418.1_genomic.fasta	626	629	599	611	206	210	609	800	1471	192	1478	1484	624	187	165	634	198	636	188	9	18	6	1474	200	1471	1118	194	11	192	10	809	1472	1034	11	1471	16	193	14	181	181	452	196	183	14	14	164	164	198	166
GCA_014495455.1_ASM1449545v1_genomic.fasta	765	768	738	750	41	45	748	635	1375	27	1382	1388	763	22	32	773	33	775	23	184	193	181	1378	35	1375	1114	29	186	27	185	644	1376	1054	186	1375	191	60	189	16	16	287	31	18	189	185	27	31	33	29
GCA_024298705.1_ASM2429870v1_genomic.fasta	1002	1005	987	999	1409	1411	997	853	139	1395	146	174	1014	1390	1406	922	1399	1012	1389	1489	1498	1486	142	1387	139	1069	1397	1491	1381	1490	928	140	1092	1491	139	1496	1434	1494	1384	1384	1572	1399	1384	1480	1490	1401	1405	1401	1403
GCA_019659865.1_ASM1965986v1_genomic.fasta	772	775	745	757	46	52	755	642	1382	34	1389	1395	770	29	45	780	40	782	30	197	206	194	1385	42	1382	1121	36	199	34	198	651	1383	1061	199	1382	204	73	202	23	23	292	38	25	202	198	40	44	40	42
GCA_019051315.1_ASM1905131v1_genomic.fasta	640	643	627	639	234	238	637	828	1499	220	1506	1512	652	215	193	662	226	650	216	37	46	34	1502	214	1499	1146	222	39	206	38	837	1500	1048	39	1499	44	221	42	209	209	466	224	211	28	42	192	192	226	194
GCA_022444185.1_PDT001257355.1_genomic.fasta	835	838	806	818	1302	1304	816	746	1327	1288	1334	1364	833	1283	1299	753	1292	845	1282	1334	1343	1331	1330	1294	1327	826	1290	1336	1288	1335	821	1328	956	1336	1327	1341	1327	1339	1277	1277	1405	1292	1277	1339	1335	1294	1298	1294	1296
GCA_014817305.1_PDT000850159.1_genomic.fasta	1006	1009	977	989	1399	1401	987	843	1	1385	8	166	1004	1380	1396	912	1389	1016	1379	1479	1488	1476	6	1391	1	1059	1387	1481	1385	1480	918	2	1096	1481	1	1484	1424	1484	1374	1374	1576	1389	1374	1484	1480	1391	1395	1391	1393
GCA_024388065.1_ASM2438806v1_genomic.fasta	770	773	743	755	46	50	753	640	1380	32	1387	1393	768	19	43	778	38	780	28	195	204	192	1383	40	1380	1119	34	197	24	196	649	1381	1059	197	1380	202	71	200	21	21	292	28	23	200	196	38	42	38	40
GCA_003546245.1.fasta	769	772	742	754	45	49	752	639	1379	31	1386	1392	767	2	42	777	37	779	27	194	203	191	1382	39	1379	1118	33	196	23	195	648	1380	1058	196	1379	201	70	199	20	20	291	27	22	199	195	37	41	37	39
GCA_003008085.1_ASM300808v1_genomic.fasta	103	106	36	48	761	763	46	305	976	747	983	997	101	742	758	125	751	113	741	606	615	603	979	753	976	623	749	608	747	607	314	977	537	608	976	613	786	611	736	736	1007	751	736	611	607	753	757	753	755
GCA_025886525.1_PDT001468787.1_genomic.fasta	54	57	121	133	806	808	131	352	1023	792	1030	1042	66	787	803	172	796	64	786	651	660	648	1026	784	1023	670	794	653	778	652	339	1024	572	653	1023	658	831	656	781	781	1038	796	781	642	652	798	802	798	800
GCA_015178305.1_PDT000850200.1_genomic.fasta	1005	1008	976	988	1398	1400	986	842	0	1384	7	165	1003	1379	1395	911	1388	1015	1378	1478	1487	1475	5	1390	0	1058	1386	1480	1384	1479	917	1	1095	1480	0	1483	1423	1483	1373	1373	1575	1388	1373	1483	1479	1390	1394	1390	1392
GCA_021541695.1_PDT001227861.1_genomic.fasta	1013	1016	984	996	1406	1408	994	850	18	1392	25	173	1011	1387	1403	919	1396	1023	1386	1486	1495	1483	21	1398	18	1066	1394	1488	1392	1487	925	19	1103	1488	18	1491	1431	1491	1381	1381	1583	1396	1381	1491	1487	1398	1402	1398	1400
GCA_025711125.1_PDT001454152.1_genomic.fasta	352	355	285	297	872	874	295	416	909	858	916	930	350	853	869	374	862	362	852	855	864	852	912	864	909	690	860	857	858	856	425	910	651	857	909	862	897	860	847	847	1118	862	847	860	856	864	868	864	866
GCA_015697005.1_PDT000899565.1_genomic.fasta	353	356	324	336	999	1001	334	443	1045	985	1052	1082	351	980	996	263	989	363	979	844	853	841	1048	991	1045	696	987	846	985	845	518	1046	675	846	1045	851	1024	849	974	974	967	989	974	849	845	991	995	991	993
GCA_026326835.1_PDT001494757.1_genomic.fasta	649	652	622	634	229	233	632	823	1494	215	1501	1507	647	210	188	657	221	659	211	32	31	29	1497	223	1494	1141	217	34	215	33	832	1495	1057	34	1494	39	216	27	204	204	475	219	206	37	37	187	187	221	189
GCA_024388185.1_ASM2438818v1_genomic.fasta	756	759	743	755	46	50	753	640	1380	32	1387	1393	768	19	43	778	38	766	28	195	204	192	1383	26	1380	1119	34	197	10	196	649	1381	1045	197	1380	202	71	200	21	21	278	28	23	186	196	38	42	38	40
GCA_024385935.1_ASM2438593v1_genomic.fasta	635	638	608	620	215	219	618	809	1480	201	1487	1493	633	196	174	643	207	645	197	18	27	15	1483	209	1480	1127	203	20	201	19	818	1481	1043	20	1480	25	202	23	190	190	461	205	192	23	23	173	173	207	175
GCA_021342735.1_ASM2134273v1_genomic.fasta	776	779	763	775	68	58	773	660	1400	54	1407	1413	788	49	65	798	58	786	48	217	226	214	1403	28	1400	1139	56	219	40	218	669	1401	1065	219	1400	224	93	222	43	43	300	58	43	208	218	60	64	60	62
GCA_028075535.1_PDT001583318.1_genomic.fasta	54	57	109	121	794	796	119	340	1011	780	1018	1030	54	775	791	160	784	64	774	639	648	636	1014	786	1011	658	782	641	780	640	327	1012	574	641	1011	646	819	644	769	769	1040	784	769	644	640	786	790	786	788
GCA_027895495.1_PDT001557784.1_genomic.fasta	109	111	42	44	767	769	52	311	982	753	989	1003	107	748	764	131	757	119	747	612	621	609	985	759	982	629	755	614	753	613	320	983	543	614	982	619	792	617	742	742	1013	757	742	617	613	759	762	759	761
GCA_025666395.1_PDT001450743.1_genomic.fasta	788	791	761	773	64	68	771	658	1398	50	1405	1411	786	45	23	796	56	798	46	175	184	172	1401	58	1398	1137	52	177	50	176	667	1399	1077	177	1398	182	49	180	39	39	310	54	41	180	176	22	22	56	24
GCA_014777935.1_PDT000848614.1_genomic.fasta	361	364	294	306	881	883	304	425	918	867	925	939	359	862	878	383	871	371	861	864	873	861	921	873	918	699	869	866	867	865	434	919	660	866	918	871	906	869	856	856	1127	871	856	869	865	873	877	873	875
GCA_017902375.1_PDT001003189.1_genomic.fasta	783	786	756	768	59	63	766	653	1393	45	1400	1406	781	40	2	791	51	793	41	170	179	167	1396	53	1393	1132	47	172	45	171	662	1394	1072	172	1393	177	46	175	34	34	305	49	36	175	171	17	3	51	19
GCA_004832725.1_ASM483272v1_genomic.fasta	636	639	609	621	216	220	619	810	1481	202	1488	1494	634	197	175	644	208	646	198	17	28	14	1484	210	1481	1128	204	21	202	18	819	1482	1044	21	1481	26	203	24	191	191	462	206	193	24	24	174	174	208	176
GCA_027888155.1_ASM2788815v1_genomic.fasta	626	629	613	625	220	224	623	814	1485	206	1492	1498	638	201	179	648	212	636	202	23	32	20	1488	200	1485	1132	208	25	192	24	823	1486	1034	25	1485	30	207	28	195	195	452	210	197	14	28	178	178	212	180
GCA_020540945.1_ASM2054094v1_genomic.fasta	37	40	112	124	797	799	122	343	1014	783	1021	1033	57	778	794	163	787	47	777	642	651	639	1017	775	1014	661	785	644	769	643	330	1015	563	644	1014	649	822	647	772	772	1029	787	772	633	643	789	793	789	791
GCA_016465075.1.fasta	139	142	140	152	823	825	150	267	938	809	945	975	137	804	820	87	813	149	803	668	677	665	941	815	938	585	811	670	809	669	342	939	501	670	938	675	848	673	798	798	1069	813	798	673	669	815	819	815	817
GCA_015961245.2_PDT000892626.3_genomic.fasta	1022	1025	993	1005	1415	1417	1003	859	143	1401	150	180	1020	1396	1412	928	1405	1032	1395	1495	1504	1492	146	1407	143	1075	1403	1497	1401	1496	934	144	1112	1497	143	1502	1440	1500	1390	1390	1592	1405	1390	1500	1496	1407	1411	1407	1409
GCA_018224805.1_ASM1822480v1_genomic.fasta	755	758	742	754	45	49	752	639	1379	31	1386	1392	767	26	42	777	37	765	27	194	203	191	1382	25	1379	1118	33	196	17	195	648	1380	1044	196	1379	201	70	199	20	20	277	35	22	185	195	37	41	37	39
GCA_024963085.1_PDT001391209.1_genomic.fasta	1015	1018	988	1000	1402	1404	998	870	156	1388	163	9	1013	1383	1399	939	1392	1025	1382	1482	1491	1479	159	1394	156	1086	1390	1484	1388	1483	927	157	1123	1484	156	1489	1427	1487	1377	1377	1577	1392	1377	1487	1483	1394	1398	1394	1396
GCA_017902715.1_PDT001003139.1_genomic.fasta	786	787	759	771	62	66	769	656	1396	48	1403	1409	784	43	7	794	54	796	44	173	182	170	1399	56	1396	1135	50	175	48	174	665	1397	1075	175	1396	180	49	178	37	37	308	52	39	178	174	20	2	54	22
GCA_014817265.1_PDT000850169.1_genomic.fasta	1016	1019	987	999	1409	1411	997	853	11	1395	14	176	1014	1390	1406	922	1399	1026	1389	1489	1498	1486	16	1401	11	1069	1397	1491	1395	1490	928	12	1106	1491	11	1494	1434	1494	1384	1384	1586	1399	1384	1494	1490	1401	1405	1401	1403
GCA_022102075.1_PDT001243679.1_genomic.fasta	766	769	739	751	42	46	749	636	1376	28	1383	1389	764	15	39	774	34	776	24	191	200	188	1379	36	1376	1115	30	193	20	192	645	1377	1055	193	1376	198	67	196	17	17	288	24	19	196	192	34	38	34	36
GCA_024298545.1_ASM2429854v1_genomic.fasta	1003	1006	988	1000	1410	1412	998	854	140	1396	147	175	1015	1391	1407	923	1400	1013	1390	1490	1499	1487	143	1388	140	1070	1398	1492	1382	1491	929	141	1093	1492	140	1497	1435	1495	1385	1385	1573	1400	1385	1481	1491	1402	1406	1402	1404
GCA_012672745.1.fasta	1002	1005	973	985	1395	1397	983	839	43	1381	50	162	1000	1376	1392	908	1385	1012	1375	1475	1484	1472	46	1387	43	1055	1383	1477	1381	1476	914	44	1092	1477	43	1480	1420	1480	1370	1370	1572	1385	1370	1480	1476	1387	1391	1387	1389
GCA_014495405.1_ASM1449540v1_genomic.fasta	758	761	745	757	48	52	755	642	1382	34	1389	1395	770	29	39	780	40	768	30	191	200	188	1385	28	1382	1121	36	193	20	192	651	1383	1047	193	1382	198	67	196	23	23	280	38	25	182	192	34	38	40	36
GCA_022101475.1_PDT001244826.1_genomic.fasta	962	965	955	967	1379	1381	965	913	197	1365	204	216	960	1360	1376	982	1369	972	1359	1459	1468	1456	200	1371	197	1129	1367	1461	1365	1460	900	198	1166	1461	197	1464	1404	1464	1354	1354	1556	1369	1354	1464	1460	1371	1375	1371	1373
GCA_025879005.1_PDT001467907.1_genomic.fasta	32	35	93	105	778	780	103	324	995	764	1002	1014	38	759	775	144	768	42	758	623	632	620	998	770	995	642	766	625	764	624	311	996	558	625	995	630	803	628	753	753	1024	768	753	628	624	770	774	770	772
GCA_017902675.1_PDT001003142.1_genomic.fasta	634	637	607	619	214	218	617	808	1479	200	1486	1492	632	195	173	642	206	644	196	11	26	12	1482	208	1479	1126	202	19	200	0	817	1480	1042	19	1479	24	201	22	189	189	460	204	191	22	22	172	172	206	174
GCA_019926335.1_ASM1992633v1_genomic.fasta	770	773	757	769	60	64	767	654	1394	24	1401	1407	782	41	57	792	52	780	42	209	218	206	1397	40	1394	1133	48	211	32	210	663	1395	1059	211	1394	216	85	214	35	35	292	50	37	200	210	52	56	52	54
GCA_019217085.1_PDT001089001.1_genomic.fasta	110	113	43	55	768	770	53	312	983	754	990	1004	108	749	765	132	758	120	748	613	622	610	986	760	983	630	756	615	754	614	321	984	544	615	983	620	793	618	743	743	1014	758	743	618	614	760	764	760	762
GCA_017135465.1_PDT000948672.1_genomic.fasta	786	789	759	771	60	66	769	656	1396	48	1403	1409	784	43	59	794	54	796	44	211	220	208	1399	56	1396	1135	50	213	48	212	665	1397	1075	213	1396	218	87	216	37	37	306	52	39	216	212	54	58	54	56
GCA_025670345.1_PDT001450737.1_genomic.fasta	788	791	761	773	64	68	771	658	1398	50	1405	1411	786	45	23	796	56	798	46	175	184	172	1401	58	1398	1137	52	177	50	176	667	1399	1077	177	1398	182	49	180	39	39	310	54	41	180	176	22	22	56	24
GCA_021704775.1.fasta	292	295	285	297	638	640	295	148	888	624	895	907	290	619	635	286	628	302	618	787	796	784	891	630	888	627	626	789	624	788	81	889	567	789	888	794	663	792	613	613	884	628	613	792	788	630	634	630	632
[truncated: 489 more columns]
